# Supplementary material for: OTUD6A promotes prostate tumorigenesis via deubiquitinating Brg1 and AR
Source: Commun Biol. 2022 Mar 1;5:182. doi: 10.1038/s42003-022-03133-1 (PMC8888634; doi:10.1038/s42003-022-03133-1)
Supplement: Supplementary file 4 — Supplementary Data 1 [file 42003_2022_3133_MOESM4_ESM.xlsx]

## Sheet: Sheet1
Supplemental Data 1. The clinical information of Changhai radical prostate cohort.
Patient	Age at diagnose(Years)	Hypertension（0: No; 1: Yes）	Diabetes（0: No; 1: Yes）	Preoperative PSA(ng/ml)	Primary Gleason Grade	Secondary Gleason Grade	Gleason score sum	Pathological Tumor Stage	OTUD6A IHC Staining Intensity(0, negative expression; 1, weak expression; 2, intermediate expression and 3, strong expression)	OTUD6A IHC Staining-Frequency of Positive cells(0, less than 5%; 1, 5%-25%; 2, 26%-50%; 3, 26%-50%；4, greater than 75%)	OTUD6A-IHC score	OTUD6A expression levels	Biochemical recurrence status（1,yes;0,no)	Time to Biochemical Recurrence, days
1	77	1	0	13.5	3	4	7	pT2cN0M0	1	3	3	low	0	1484
2	61	0	0	14.865	4	4	8	pT3aN0M0	1	2	2	low	0	1720
3	71	0	1	108	3	4	7	pT2cNxM0	1	4	4	low	0	1620
4	77	1	1	47.429	3	4	7	pT3aN0M0	1	4	4	low	0	1195
5	68	1	0	68.616	4	5	9	pT2cN0M0	1	3	3	low	1	29
6	62	1	1	7.95	3	4	7	pT2cNxM0	2	3	6	low	0	1574
7	50	0	0	8.01	3	3	6	pT2bN0M0	0	0	0	low	0	1567
8	69	1	0	89.63	4	5	9	pT2cN0M0	3	3	9	high	1	29
9	71	0	0	100	4	5	9	pT2cN0M0	2	4	8	high	0	1420
10	62	0	0	5.8	3	4	7	pT2cN0M0	1	4	4	low	0	1518
11	74	1	0	22.74	3	4	7	pT2cN0M0	1	4	4	low	1	59
12	50	0	0	20.495	3	4	7	pT2cN0M0	2	4	8	high	1	271
13	55	1	0	80.822	3	4	7	pT2cN0M0	1	1	1	low	0	1371
14	73	0	0	13.11	4	3	7	pT2cN0M0	2	4	8	high	1	127
15	68	0	0	16	4	5	9	pT3bN0M0	3	3	9	high	1	119
16	69	0	0	5.45	3	4	7	pT2cN0M0	1	3	3	low	0	1322
17	72	1	1	48.13	4	4	8	pT3bN0M0	1	4	4	low	1	1479
18	74	1	0	39.6	4	3	7	pT2cN0M0	2	4	8	high	1	42
19	67	0	0	49	3	5	8	pT3bN0M0	1	1	1	low	1	112
20	72	0	0	19.76	5	5	10	pT3bN0M0	3	4	12	high	1	107
21	68	1	0	47.284	4	5	9	pT3aN0M0	3	4	12	high	1	35
22	63	0	0	15	4	4	8	pT3aN0M0	1	4	4	low	1	949
23	67	0	1	8.1	5	4	9	pT3aN1M0	2	4	8	high	1	887
24	77	0	0	14.01	4	5	9	pT2cN0M0	2	4	8	high	1	653
25	58	0	0	24.08	4	5	9	pT3bN1M0	3	4	12	high	1	29
26	70	0	0	12.66	3	4	7	pT3bN0M0	2	4	8	high	1	407
27	76	1	1	11	4	3	7	pT2cN0M0	1	3	3	low	0	1194
28	70	1	0	19.4	4	5	9	pT2cN0M0	3	4	12	high	1	22
29	70	0	0	5.68	5	4	9	pT3bN1M0	2	4	8	high	1	42
30	69	0	0	9	3	3	6	pT2cN0M0	1	4	4	low	0	1178
31	69	1	0	6.96	3	4	7	pT2cN0M0	1	2	2	low	0	1168
32	70	0	0	3.21	4	5	9	pT2cN0M0	1	4	4	low	1	395
33	69	1	0	19.78	3	4	7	pT2cNxM0	1	4	4	low	0	1166
34	59	0	0	6.78	4	4	8	pT2cN0M0	2	4	8	high	1	1111
35	60	1	0	20.45	4	5	9	pT2cN0M0	3	4	12	high	1	48
36	68	0	0	14.756	3	4	7	pT2bN0M0	1	4	4	low	0	1139
37	64	0	0	21.498	4	4	8	pT2cN0M0	2	3	6	low	1	1160
38	68	0	1	17.865	3	4	7	pT2cN0M0	1	4	4	low	1	274
39	69	1	0	30	4	4	8	pT3aN0M0	2	4	8	high	0	1103
40	46	0	0	7.45	3	4	7	pT3aN0M0	2	3	6	low	0	907
41	64	1	0	12.873	4	4	8	pT2cN0M0	2	4	8	high	1	800
42	74	0	0	9.003	4	3	7	pT2cN0M0	1	3	3	low	0	746
43	75	0	0	16.748	5	4	9	pT2cN0M0	3	3	9	high	0	1064
44	70	0	0	10.617	3	4	7	pT2cNxM0	1	3	3	low	0	1000
45	76	1	0	120	4	5	9	pT3bN1M0	3	4	12	high	1	999
46	77	0	0	1.25	4	4	8	pT3aN0M0	2	4	8	high	0	1109
47	70	0	0	15.41	4	4	8	pT3aN0M0	2	4	8	high	1	33
48	88	0	0	9.93	4	5	9	pT3aN0M0	3	3	9	high	0	933
49	69	0	0	24.48	3	3	6	pT2cN0M0	1	3	3	low	0	815
50	63	0	0	19.673	4	4	8	pT2cN0M0	1	3	3	low	1	270
51	59	0	0	16.833	4	3	7	pT3aNxM0	3	4	12	high	0	780
52	75	0	0	47.911	4	4	8	pT3aN1M0	2	4	8	high	1	785
53	65	1	1	19.907	4	3	7	pT3aN0M0	2	4	8	high	0	967
54	68	0	0	78.128	3	5	9	pT3aN0M0	3	4	12	high	1	98
55	74	0	0	18.76	3	4	7	pT3aN0M0	1	4	4	low	0	652
56	68	0	1	15.28	4	3	7	pT2cN0M0	3	3	9	high	1	629
57	66	0	1	55.98	4	5	9	pT2cN1M0	2	4	8	high	1	15
58	64	0	0	11.232	3	4	7	pT3aN0M0	3	3	9	high	1	435
59	74	1	1	14.536	4	3	7	pT3aN0M0	2	3	6	low	0	692
60	78	1	0	30.31	3	4	7	pT3aN0M0	2	4	8	high	1	156
61	67	1	0	38.03	4	5	9	pT2cN1M0	2	4	8	high	1	727
62	72	1	0	13.35	4	5	9	pT3aN0M0	2	4	8	high	0	371
63	75	0	0	7.6	3	4	7	pT3aN0M0	2	4	8	high	0	459
64	80	0	0	16.4	3	4	7	pT3aN0M0	1	3	3	low	0	509
65	64	0	0	6.517	3	4	7	pT2cN0M0	1	4	4	low	0	665
66	64	0	0	5.473	3	4	7	pT2cN0M0	1	4	4	low	0	549
67	78	0	0	19.104	3	4	7	pT2cN0M0	2	4	8	high	1	192
68	71	0	0	28.23	5	4	9	pT3bN0M0	3	3	9	high	0	644
69	67	1	0	11.36	4	4	8	pT3aN0M0	1	3	3	low	0	532
70	62	0	0	37.88	3	4	7	pT2cN0M0	1	1	1	low	0	624
71	69	1	0	95.3	4	5	9	pT3aN1M0	2	3	6	low	0	468
72	69	1	0	23.26	4	5	9	pT3aN0M0	2	3	6	low	0	619
73	64	0	0	8.7	3	4	7	pT3aN0M0	1	3	3	low	0	61
74	60	0	0	19.312	4	4	8	pT2cN0M0	1	3	3	low	0	490
75	60	1	1	1161.92	4	4	8	pT3bN0M0	2	4	8	high	1	1
76	79	1	0	100	4	5	9	pT3bN1M0	2	4	8	high	1	87
77	68	1	0	9.11	3	4	7	pT3aN0M0	1	4	4	low	0	283
78	76	0	0	9.445	5	3	8	pT2cN0M0	1	4	4	low	1	85
79	72	0	0	17.007	3	4	7	pT2cN0M0	1	1	1	low	0	41
80	73	1	0	11.35	4	3	7	pT3bNxM0	2	4	8	high	0	203
81	57	0	0	15.2	3	5	8	pT2cN0M0	2	4	8	high	1	349
82	69	0	0	21.78	4	3	7	pT2cN0M0	1	1	1	low	1	168
83	59	0	0	22.88	4	5	9	pT3aN0M0	2	4	8	high	0	87
84	70	1	0	14	4	3	7	pT2cN0M0	2	4	8	high	1	148
85	59	0	0	39.313	4	5	9	pT3aN1M0	2	4	8	high	0	150
86	75	0	0	87.39	4	3	7	pT3aN0M0	2	4	8	high	1	327
87	64	0	1	10.087	3	4	7	pT3aN0M0	2	4	8	high	0	30
88	78	0	0	34.56	3	4	7	pT2cN0M0	3	3	9	high	1	336
89	76	0	0	29.74	4	5	9	pT3aN0M0	3	4	12	high	1	136
90	60	0	1	10.86	4	4	8	pT2bN0M0	2	3	6	low	0	58
