# Supplementary material for: OTUD6A promotes prostate tumorigenesis via deubiquitinating Brg1 and AR
Source: Commun Biol. 2022 Mar 1;5:182. doi: 10.1038/s42003-022-03133-1 (PMC8888634; doi:10.1038/s42003-022-03133-1)
Supplement: Supplementary file 5 — Supplementary Data 2 [file 42003_2022_3133_MOESM5_ESM.xlsx]

## Sheet: VCaP-MS Proteins
Checked	Protein FDR Confidence: Combined	Master	Accession	Description	Exp. q-value: Combined	Sum PEP Score	Coverage [%]	# Peptides	# PSMs	# Unique Peptides	# AAs	MW [kDa]	calc. pI	Score Sequest HT: Sequest HT	# Peptides (by Search Engine): Sequest HT	# Protein Groups
FALSE	High	Master Protein	Q13813	Spectrin alpha chain, non-erythrocytic 1 OS=Homo sapiens OX=9606 GN=SPTAN1 PE=1 SV=3	0	304.122	33	70	97	70	2472	284.4	5.35	200.82	70	1
	Checked	Confidence	Sequence	Modifications	Qvality PEP	Qvality q-value	# Protein Groups	# Proteins	# PSMs	Master Protein Accessions	# Missed Cleavages	Theo. MH+ [Da]	Confidence (by Search Engine): Sequest HT	Percolator q-Value (by Search Engine): Sequest HT	Percolator PEP (by Search Engine): Sequest HT	XCorr (by Search Engine): Sequest HT
	FALSE	High	AALLELWELR		0.00400196	0.00023938	1	1	1	Q13813	0	1213.69	High	0.0002261	0.002101	1.46
	FALSE	High	ADVVESWIGEK		0.000849698	0.00023938	1	1	1	Q13813	0	1232.62	High	0.0002261	0.0003946	2.21
	FALSE	High	ADVVESWIGEKENSLKTDDYGR		8.55617e-07	0.00023938	1	1	1	Q13813	2	2511.2	High	0.0002261	2.335e-07	3.06
	FALSE	High	DLAALEDKVK		0.00118625	0.00023938	1	1	6	Q13813	1	1101.62	High	0.0002261	0.0005674	2.62
	FALSE	High	DLASVNNLLK		0.0299256	0.00168784	1	1	1	Q13813	0	1086.62	High	0.001303	0.01854	1.51
	FALSE	High	DLASVQALLR		0.00904141	0.000443417	1	1	1	Q13813	0	1085.63	High	0.0003721	0.005071	1.62
	FALSE	High	DLIGVQNLLK		0.00252283	0.00023938	1	1	1	Q13813	0	1112.67	High	0.0002261	0.00128	1.72
	FALSE	High	DLIGVQNLLKK		0.00947106	0.000443417	1	1	1	Q13813	1	1240.76	High	0.0003721	0.005312	1.48
	FALSE	High	DLNSQADSLMTSSAFDTSQVK	1xOxidation [M10]	0.000133496	0.00023938	1	1	1	Q13813	0	2261.02	High	0.0002261	5.382e-05	2.95
	FALSE	High	DLSSVQTLLTK		0.000801378	0.00023938	1	1	1	Q13813	0	1204.68	High	0.0002261	0.0003703	2.38
	FALSE	High	DLTNVQNLQK		0.000451443	0.00023938	1	1	1	Q13813	0	1172.63	High	0.0002261	0.0002002	2.33
	FALSE	High	DLTSWVTEMK		0.00199674	0.00023938	1	1	1	Q13813	0	1209.58	High	0.0002261	0.0009889	1.33
	FALSE	High	DLTSWVTEMK	1xOxidation [M9]	0.000263376	0.00023938	1	1	2	Q13813	0	1225.58	High	0.0002261	0.000112	2.12
	FALSE	High	DMDDEESWIK		0.000387675	0.00023938	1	1	1	Q13813	0	1267.51	High	0.0002261	0.0001691	2.16
	FALSE	High	DMDDEESWIKEK		0.0189434	0.000873749	1	1	1	Q13813	1	1524.65	High	0.000695	0.01126	1.82
	FALSE	High	DSDELKSWVNEK		2.44183e-06	0.00023938	1	1	1	Q13813	1	1449.69	High	0.0002261	7.206e-07	4.11
	FALSE	High	DTEQVDNWMSK		0.0171792	0.000873749	1	1	2	Q13813	0	1352.58	High	0.000695	0.01012	2.18
	FALSE	High	DVDEIEAWISEK		0.000239814	0.00023938	1	1	2	Q13813	0	1433.68	High	0.0002261	0.000101	1.05
	FALSE	High	DVDETISWIK		0.000327114	0.00023938	1	1	2	Q13813	0	1205.6	High	0.0002261	0.0001415	2.29
	FALSE	High	DVEDEETWIR		0.000462143	0.00023938	1	1	2	Q13813	0	1291.58	High	0.0002261	0.000205	2.35
	FALSE	High	DVTGAEALLER		0.000531887	0.00023938	1	1	1	Q13813	0	1173.61	High	0.0002261	0.0002383	2.59
	FALSE	High	EAFLNTEDKGDSLDSVEALIK		9.17934e-07	0.00023938	1	1	1	Q13813	1	2294.14	High	0.0002261	2.511e-07	3.12
	FALSE	High	EANELQQWINEK		0.000246941	0.00023938	1	1	2	Q13813	0	1501.73	High	0.0002261	0.0001042	2.6
	FALSE	High	EELITNWEQIR		0.00220543	0.00023938	1	1	1	Q13813	0	1430.73	High	0.0002261	0.001105	2.67
	FALSE	High	EKEPIVGSTDYGKDEDSAEALLK		0.00026648	0.00023938	1	1	1	Q13813	2	2494.22	High	0.0002261	0.0001133	1.99
	FALSE	High	ELPTAFDYVEFTR		8.11355e-05	0.00023938	1	1	3	Q13813	0	1587.77	High	0.0002261	3.135e-05	2.84
	FALSE	High	ENLLEEQGSIALR		0.000535011	0.00023938	1	1	1	Q13813	0	1471.78	High	0.0002261	0.0002393	2.56
	FALSE	High	ENLLEEQGSIALRQEQIDNQTR		4.62514e-07	0.00023938	1	1	1	Q13813	1	2584.3	High	0.0002261	1.2e-07	3.98
	FALSE	High	GKDLIGVQNLLK		1.03186e-05	0.00023938	1	1	1	Q13813	1	1297.78	High	0.0002261	3.4e-06	3.13
	FALSE	High	GNAMVEEGHFAAEDVKAK		9.12407e-06	0.00023938	1	1	1	Q13813	1	1902.9	High	0.0002261	2.975e-06	3.18
	FALSE	High	GVIDMGNSLIER	1xOxidation [M5]	0.00018751	0.00023938	1	1	3	Q13813	0	1319.66	High	0.0002261	7.769e-05	2.91
	FALSE	High	HQAFEAELSANQSR		5.95125e-08	0.00023938	1	1	1	Q13813	0	1587.75	High	0.0002261	1.316e-08	3.18
	FALSE	High	KFEEFQTDMAAHEERVNEVNQFAAK	1xOxidation [M9]	2.09682e-06	0.00023938	1	1	1	Q13813	2	2984.38	High	0.0002261	6.122e-07	2.33
	FALSE	High	KLLVGSEDYGR		8.85878e-05	0.00023938	1	1	1	Q13813	1	1236.66	High	0.0002261	3.444e-05	2.97
	FALSE	High	KLLVGSEDYGRDLTGVQNLR		7.13243e-05	0.00023938	1	1	1	Q13813	2	2233.19	High	0.0002261	2.742e-05	2.44
	FALSE	High	KVEDLFLTFAK		1.09431e-06	0.00023938	1	1	1	Q13813	1	1310.74	High	0.0002261	3.032e-07	3.73
	FALSE	High	LAALADQWQFLVQK		2.51394e-05	0.00023938	1	1	2	Q13813	0	1630.9	High	0.0002261	8.894e-06	1.87
	FALSE	High	IAALQAFADQLIAAGHYAK		0.00502407	0.000443417	1	1	1	Q13813	0	1972.07	High	0.0003721	0.002684	0.94
	FALSE	High	LAQFVEHWK		0.00904141	0.000443417	1	1	1	Q13813	0	1157.61	High	0.0003721	0.005074	2.21
	FALSE	High	LDENSAFLQFNWK		0.000340805	0.00023938	1	1	1	Q13813	0	1611.78	High	0.0002261	0.0001478	2.01
	FALSE	High	LDILDQER		0.00291967	0.00023938	1	1	1	Q13813	0	1001.53	High	0.0002261	0.001497	2.2
	FALSE	High	LDILDQERADLEK		0.000296111	0.00023938	1	1	1	Q13813	1	1557.81	High	0.0002261	0.0001267	2.76
	FALSE	High	LFGAAEVQR		0.00351968	0.00023938	1	1	1	Q13813	0	990.537	High	0.0002261	0.001827	2.22
	FALSE	High	LGESQTLQQFSR		1.06253e-05	0.00023938	1	1	1	Q13813	0	1393.71	High	0.0002261	3.509e-06	3.46
	FALSE	High	LIDVNHYAK		0.000475876	0.00023938	1	1	2	Q13813	0	1072.58	High	0.0002261	0.0002119	2.01
	FALSE	High	LIDVNHYAKDEVAAR		0.000136661	0.00023938	1	1	1	Q13813	1	1713.89	High	0.0002261	5.502e-05	2.71
	FALSE	High	LLEAQSHFR		0.00441923	0.000443417	1	1	2	Q13813	0	1100.58	High	0.0003721	0.00234	2.73
	FALSE	High	LLEATELKGIK		0.00108654	0.00023938	1	1	2	Q13813	1	1214.74	High	0.0002261	0.0005147	2.25
	FALSE	High	LIQEQHPEEELIK		0.00016776	0.00023938	1	1	2	Q13813	0	1605.85	High	0.0002261	6.884e-05	2.52
	FALSE	High	LIQNNHYAMEDVATRR		0.00379719	0.00023938	1	1	1	Q13813	1	1930.96	High	0.0002261	0.001979	1.53
	FALSE	High	LLVGSEDYGR		0.0942927	0.00493819	1	1	1	Q13813	0	1108.56	High	0.003854	0.065	0.91
	FALSE	High	LNHQEFK		0.0185129	0.000873749	1	1	3	Q13813	0	915.468	High	0.000695	0.01098	1.85
	FALSE	High	LQTASDESYKDPTNIQSK		3.7884e-05	0.00023938	1	1	1	Q13813	1	2024.98	High	0.0002261	1.385e-05	2.27
	FALSE	High	MQHNLEQQIQAR		0.00016776	0.00023938	1	1	2	Q13813	0	1495.74	High	0.0002261	6.86e-05	2.63
	FALSE	High	NQALNTDNYGHDLASVQALQR		2.74486e-05	0.00023938	1	1	1	Q13813	0	2328.13	High	0.0002261	9.787e-06	4.58
	FALSE	High	QQVAPTDDETGKELVLALYDYQEK		0.00131035	0.00023938	1	1	1	Q13813	1	2753.35	High	0.0002261	0.0006297	2.16
	FALSE	High	QQVAPTDDETGKELVLALYDYQEKSPR		6.26995e-05	0.00023938	1	1	2	Q13813	2	3093.54	High	0.0002261	2.386e-05	1.92
	FALSE	High	RAQLADSFHLQQFFR		0.00400196	0.00023938	1	1	1	Q13813	1	1863.96	High	0.0002261	0.002097	2.73
	FALSE	High	REELITNWEQIR		5.94793e-05	0.00023938	1	1	1	Q13813	1	1586.83	High	0.0002261	2.242e-05	2.66
	FALSE	High	RQDLEDSLQAQQYFADANEAESWMR		0.00947106	0.000443417	1	1	1	Q13813	1	3001.34	High	0.0003721	0.005324	0.97
	FALSE	High	RQDLEDSLQAQQYFADANEAESWMR	1xOxidation [M24]	2.7493e-14	0.00023938	1	1	1	Q13813	1	3017.33	High	0.0002261	1.963e-15	4.42
	FALSE	High	SADESGQALLAAGHYASDEVR		2.18655e-11	0.00023938	1	1	1	Q13813	0	2147	High	0.0002261	2.619e-12	6.34
	FALSE	High	SLQQLAEER		0.0893693	0.00493819	1	1	1	Q13813	0	1073.56	High	0.003854	0.06144	2.62
	FALSE	High	SLSAQEEK		0.0927903	0.00493819	1	1	1	Q13813	0	891.442	High	0.003854	0.06392	1.21
	FALSE	High	SLSAQEEKITALDEFATK		3.87897e-06	0.00023938	1	1	1	Q13813	1	1981.01	High	0.0002261	1.183e-06	3.95
	FALSE	High	TATDEAYKDPSNLQGK		1.78055e-09	0.00023938	1	1	1	Q13813	1	1737.83	High	0.0002261	2.995e-10	5.47
	FALSE	High	TKQDEVNAAWQR		4.36033e-05	0.00023938	1	1	1	Q13813	1	1445.71	High	0.0002261	1.613e-05	2.11
	FALSE	High	VAEDLESEGLMAEEVQAVQQQEVYGMMPR		2.97948e-05	0.00023938	1	1	1	Q13813	0	3266.5	High	0.0002261	1.064e-05	1.69
	FALSE	High	VLETAEDIQER		7.47466e-05	0.00023938	1	1	1	Q13813	0	1302.65	High	0.0002261	2.872e-05	2.66
	FALSE	High	VNEVNQFAAK		3.97018e-05	0.00023938	1	1	2	Q13813	0	1119.58	High	0.0002261	1.451e-05	2.26
	FALSE	High	WSQLLANSAAR		0.000177881	0.00023938	1	1	1	Q13813	0	1216.64	High	0.0002261	7.308e-05	3.11
	FALSE	High	YEALKEPMVAR	1xOxidation [M8]	0.00239354	0.00023938	1	1	1	Q13813	1	1322.68	High	0.0002261	0.001209	1.71
FALSE	High	Master Protein	Q01082	Spectrin beta chain, non-erythrocytic 1 OS=Homo sapiens OX=9606 GN=SPTBN1 PE=1 SV=2	0	279.435	28	55	89	51	2364	274.4	5.57	186.3	55	1
	Checked	Confidence	Sequence	Modifications	Qvality PEP	Qvality q-value	# Protein Groups	# Proteins	# PSMs	Master Protein Accessions	# Missed Cleavages	Theo. MH+ [Da]	Confidence (by Search Engine): Sequest HT	Percolator q-Value (by Search Engine): Sequest HT	Percolator PEP (by Search Engine): Sequest HT	XCorr (by Search Engine): Sequest HT
	FALSE	High	AQQDKLNTR		0.10378	0.00639755	1	1	1	Q01082	1	1073.57	High	0.004934	0.07223	1.06
	FALSE	High	DGMAFNALIHK		0.00672225	0.000443417	1	1	1	Q01082	0	1216.61	High	0.0003721	0.003678	2.72
	FALSE	High	DGMAFNALIHK	1xOxidation [M3]	0.00239354	0.00023938	1	1	1	Q01082	0	1232.61	High	0.0002261	0.001204	2.08
	FALSE	High	DLDDFQSWLSR		3.05012e-05	0.00023938	1	1	4	Q01082	0	1381.64	High	0.0002261	1.097e-05	2.46
	FALSE	High	DLMLWMEDVIR	1xOxidation [M6]	0.0331433	0.00168784	1	1	1	Q01082	0	1436.69	High	0.001303	0.02066	0.94
	FALSE	High	DLMLWMEDVIR	2xOxidation [M3; M6]	0.00110579	0.00023938	1	1	2	Q01082	0	1452.69	High	0.0002261	0.0005255	1.71
	FALSE	High	DLTSVNILLKK		0.0329561	0.00168784	2	2	1	Q01082; O15020	1	1243.76	High	0.001303	0.02063	0.73
	FALSE	High	DQNTVETLQR		0.00947106	0.000443417	1	1	1	Q01082	0	1203.6	High	0.0003721	0.005322	2.49
	FALSE	High	DVEDEILWVGER		1.34336e-06	0.00023938	1	1	2	Q01082	0	1459.71	High	0.0002261	3.79e-07	2.85
	FALSE	High	EASLGEASKLQQFLR		3.33152e-07	0.00023938	1	1	1	Q01082	1	1676.9	High	0.0002261	8.448e-08	2.81
	FALSE	High	ELALRNELIR		0.138266	0.00965229	1	2	1	Q01082	1	1226.72	High	0.007619	0.09911	2.43
	FALSE	High	EIEELQSQAQALSQEGK		3.41112e-08	0.00023938	1	1	1	Q01082	0	1887.93	High	0.0002261	7.229e-09	3.8
	FALSE	High	EIGQSVDEVEK		0.00264358	0.00023938	1	1	1	Q01082	0	1232.6	High	0.0002261	0.001345	1.82
	FALSE	High	EIQGHQPR		0.0842259	0.00493819	1	1	2	Q01082	0	964.496	High	0.003756	0.05746	1.42
	FALSE	High	EQWANLEQLSAIR		1.95411e-05	0.00023938	1	1	2	Q01082	0	1557.8	High	0.0002261	6.777e-06	3.22
	FALSE	High	EVDDLEQWIAER		5.81133e-06	0.00023938	1	1	2	Q01082	0	1502.71	High	0.0002261	1.833e-06	3.21
	FALSE	High	EVVAGSHELGQDYEHVTMLQER	1xOxidation [M18]	2.79655e-11	0.00023938	1	1	1	Q01082	0	2543.18	High	0.0002261	3.422e-12	5.78
	FALSE	High	FANSLVGVQQQLQAFNTYR		0.000268046	0.00023938	1	1	2	Q01082	0	2184.12	High	0.0002261	0.0001139	2.84
	FALSE	High	FESLEPEMNNQASR		3.23415e-05	0.00023938	1	1	1	Q01082	0	1651.74	High	0.0002261	1.163e-05	2.62
	FALSE	High	FESLEPEMNNQASR	1xOxidation [M8]	2.47014e-05	0.00023938	1	1	1	Q01082	0	1667.73	High	0.0002261	8.722e-06	2.65
	FALSE	High	FMELLEPLNER		1.90885e-05	0.00023938	1	1	1	Q01082	0	1390.7	High	0.0002261	6.605e-06	2.06
	FALSE	High	FMELLEPLNER	1xOxidation [M2]	0.000315818	0.00023938	1	1	2	Q01082	0	1406.7	High	0.0002261	0.0001358	2.2
	FALSE	High	FMELLEPLNERK	1xOxidation [M2]	0.00888532	0.000443417	1	1	1	Q01082	1	1534.79	High	0.0003721	0.004966	1.85
	FALSE	High	FQIQDISVETEDNKEK		5.20102e-08	0.00023938	2	2	2	Q01082; O15020	1	1922.93	High	0.0002261	1.141e-08	2.59
	FALSE	High	FQIQDISVETEDNKEKK		0.000336836	0.00023938	2	2	1	Q01082; O15020	2	2051.03	High	0.0002261	0.0001459	2.93
	FALSE	High	FYHDAK		0.133382	0.00879027	1	1	1	Q01082	0	780.368	High	0.006979	0.09535	1.43
	FALSE	High	HLLGVEDLLQK		4.7348e-07	0.00023938	1	1	4	Q01082	0	1264.73	High	0.0002261	1.234e-07	3.71
	FALSE	High	HQILEQAVEDYAETVHQLSK		2.15954e-07	0.00023938	1	1	1	Q01082	0	2338.17	High	0.0002261	5.295e-08	3.09
	FALSE	High	KHYASEEIKEK		0.000916893	0.00023938	1	1	1	Q01082	2	1361.71	High	0.0002261	0.0004292	2.08
	FALSE	High	LAEISDVWEEMK	1xOxidation [M11]	3.2915e-05	0.00023938	1	1	1	Q01082	0	1465.69	High	0.0002261	1.19e-05	1.92
	FALSE	High	LEMNLGLQK		0.0163115	0.000873749	1	1	1	Q01082	0	1045.57	High	0.000695	0.009571	2.23
	FALSE	High	LLDPEDISVDHPDEK		0.061352	0.00297387	1	1	1	Q01082	0	1721.82	High	0.002264	0.04053	0.98
	FALSE	High	LLEVLSGERLPKPTK		1.5733e-05	0.00023938	1	1	1	Q01082	1	1680.01	High	0.0002261	5.361e-06	3.33
	FALSE	High	LILEVHQFSR		0.000459445	0.00023938	1	1	1	Q01082	0	1241.7	High	0.0002261	0.0002041	2.52
	FALSE	High	LISDINKAWER		0.101061	0.00604684	2	2	1	Q01082; O15020	1	1344.73	High	0.004539	0.07024	0.92
	FALSE	High	ILSSDDYGK		0.138976	0.00965229	1	1	1	Q01082	0	997.484	High	0.007744	0.09965	1.34
	FALSE	High	LNDGNEYLFQAK		0.00684061	0.000443417	1	1	1	Q01082	0	1411.69	High	0.0003721	0.003735	2.42
	FALSE	High	ITDLYTDLR		0.0102721	0.000443417	1	1	3	Q01082	0	1109.58	High	0.0003721	0.00582	2.56
	FALSE	High	ITDLYTDLRDGR		4.48994e-05	0.00023938	1	1	1	Q01082	1	1437.73	High	0.0002261	1.662e-05	2.59
	FALSE	High	LTTLELLEVR		7.83331e-05	0.00023938	1	1	1	Q01082	0	1186.7	High	0.0002261	3.022e-05	2
	FALSE	High	LVSQDNFGFDLPAVEAATK		0.00828723	0.000443417	1	1	1	Q01082	0	2022.02	High	0.0003721	0.004607	1.84
	FALSE	High	LVSQDNFGFDLPAVEAATKK		0.0164058	0.000873749	1	1	1	Q01082	1	2150.11	High	0.000695	0.009646	1.24
	FALSE	High	IVSSSDVGHDEYSTQSLVK		7.01588e-11	0.00023938	1	1	1	Q01082	0	2050.99	High	0.0002261	9.192e-12	3.56
	FALSE	High	MAETVDTSEMVNGATEQR	1xOxidation [M1]	1.28208e-07	0.00023938	1	1	1	Q01082	0	1984.86	High	0.0002261	3.005e-08	2.51
	FALSE	High	MLTAQDMSYDEAR		0.000238413	0.00023938	1	1	2	Q01082	0	1530.66	High	0.0002261	0.0001003	2.04
	FALSE	High	MLTAQDMSYDEAR	1xOxidation [M]	3.06862e-06	0.00023938	1	1	4	Q01082	0	1546.65	High	0.0002261	9.242e-07	3.24
	FALSE	High	MLTAQDMSYDEAR	2xOxidation [M1; M7]	0.00175565	0.00023938	1	1	2	Q01082	0	1562.65	High	0.0002261	0.0008632	1.92
	FALSE	High	MWEVLESTTQTK		0.000104379	0.00023938	1	1	2	Q01082	0	1452.7	High	0.0002261	4.121e-05	1.86
	FALSE	High	MWEVLESTTQTK	1xOxidation [M1]	0.000175809	0.00023938	1	1	2	Q01082	0	1468.7	High	0.0002261	7.245e-05	2.66
	FALSE	High	NRETASELLMR	1xOxidation [M10]	0.0222436	0.00131991	1	1	1	Q01082	1	1335.67	High	0.001033	0.01347	2.17
	FALSE	High	QNLLSQSHAYQQFLR		0.000425762	0.00023938	1	1	1	Q01082	0	1832.94	High	0.0002261	0.0001869	2
	FALSE	High	SQNIVTDSSSLSAEAIR		1.32043e-08	0.00023938	1	1	1	Q01082	0	1777.89	High	0.0002261	2.602e-09	4.05
	FALSE	High	TAGYPNVNIHNFTTSWR		4.38837e-08	0.00023938	1	1	1	Q01082	0	1977.96	High	0.0002261	9.477e-09	2.6
	FALSE	High	TALPAQSAATLPAR		5.60949e-05	0.00023938	1	1	2	Q01082	0	1367.76	High	0.0002261	2.117e-05	3.04
	FALSE	High	TKVIESTQDLGNDLAGVMALQR	1xOxidation [M18]	7.93439e-11	0.00023938	1	1	2	Q01082	1	2375.22	High	0.0002261	1.049e-11	5.58
	FALSE	High	TQETPSAQMEGFLNR		1.88697e-06	0.00023938	1	1	2	Q01082	0	1708.8	High	0.0002261	5.456e-07	3.63
	FALSE	High	TQILAASYELHK		0.0002996	0.00023938	1	1	1	Q01082	0	1373.74	High	0.0002261	0.0001281	1.76
	FALSE	High	VIESTQDLGNDLAGVMALQR		0.0190525	0.000873749	1	1	1	Q01082	0	2130.09	High	0.000695	0.01134	1.43
	FALSE	High	VIESTQDLGNDLAGVMALQR	1xOxidation [M16]	7.6115e-08	0.00023938	1	1	1	Q01082	0	2146.08	High	0.0002261	1.716e-08	3.42
	FALSE	High	VLVLSQDYGK		0.00239354	0.00023938	1	1	1	Q01082	0	1121.62	High	0.0002261	0.001204	2.33
	FALSE	High	VSEEAESQQQWDTSK		0.0100366	0.000443417	1	1	1	Q01082	0	1751.77	High	0.0003721	0.005682	1.86
	FALSE	High	VSEEAESQQQWDTSKGEQVSQNGLPAEQGSPR		6.61548e-10	0.00023938	1	1	1	Q01082	1	3486.6	High	0.0002261	1.034e-10	4.52
	FALSE	High	YKEVAELTR		0.0199481	0.000873749	1	1	1	Q01082	1	1108.6	High	0.000695	0.01192	2
FALSE	High	Master Protein	Q6P3W7	SCY1-like protein 2 OS=Homo sapiens OX=9606 GN=SCYL2 PE=1 SV=1	0	264.735	37	31	78	31	929	103.6	8.22	169.7	31	1
	Checked	Confidence	Sequence	Modifications	Qvality PEP	Qvality q-value	# Protein Groups	# Proteins	# PSMs	Master Protein Accessions	# Missed Cleavages	Theo. MH+ [Da]	Confidence (by Search Engine): Sequest HT	Percolator q-Value (by Search Engine): Sequest HT	Percolator PEP (by Search Engine): Sequest HT	XCorr (by Search Engine): Sequest HT
	FALSE	High	ASLTLEEK		0.00601849	0.000443417	1	1	1	Q6P3W7	0	890.483	High	0.0003721	0.003265	1.04
	FALSE	High	ASLTLEEKQK		0.0174783	0.000873749	1	1	1	Q6P3W7	1	1146.64	High	0.000695	0.01032	2.18
	FALSE	High	DLTDTLMDNMSSLTSLSVSTPK		5.23158e-08	0.00023938	1	1	1	Q6P3W7	0	2356.13	High	0.0002261	1.148e-08	3.36
	FALSE	High	DLTDTLMDNMSSLTSLSVSTPK	1xOxidation [M7]	0.00421773	0.000443417	1	1	1	Q6P3W7	0	2372.12	High	0.0003721	0.002217	1.36
	FALSE	High	DLTDTLMDNMSSLTSLSVSTPK	2xOxidation [M7; M10]	2.55852e-05	0.00023938	1	1	2	Q6P3W7	0	2388.12	High	0.0002261	9.06e-06	2.13
	FALSE	High	EPAVLMGILGIYK	1xOxidation [M6]	0.00598355	0.000443417	1	1	2	Q6P3W7	0	1419.79	High	0.0003721	0.003247	1.19
	FALSE	High	EQEQAQKLK		0.0580529	0.00297387	1	1	1	Q6P3W7	1	1101.59	High	0.002264	0.03819	1.95
	FALSE	High	FEKDQIIDSLK		0.00307729	0.00023938	1	1	2	Q6P3W7	1	1335.72	High	0.0002261	0.001582	1.37
	FALSE	High	FEKDQIIDSLKR		3.74428e-05	0.00023938	1	1	3	Q6P3W7	2	1491.82	High	0.0002261	1.366e-05	2.83
	FALSE	High	GKPIFEVNK		0.0439346	0.00244609	1	1	1	Q6P3W7	0	1031.59	High	0.001871	0.02824	1.76
	FALSE	High	LEQLHIMQEQQK		0.00652949	0.000443417	1	1	1	Q6P3W7	0	1524.78	High	0.0003721	0.00357	1.23
	FALSE	High	LEQLHIMQEQQK	1xOxidation [M7]	0.000231531	0.00023938	1	1	2	Q6P3W7	0	1540.78	High	0.0002261	9.701e-05	3.24
	FALSE	High	LGITKEQLAGK		0.000100774	0.00023938	1	1	1	Q6P3W7	1	1157.69	High	0.0002261	3.977e-05	2.91
	FALSE	High	LGSSSLTNIPEEVR		5.77842e-07	0.00023938	1	1	1	Q6P3W7	0	1501.79	High	0.0002261	1.527e-07	4.11
	FALSE	High	LGSSSLTNIPEEVREHVK		7.97673e-08	0.00023938	1	1	4	Q6P3W7	1	1995.05	High	0.0002261	1.806e-08	3.33
	FALSE	High	LKSQQPLKPQVHTPVATVK		1.03204e-06	0.00023938	1	1	1	Q6P3W7	1	2099.23	High	0.0002261	2.856e-07	4.22
	FALSE	High	LILPELGPVFK		0.000296111	0.00023938	1	1	4	Q6P3W7	0	1225.76	High	0.0002261	0.0001272	1.36
	FALSE	High	LLTVQHPLEESR		0.00173523	0.00023938	1	1	1	Q6P3W7	0	1421.77	High	0.0002261	0.0008515	1.81
	FALSE	High	MESMLNK	1xAcetyl [N-Term]; 1xOxidation [M4]	0.0819791	0.0048189	1	1	1	Q6P3W7	0	910.401	High	0.003636	0.05584	1.01
	FALSE	High	MVHGNITPENIILNK		1.14703e-07	0.00023938	1	1	5	Q6P3W7	0	1692.91	High	0.0002261	2.675e-08	3.83
	FALSE	High	MVHGNITPENIILNK	1xOxidation [M1]	7.43521e-08	0.00023938	1	1	1	Q6P3W7	0	1708.91	High	0.0002261	1.676e-08	4.47
	FALSE	High	QQEPIQILLIFLQK		2.89347e-05	0.00023938	1	1	1	Q6P3W7	0	1711.02	High	0.0002261	1.034e-05	2.7
	FALSE	High	QTKDLTDTLMDNMSSLTSLSVSTPK	2xOxidation [M10; M13]	1.63046e-08	0.00023938	1	1	3	Q6P3W7	1	2745.32	High	0.0002261	3.274e-09	5.2
	FALSE	High	QTQQRPTDMSALNNLFGPQKPK		2.30576e-13	0.00023938	1	1	1	Q6P3W7	0	2499.28	High	0.0002261	1.945e-14	5.21
	FALSE	High	QTQQRPTDMSALNNLFGPQKPK	1xOxidation [M9]	1.92111e-08	0.00023938	1	1	2	Q6P3W7	0	2515.27	High	0.0002261	3.908e-09	5.55
	FALSE	High	SLDIGNQMNVSEEMK		1.13346e-06	0.00023938	1	1	2	Q6P3W7	0	1694.77	High	0.0002261	3.148e-07	3.15
	FALSE	High	SLDIGNQMNVSEEMK	1xOxidation [M8]	2.65102e-07	0.00023938	1	1	4	Q6P3W7	0	1710.77	High	0.0002261	6.604e-08	3.2
	FALSE	High	SLDIGNQMNVSEEMK	2xOxidation [M8; M14]	1.80089e-07	0.00023938	1	1	1	Q6P3W7	0	1726.76	High	0.0002261	4.34e-08	2.9
	FALSE	High	SLDIGNQMNVSEEMKVTNIGNQQIDK		0.000204732	0.00023938	1	1	1	Q6P3W7	1	2905.4	High	0.0002261	8.541e-05	1.67
	FALSE	High	SLDIGNQMNVSEEMKVTNIGNQQIDK	1xOxidation [M]	1.63105e-10	0.00023938	1	1	2	Q6P3W7	1	2921.4	High	0.0002261	2.288e-11	3.68
	FALSE	High	SLDIGNQMNVSEEMKVTNIGNQQIDK	2xOxidation [M8; M14]	1.3289e-11	0.00023938	1	1	1	Q6P3W7	1	2937.39	High	0.0002261	1.533e-12	3.39
	FALSE	High	SQQPLKPQVHTPVATVK		3.92539e-07	0.00023938	1	1	1	Q6P3W7	0	1858.05	High	0.0002261	1.005e-07	2.75
	FALSE	High	SSASSTFTSVPSMGIGMMFSTPTDNTKR		2.49972e-06	0.00023938	1	1	1	Q6P3W7	1	2925.34	High	0.0002261	7.381e-07	3.71
	FALSE	High	SSASSTFTSVPSMGIGMMFSTPTDNTKR	1xOxidation [M]	5.10858e-06	0.00023938	1	1	3	Q6P3W7	1	2941.34	High	0.0002261	1.593e-06	2.27
	FALSE	High	SSASSTFTSVPSMGIGMMFSTPTDNTKR	2xOxidation [M13; M17]	4.87555e-07	0.00023938	1	1	2	Q6P3W7	1	2957.33	High	0.0002261	1.272e-07	2.87
	FALSE	High	SSASSTFTSVPSMGIGMMFSTPTDNTKR	3xOxidation [M13; M17; M18]	1.74953e-09	0.00023938	1	1	1	Q6P3W7	1	2973.33	High	0.0002261	2.949e-10	3.42
	FALSE	High	STKQEVAVFVFDK		8.91594e-08	0.00023938	1	1	5	Q6P3W7	1	1497.79	High	0.0002261	2.042e-08	3.36
	FALSE	High	STKQEVAVFVFDKK		0.000140723	0.00023938	1	1	1	Q6P3W7	2	1625.89	High	0.0002261	5.671e-05	3.17
	FALSE	High	TKLEQLHIMQEQQK	1xOxidation [M9]	1.40832e-08	0.00023938	1	1	1	Q6P3W7	1	1769.92	High	0.0002261	2.791e-09	3.48
	FALSE	High	TPPDEIKNSVLPMVYR		5.20009e-07	0.00023938	1	1	1	Q6P3W7	1	1858.97	High	0.0002261	1.362e-07	2.68
	FALSE	High	VFNNIGADLLTGSESENKEDGLQNK		1.65848e-05	0.00023938	1	1	1	Q6P3W7	1	2692.31	High	0.0002261	5.677e-06	2.93
	FALSE	High	VTADVTSAVMGNPVTR		3.27464e-09	0.00023938	1	1	2	Q6P3W7	0	1617.83	High	0.0002261	5.777e-10	3.46
	FALSE	High	VTADVTSAVMGNPVTR	1xOxidation [M10]	1.04421e-06	0.00023938	1	1	3	Q6P3W7	0	1633.82	High	0.0002261	2.884e-07	3.05
	FALSE	High	VTNIGNQQIDK		0.000113966	0.00023938	1	1	1	Q6P3W7	0	1229.65	High	0.0002261	4.54e-05	2.9
FALSE	High	Master Protein	P98175	RNA-binding protein 10 OS=Homo sapiens OX=9606 GN=RBM10 PE=1 SV=3	0	259.047	42	36	80	32	930	103.5	5.97	218.54	36	1
	Checked	Confidence	Sequence	Modifications	Qvality PEP	Qvality q-value	# Protein Groups	# Proteins	# PSMs	Master Protein Accessions	# Missed Cleavages	Theo. MH+ [Da]	Confidence (by Search Engine): Sequest HT	Percolator q-Value (by Search Engine): Sequest HT	Percolator PEP (by Search Engine): Sequest HT	XCorr (by Search Engine): Sequest HT
	FALSE	High	AQPGAAPGIYQQSAEASSSQGTAANSQSYTIMSPAVLK	1xOxidation [M32]	8.30917e-07	0.00023938	1	1	1	P98175	0	3783.81	High	0.0002261	2.251e-07	4.29
	FALSE	High	DGLGSDNIGSR		0.000183168	0.00023938	1	1	3	P98175	0	1090.51	High	0.0002261	7.554e-05	2.89
	FALSE	High	EEKLTDWQK		0.0603441	0.00297387	1	1	1	P98175	1	1176.59	High	0.002264	0.03976	1.65
	FALSE	High	EKYGIPEPPEPK		0.00140567	0.00023938	2	2	2	P52756; P98175	1	1383.72	High	0.0002261	0.0006815	3.27
	FALSE	High	ESATADAGYAILEK		3.59452e-06	0.00023938	1	1	5	P98175	0	1438.71	High	0.0002261	1.091e-06	3.16
	FALSE	High	ESATADAGYAILEKK		1.77991e-07	0.00023938	1	1	2	P98175	1	1566.8	High	0.0002261	4.3e-08	4.27
	FALSE	High	GDPTGAGPEASLEPGADSVSMQAFSR		2.51666e-11	0.00023938	1	1	3	P98175	0	2534.15	High	0.0002261	3.05e-12	4.22
	FALSE	High	GDPTGAGPEASLEPGADSVSMQAFSR	1xOxidation [M21]	2.35748e-06	0.00023938	1	1	3	P98175	0	2550.14	High	0.0002261	6.94e-07	5.03
	FALSE	High	GFAFVEFSHLQDATR		3.57416e-07	0.00023938	1	1	1	P98175	0	1724.84	High	0.0002261	9.09e-08	3.08
	FALSE	High	GPGITGTKGDPTGAGPEASLEPGADSVSMQAFSR		2.47414e-14	0.00023938	1	1	1	P98175	1	3245.54	High	0.0002261	1.749e-15	6.23
	FALSE	High	GPGITGTKGDPTGAGPEASLEPGADSVSMQAFSR	1xOxidation [M29]	2.74832e-12	0.00023938	1	1	2	P98175	1	3261.53	High	0.0002261	2.812e-13	6.8
	FALSE	High	GSSYGVTSTESYK		3.05012e-05	0.00023938	1	1	1	P98175	0	1365.62	High	0.0002261	1.097e-05	2.12
	FALSE	High	GSSYGVTSTESYKETLHK		6.49674e-07	0.00023938	1	1	1	P98175	1	1973.95	High	0.0002261	1.726e-07	4.33
	FALSE	High	GTKGPGITGTK		0.000619363	0.00023938	1	1	2	P98175	1	1016.57	High	0.0002261	0.0002816	2.61
	FALSE	High	GTKGPGITGTKGDPTGAGPEASLEPGADSVSMQAFSR		1.99126e-12	0.00023938	1	1	1	P98175	2	3531.7	High	0.0002261	1.986e-13	5.81
	FALSE	High	GTKGPGITGTKGDPTGAGPEASLEPGADSVSMQAFSR	1xOxidation [M32]	6.16417e-08	0.00023938	1	1	1	P98175	2	3547.7	High	0.0002261	1.371e-08	6.43
	FALSE	High	KKQGIVTPIEAQTR		5.88298e-09	0.00023938	1	1	1	P98175	2	1568.91	High	0.0002261	1.085e-09	4.6
	FALSE	High	KYGGISTASVDFEQPTR		6.93168e-09	0.00023938	1	1	1	P98175	1	1855.92	High	0.0002261	1.301e-09	3.42
	FALSE	High	KYGGISTASVDFEQPTRDGLGSDNIGSR		2.24994e-07	0.00023938	1	1	3	P98175	2	2927.41	High	0.0002261	5.531e-08	3.18
	FALSE	High	LDQQTLPLGGR		0.00030136	0.00023938	1	1	3	P98175	0	1197.66	High	0.0002261	0.0001289	3.12
	FALSE	High	MLPQAATEDDIR		3.97018e-05	0.00023938	1	1	8	P98175	0	1359.66	High	0.0002261	1.454e-05	1.79
	FALSE	High	MLPQAATEDDIR	1xOxidation [M1]	1.04402e-05	0.00023938	1	1	2	P98175	0	1375.65	High	0.0002261	3.454e-06	2.75
	FALSE	High	MLPQAATEDDIRGQLQSHGVQAR	1xOxidation [M1]	0.000131941	0.00023938	1	1	1	P98175	1	2537.25	High	0.0002261	5.319e-05	2.07
	FALSE	High	MLQAMGWKEGSGLGR	2xOxidation [M1; M5]	0.000641511	0.00023938	1	1	1	P98175	1	1652.79	High	0.0002261	0.0002916	2.22
	FALSE	High	NLNPHSTMDSILGALAPYAVLSSSNVR	1xOxidation [M8]	4.2143e-11	0.00023938	1	1	4	P98175	0	2843.44	High	0.0002261	5.326e-12	3.13
	FALSE	High	NSFQPISSLRDDER		0.01127	0.000443417	1	1	2	P98175	1	1663.8	High	0.0003721	0.006436	2.27
	FALSE	High	NSFQPISSLRDDERR		0.0327699	0.00168784	1	1	1	P98175	2	1819.9	High	0.001303	0.02043	2.44
	FALSE	High	QFPSKEALIR		0.0057781	0.000443417	1	1	1	P98175	1	1188.67	High	0.0003721	0.003119	2.35
	FALSE	High	QGIVTPIEAQTR		0.000392243	0.00023938	1	1	1	P98175	0	1312.72	High	0.0002261	0.0001722	3.29
	FALSE	High	RAHLSENELEALEKNDMEQMK		8.35472e-05	0.00023938	1	1	1	P98175	2	2515.19	High	0.0002261	3.252e-05	1.94
	FALSE	High	RAHLSENELEALEKNDMEQMK	2xOxidation [M17; M20]	3.70269e-08	0.00023938	1	1	1	P98175	2	2547.18	High	0.0002261	7.895e-09	3.33
	FALSE	High	SEAEQKLPLGTR		0.000148341	0.00023938	1	1	3	P98175	1	1328.72	High	0.0002261	6.002e-05	3.57
	FALSE	High	SEAEQKLPLGTRLDQQTLPLGGR		1.35968e-08	0.00023938	1	1	2	P98175	2	2507.36	High	0.0002261	2.692e-09	4.31
	FALSE	High	SLNKQKENFK		0.045692	0.00244609	2	2	2	P52756; P98175	2	1235.67	High	0.001871	0.02942	1.47
	FALSE	High	TAQQIAK		0.0953065	0.00511856	2	2	2	P52756; P98175	0	759.436	High	0.003989	0.06603	1.59
	FALSE	High	TEQGEEEEEEEDEEEEEKASNIVMLR		4.54781e-11	0.00023938	1	1	1	P98175	1	3110.31	High	0.0002261	5.785e-12	4.3
	FALSE	High	TEQGEEEEEEEDEEEEEKASNIVMLR	1xOxidation [M24]	9.02425e-10	0.00023938	1	1	1	P98175	1	3126.31	High	0.0002261	1.442e-10	5.06
	FALSE	High	TKTAQQIAK		0.00893705	0.000443417	1	1	1	P98175	1	988.579	High	0.0003721	0.004985	2.25
	FALSE	High	TYVPALEQSADGHKETGAPSK		2.89401e-06	0.00023938	1	1	3	P98175	1	2186.07	High	0.0002261	8.672e-07	3.73
	FALSE	High	TYVPALEQSADGHKETGAPSKEGK		2.99755e-06	0.00023938	1	1	1	P98175	2	2500.23	High	0.0002261	9.017e-07	5.46
	FALSE	High	YGGISTASVDFEQPTR		2.94532e-06	0.00023938	1	1	2	P98175	0	1727.82	High	0.0002261	8.809e-07	3.1
	FALSE	High	YGIPEPPEPK		0.0134836	0.000443417	2	2	1	P52756; P98175	0	1126.58	High	0.0003721	0.007807	1.91
FALSE	High	Master Protein	O75533	Splicing factor 3B subunit 1 OS=Homo sapiens OX=9606 GN=SF3B1 PE=1 SV=3	0	198.692	32	30	65	30	1304	145.7	7.09	117.05	30	1
	Checked	Confidence	Sequence	Modifications	Qvality PEP	Qvality q-value	# Protein Groups	# Proteins	# PSMs	Master Protein Accessions	# Missed Cleavages	Theo. MH+ [Da]	Confidence (by Search Engine): Sequest HT	Percolator q-Value (by Search Engine): Sequest HT	Percolator PEP (by Search Engine): Sequest HT	XCorr (by Search Engine): Sequest HT
	FALSE	High	AAGLATMISTMRPDIDNMDEYVR	2xOxidation [M11; M]	4.16298e-08	0.00023938	1	1	3	O75533	0	2602.19	High	0.0002261	8.948e-09	3.69
	FALSE	High	AAGLATMISTMRPDIDNMDEYVR	3xOxidation [M7; M11; M18]	0.000140723	0.00023938	1	1	1	O75533	0	2618.19	High	0.0002261	5.704e-05	2.55
	FALSE	High	AALDEAQGVGLDSTGYYDQEIYGGSDSR		1.95587e-10	0.00023938	1	1	2	O75533	0	2937.3	High	0.0002261	2.784e-11	2.48
	FALSE	High	AKGSETPGATPGSK		0.0118042	0.000443417	1	1	1	O75533	1	1287.65	High	0.0003721	0.006748	1.62
	FALSE	High	AIGYLIPLMDAEYANYYTR	1xOxidation [M9]	0.0147886	0.000672666	1	1	2	O75533	0	2253.09	High	0.0005461	0.008614	1.35
	FALSE	High	AIVNVIGMHK		0.0102128	0.000443417	1	1	1	O75533	0	1081.62	High	0.0003721	0.005783	2.49
	FALSE	High	AIVNVIGMHK	1xOxidation [M8]	0.00245016	0.00023938	1	1	2	O75533	0	1097.61	High	0.0002261	0.00124	1.77
	FALSE	High	ATVNTFGYIAK		0.00339851	0.00023938	1	1	2	O75533	0	1184.63	High	0.0002261	0.001763	1.45
	FALSE	High	DTPGHGSGWAETPR		5.41574e-05	0.00023938	1	1	3	O75533	0	1467.66	High	0.0002261	2.038e-05	1.74
	FALSE	High	GGDSIGETPTPGASK		5.2903e-05	0.00023938	1	1	2	O75533	0	1373.65	High	0.0002261	1.982e-05	2.38
	FALSE	High	KAALDEAQGVGLDSTGYYDQEIYGGSDSR		2.5924e-13	0.00023938	1	1	1	O75533	1	3065.4	High	0.0002261	2.205e-14	4.27
	FALSE	High	KLSSWDQAETPGHTPSLR		1.98876e-05	0.00023938	1	1	1	O75533	1	2010	High	0.0002261	6.907e-06	3.91
	FALSE	High	KLSSWDQAETPGHTPSLRWDETPGR		0.00619626	0.000443417	1	1	1	O75533	2	2851.38	High	0.0003721	0.003359	3.96
	FALSE	High	KLTATPTPLGGMTGFHMQTEDR		1.83511e-14	0.00023938	1	1	2	O75533	1	2389.16	High	0.0002261	1.274e-15	6.21
	FALSE	High	KLTATPTPLGGMTGFHMQTEDR	1xOxidation [M]	7.52553e-10	0.00023938	1	1	3	O75533	1	2405.16	High	0.0002261	1.19e-10	5.38
	FALSE	High	KLTATPTPLGGMTGFHMQTEDRTMK	1xOxidation [M17]	0.0232857	0.00168784	1	1	1	O75533	2	2765.34	High	0.001303	0.01412	1.21
	FALSE	High	KPGYHAPVALLNDIPQSTEQYDPFAEHRPPK		9.30081e-15	0.00023938	1	1	2	O75533	0	3515.77	High	0.0002261	6.131e-16	6.76
	FALSE	High	IVDDLKDEAEQYR		1.70809e-06	0.00023938	1	1	1	O75533	1	1593.78	High	0.0002261	4.917e-07	2.78
	FALSE	High	IVDDLKDEAEQYRK		6.80848e-07	0.00023938	1	1	1	O75533	2	1721.87	High	0.0002261	1.815e-07	3.81
	FALSE	High	IYNDDKNTYIR		0.00138931	0.00023938	1	1	1	O75533	1	1414.7	High	0.0002261	0.0006689	2.48
	FALSE	High	IYNSIYIGSQDALIAHYPR		3.10701e-10	0.00023938	1	1	2	O75533	0	2194.13	High	0.0002261	4.572e-11	5.05
	FALSE	High	MTPPIKDLLPR		0.000927692	0.00023938	1	1	2	O75533	1	1280.74	High	0.0002261	0.0004353	2.36
	FALSE	High	MTPPIKDLLPR	1xOxidation [M1]	0.000815578	0.00023938	1	1	7	O75533	1	1296.73	High	0.0002261	0.000378	2.06
	FALSE	High	NRPLSDEELDAMFPEGYKVLPPPAGYVPIR	1xOxidation [M12]	2.79805e-14	0.00023938	1	1	2	O75533	1	3386.71	High	0.0002261	2.008e-15	5.86
	FALSE	High	QLVDTTVELANK		0.000120136	0.00023938	1	1	3	O75533	0	1330.72	High	0.0002261	4.789e-05	1.58
	FALSE	High	RWDQTADQTPGATPK		2.92757e-05	0.00023938	1	1	1	O75533	1	1671.81	High	0.0002261	1.05e-05	2.38
	FALSE	High	SVNDQPSGNLPFLKPDDIQYFDK		7.52014e-06	0.00023938	1	1	3	O75533	0	2637.28	High	0.0002261	2.418e-06	2.27
	FALSE	High	TDRGGDSIGETPTPGASK		3.45071e-07	0.00023938	1	1	1	O75533	1	1745.83	High	0.0002261	8.757e-08	3.61
	FALSE	High	TEILPPFFK		0.0294197	0.00168784	1	1	1	O75533	0	1091.61	High	0.001303	0.01825	2.4
	FALSE	High	TMIISPERLDPFADGGKTPDPK		0.0441816	0.00244609	1	1	1	O75533	2	2385.21	High	0.001871	0.02838	2.55
	FALSE	High	TMIISPERLDPFADGGKTPDPK	1xOxidation [M2]	0.00158945	0.00023938	1	1	2	O75533	2	2401.21	High	0.0002261	0.0007751	2.01
	FALSE	High	TPIGTPAMNMATPTPGHIMSMTPEQLQAWR	2xOxidation [M19; M21]	0.136855	0.00913093	1	1	1	O75533	0	3297.55	High	0.007359	0.09836	0.71
	FALSE	High	TPIGTPAMNMATPTPGHIMSMTPEQLQAWR	3xOxidation [M8; M10; M19]	0.000367769	0.00023938	1	1	1	O75533	0	3313.55	High	0.0002261	0.0001606	1.75
	FALSE	High	TPIGTPAMNMATPTPGHIMSMTPEQLQAWRWER	2xOxidation [M8; M10]	0.0627206	0.00297387	1	1	1	O75533	1	3768.78	High	0.002264	0.04167	1.02
	FALSE	High	VLPPPAGYVPIR		0.00412044	0.000443417	1	1	3	O75533	0	1278.76	High	0.0003721	0.002173	1.43
	FALSE	High	WDQTADQTPGATPK		3.03231e-05	0.00023938	1	1	1	O75533	0	1515.71	High	0.0002261	1.09e-05	3.02
FALSE	High	Master Protein	P21333	Filamin-A OS=Homo sapiens OX=9606 GN=FLNA PE=1 SV=4	0	189.421	18	31	48	29	2647	280.6	6.06	133.61	31	1
	Checked	Confidence	Sequence	Modifications	Qvality PEP	Qvality q-value	# Protein Groups	# Proteins	# PSMs	Master Protein Accessions	# Missed Cleavages	Theo. MH+ [Da]	Confidence (by Search Engine): Sequest HT	Percolator q-Value (by Search Engine): Sequest HT	Percolator PEP (by Search Engine): Sequest HT	XCorr (by Search Engine): Sequest HT
	FALSE	High	AEAGVPAEFSIWTR		2.79353e-05	0.00023938	1	1	1	P21333	0	1533.77	High	0.0002261	9.978e-06	2.98
	FALSE	High	AFGPGLQGGSAGSPAR		1.71781e-05	0.00023938	1	1	1	P21333	0	1429.72	High	0.0002261	5.908e-06	2.63
	FALSE	High	AWGPGLEGGVVGK		0.000297851	0.00023938	1	1	1	P21333	0	1226.65	High	0.0002261	0.0001273	2.87
	FALSE	High	AYGPGIEPTGNMVK		2.05991e-05	0.00023938	1	1	1	P21333	0	1433.71	High	0.0002261	7.19e-06	2.64
	FALSE	High	AYGPGIEPTGNMVK	1xOxidation [M12]	1.00796e-05	0.00023938	1	1	2	P21333	0	1449.7	High	0.0002261	3.318e-06	2.92
	FALSE	High	DAGEGGLSLAIEGPSK		1.57387e-07	0.00023938	1	1	2	P21333	0	1500.75	High	0.0002261	3.76e-08	3.53
	FALSE	High	DAGYGGLSLSIEGPSK		4.18513e-05	0.00023938	1	1	2	P21333	0	1550.77	High	0.0002261	1.544e-05	2.8
	FALSE	High	DVDIIDHHDNTYTVK		0.0673696	0.00333597	1	1	2	P21333	0	1784.84	High	0.002532	0.04505	1.09
	FALSE	High	EAGAGGLAIAVEGPSK		2.65102e-07	0.00023938	1	1	1	P21333	0	1426.75	High	0.0002261	6.585e-08	3.46
	FALSE	High	EGPYSISVLYGDEEVPR		9.91107e-10	0.00023938	1	1	3	P21333	0	1909.92	High	0.0002261	1.601e-10	4.11
	FALSE	High	EGPYSISVLYGDEEVPRSPFK		5.2923e-07	0.00023938	1	1	2	P21333	1	2369.17	High	0.0002261	1.384e-07	3.27
	FALSE	High	FGGEHVPNSPFQVTALAGDQPSVQPPLR		9.23822e-10	0.00023938	1	1	2	P21333	0	2945.49	High	0.0002261	1.477e-10	5.26
	FALSE	High	FNEEHIPDSPFVVPVASPSGDARR		1.66822e-05	0.00023938	1	1	1	P21333	1	2623.29	High	0.0002261	5.724e-06	4.14
	FALSE	High	GAGTGGLGLAVEGPSEAK		0.000313974	0.00023938	1	1	1	P21333	0	1570.81	High	0.0002261	0.0001354	1.96
	FALSE	High	GKLDVQFSGLTK		3.08665e-06	0.00023938	1	1	2	P21333	1	1292.72	High	0.0002261	9.299e-07	3.25
	FALSE	High	GLVEPVDVVDNADGTQTVNYVPSR		5.04998e-07	0.00023938	1	1	2	P21333	0	2544.26	High	0.0002261	1.323e-07	3.93
	FALSE	High	IANLQTDLSDGLR		4.16149e-06	0.00023938	1	1	2	P21333	0	1415.75	High	0.0002261	1.279e-06	2.77
	FALSE	High	LIALLEVLSQKK		3.43116e-08	0.00023938	1	1	1	P21333	1	1354.87	High	0.0002261	7.273e-09	3.39
	FALSE	High	LLGWIQNK		0.0240983	0.00168784	2	3	1	P21333; O75369	0	971.567	High	0.001303	0.01465	1.95
	FALSE	High	LPQLPITNFSR		0.00255249	0.00023938	1	1	1	P21333	0	1285.73	High	0.0002261	0.001289	1.76
	FALSE	High	IQQNTFTR		0.0133286	0.000443417	2	3	1	P21333; O75369	0	1007.53	High	0.0003721	0.007716	1.77
	FALSE	High	SPFSVAVSPSLDLSK		4.31114e-07	0.00023938	1	1	2	P21333	0	1533.82	High	0.0002261	1.113e-07	3.11
	FALSE	High	TGVAVNKPAEFTVDAK		1.28985e-08	0.00023938	1	1	1	P21333	0	1646.87	High	0.0002261	2.529e-09	3.7
	FALSE	High	TGVELGKPTHFTVNAK		1.35101e-05	0.00023938	1	1	1	P21333	0	1698.92	High	0.0002261	4.542e-06	3.66
	FALSE	High	VANPSGNLTETYVQDR		2.26357e-08	0.00023938	1	1	1	P21333	0	1763.86	High	0.0002261	4.65e-09	4.27
	FALSE	High	VNQPASFAVSLNGAK		2.54357e-05	0.00023938	1	1	1	P21333	0	1502.8	High	0.0002261	9.001e-06	2.61
	FALSE	High	VSGQGLHEGHTFEPAEFIIDTR		1.44197e-09	0.00023938	1	1	2	P21333	0	2440.19	High	0.0002261	2.397e-10	5.25
	FALSE	High	VTAQGPGLEPSGNIANK		1.12046e-07	0.00023938	1	1	2	P21333	0	1652.86	High	0.0002261	2.604e-08	3.9
	FALSE	High	VTYTPMAPGSYLISIK		0.0134059	0.000443417	1	1	1	P21333	0	1740.92	High	0.0003721	0.007743	2.11
	FALSE	High	VTYTPMAPGSYLISIK	1xOxidation [M6]	0.000104379	0.00023938	1	1	1	P21333	0	1756.92	High	0.0002261	4.127e-05	2.02
	FALSE	High	YGGDEIPFSPYR		1.9427e-05	0.00023938	1	1	1	P21333	0	1400.65	High	0.0002261	6.731e-06	3.58
	FALSE	High	YGGQPVPNFPSK		5.98288e-05	0.00023938	1	1	2	P21333	0	1290.65	High	0.0002261	2.265e-05	2.52
	FALSE	High	YNEQHVPGSPFTAR		4.76084e-05	0.00023938	1	1	1	P21333	0	1602.77	High	0.0002261	1.768e-05	2.56
FALSE	High	Master Protein	P78527	DNA-dependent protein kinase catalytic subunit OS=Homo sapiens OX=9606 GN=PRKDC PE=1 SV=3	0	181.855	12	39	73	39	4128	468.8	7.12	132.22	39	1
	Checked	Confidence	Sequence	Modifications	Qvality PEP	Qvality q-value	# Protein Groups	# Proteins	# PSMs	Master Protein Accessions	# Missed Cleavages	Theo. MH+ [Da]	Confidence (by Search Engine): Sequest HT	Percolator q-Value (by Search Engine): Sequest HT	Percolator PEP (by Search Engine): Sequest HT	XCorr (by Search Engine): Sequest HT
	FALSE	High	AALSALESFLK		9.12407e-06	0.00023938	1	1	2	P78527	0	1149.65	High	0.0002261	2.979e-06	2.66
	FALSE	High	AQEPESGLSEETQVK		9.56187e-06	0.00023938	1	1	1	P78527	0	1631.78	High	0.0002261	3.144e-06	3.22
	FALSE	High	DLLLNTMSQEEK		3.70066e-05	0.00023938	1	1	1	P78527	0	1420.7	High	0.0002261	1.347e-05	3.08
	FALSE	High	DLLLNTMSQEEK	1xOxidation [M7]	0.0158483	0.000672666	1	1	1	P78527	0	1436.69	High	0.0005461	0.009302	1.31
	FALSE	High	DQEKLSLMYAR		0.00696104	0.000443417	1	1	2	P78527	1	1353.68	High	0.0003721	0.003822	2.08
	FALSE	High	DQNILLGTTYR		0.0010552	0.00023938	1	1	1	P78527	0	1293.68	High	0.0002261	0.0004998	2.92
	FALSE	High	DVDFMYVELIQR	1xOxidation [M5]	8.60306e-05	0.00023938	1	1	1	P78527	0	1543.75	High	0.0002261	3.356e-05	1.82
	FALSE	High	EKEIKSELK		0.0684874	0.00333597	1	1	1	P78527	2	1103.63	High	0.002532	0.04578	0.71
	FALSE	High	FYGELALKK		0.028758	0.00168784	1	1	2	P78527	1	1068.61	High	0.001303	0.0178	1.57
	FALSE	High	GIFTSEIGTK		0.0348754	0.00168784	1	1	1	P78527	0	1052.56	High	0.001303	0.02194	2.18
	FALSE	High	HGDLPDIQIK		1.90885e-05	0.00023938	1	1	7	P78527	0	1135.61	High	0.0002261	6.59e-06	3.39
	FALSE	High	HSSLITPLQAVAQR		2.5445e-07	0.00023938	1	1	7	P78527	0	1520.85	High	0.0002261	6.311e-08	3.48
	FALSE	High	LGASLAFNNIYR		6.30806e-06	0.00023938	1	1	2	P78527	0	1338.72	High	0.0002261	2.002e-06	2.91
	FALSE	High	LGLPGDEVDNK		0.000260309	0.00023938	1	1	1	P78527	0	1156.58	High	0.0002261	0.0001105	2.38
	FALSE	High	IKYFEGVSPK		0.0105742	0.000443417	1	1	2	P78527	1	1167.64	High	0.0003721	0.005984	1.72
	FALSE	High	LLALNSLYSPK		0.000144059	0.00023938	1	1	1	P78527	0	1218.71	High	0.0002261	5.831e-05	3.2
	FALSE	High	LLNTWTNRYPDAK		0.000228835	0.00023938	1	1	1	P78527	1	1591.82	High	0.0002261	9.597e-05	2.74
	FALSE	High	LMDEFKIGELFSK		0.0388239	0.00187854	1	1	1	P78527	1	1556.8	High	0.001446	0.02466	1.2
	FALSE	High	LNESTFDTQITK		4.38595e-05	0.00023938	1	1	2	P78527	0	1396.7	High	0.0002261	1.62e-05	2.87
	FALSE	High	LSDFNDITNMLLLK	1xOxidation [M10]	0.00696104	0.000443417	1	1	1	P78527	0	1652.86	High	0.0003721	0.00382	0.8
	FALSE	High	MEVQEQEEDISSLIR		2.68128e-05	0.00023938	1	1	1	P78527	0	1805.86	High	0.0002261	9.516e-06	2.39
	FALSE	High	MEVQEQEEDISSLIR	1xOxidation [M1]	5.29135e-06	0.00023938	1	1	1	P78527	0	1821.85	High	0.0002261	1.655e-06	2.66
	FALSE	High	MKQDAQVVLYR		0.00909404	0.000443417	1	1	1	P78527	1	1350.72	High	0.0003721	0.005106	1.3
	FALSE	High	MIDSAR	1xOxidation [M1]	0.122779	0.00739633	1	1	2	P78527	0	708.335	High	0.005532	0.08688	0.91
	FALSE	High	MSTSPEAFLALR		4.36033e-05	0.00023938	1	1	1	P78527	0	1322.68	High	0.0002261	1.608e-05	2.29
	FALSE	High	NELEIPGQYDGR		0.00307729	0.00023938	1	1	2	P78527	0	1390.66	High	0.0002261	0.00158	2.11
	FALSE	High	NLDLAVLELMQSSVDNTK		0.000383161	0.00023938	1	1	1	P78527	0	1990.02	High	0.0002261	0.0001669	1.38
	FALSE	High	NLLTVTSSDEMMK		4.90236e-05	0.00023938	1	1	1	P78527	0	1468.7	High	0.0002261	1.825e-05	2.4
	FALSE	High	NLLTVTSSDEMMK	1xOxidation [M11]	0.00228417	0.00023938	1	1	1	P78527	0	1484.7	High	0.0002261	0.001148	1.32
	FALSE	High	NLSSNEAISLEEIR		4.01775e-06	0.00023938	1	1	1	P78527	0	1574.8	High	0.0002261	1.234e-06	3.21
	FALSE	High	QMFLTQTDTGDDR		6.09018e-06	0.00023938	1	1	2	P78527	0	1527.67	High	0.0002261	1.925e-06	3.15
	FALSE	High	RLGLPGDEVDNKVK		2.99698e-05	0.00023938	1	1	1	P78527	2	1539.85	High	0.0002261	1.071e-05	3.54
	FALSE	High	SDPGLLTNTMDVFVK	1xOxidation [M10]	1.25216e-06	0.00023938	1	1	1	P78527	0	1652.82	High	0.0002261	3.507e-07	2.69
	FALSE	High	SLGPPQGEEDSVPR		3.61564e-06	0.00023938	1	1	1	P78527	0	1467.71	High	0.0002261	1.103e-06	2.92
	FALSE	High	SSFDWLTGSSTDPLVDHTSPSSDSLLFAHK		0.0294197	0.00168784	1	1	1	P78527	0	3234.52	High	0.001303	0.0182	2.15
	FALSE	High	STVLTPMFVETQASQGTLQTR		2.71288e-05	0.00023938	1	1	1	P78527	0	2295.16	High	0.0002261	9.674e-06	2.92
	FALSE	High	STVLTPMFVETQASQGTLQTR	1xOxidation [M7]	0.0913098	0.00493819	1	1	1	P78527	0	2311.16	High	0.003854	0.06281	1.24
	FALSE	High	TVGALQVLGTEAQSSLLK		1.42518e-09	0.00023938	1	1	1	P78527	0	1815.02	High	0.0002261	2.356e-10	3.77
	FALSE	High	TVSLLDENNVSSYLSK		5.44962e-07	0.00023938	1	1	2	P78527	0	1768.9	High	0.0002261	1.434e-07	2.65
	FALSE	High	TYSVVPMTSR		0.0477829	0.00244609	1	1	1	P78527	0	1140.57	High	0.001871	0.03091	1.47
	FALSE	High	VTELALTASDR		6.72659e-05	0.00023938	1	1	4	P78527	0	1175.63	High	0.0002261	2.563e-05	3.13
	FALSE	High	VVQMLGSLGGQINK	1xOxidation [M4]	0.000760242	0.00023938	1	1	1	P78527	0	1459.79	High	0.0002261	0.00035	2.15
	FALSE	High	YNFPVEVEVPMER		0.000175809	0.00023938	1	1	4	P78527	0	1608.77	High	0.0002261	7.237e-05	2.43
	FALSE	High	YNFPVEVEVPMER	1xOxidation [M11]	0.00109292	0.00023938	1	1	2	P78527	0	1624.77	High	0.0002261	0.0005167	1.91
FALSE	High	Master Protein	Q14204	Cytoplasmic dynein 1 heavy chain 1 OS=Homo sapiens OX=9606 GN=DYNC1H1 PE=1 SV=5	0	179.52	13	41	57	41	4646	532.1	6.4	78.69	41	1
	Checked	Confidence	Sequence	Modifications	Qvality PEP	Qvality q-value	# Protein Groups	# Proteins	# PSMs	Master Protein Accessions	# Missed Cleavages	Theo. MH+ [Da]	Confidence (by Search Engine): Sequest HT	Percolator q-Value (by Search Engine): Sequest HT	Percolator PEP (by Search Engine): Sequest HT	XCorr (by Search Engine): Sequest HT
	FALSE	High	ASVVTLPVYLNFTR		0.000169737	0.00023938	1	1	2	Q14204	0	1579.88	High	0.0002261	6.981e-05	2.34
	FALSE	High	AWTQVLLGQAEDKAEVDMDTDAPQVSHKPGGEPK	1xOxidation [M18]	3.37199e-09	0.00023938	1	1	1	Q14204	1	3663.76	High	0.0002261	5.989e-10	3.29
	FALSE	High	DLFQVAFNR		0.0158483	0.000672666	1	1	1	Q14204	0	1109.57	High	0.0005461	0.00927	1.83
	FALSE	High	DLPPVSGSIIWAK		0.000361363	0.00023938	1	1	1	Q14204	0	1382.77	High	0.0002261	0.0001571	1.72
	FALSE	High	DLSSQLLK		0.0908211	0.00493819	1	1	1	Q14204	0	903.515	High	0.003854	0.06233	1.2
	FALSE	High	DSAIQQQVANLQMK	1xOxidation [M13]	0.0302676	0.00168784	1	1	1	Q14204	0	1589.8	High	0.001303	0.01873	1.01
	FALSE	High	EALELTDTGLLSGSEER		2.3857e-07	0.00023938	1	1	1	Q14204	0	1819.89	High	0.0002261	5.874e-08	2.86
	FALSE	High	EDLDKVEPAVIEAQNAVK		8.85878e-05	0.00023938	1	1	2	Q14204	1	1968.03	High	0.0002261	3.446e-05	3.6
	FALSE	High	EFGPVVIDYGKVQSK		0.000619363	0.00023938	1	1	1	Q14204	1	1665.88	High	0.0002261	0.0002811	0.99
	FALSE	High	FLSDPQVHTVLVER		6.12596e-06	0.00023938	1	1	1	Q14204	0	1639.88	High	0.0002261	1.945e-06	1.91
	FALSE	High	GMLHQDHITFAMLLAR	2xOxidation [M2; M12]	0.0947984	0.00493819	1	1	1	Q14204	0	1885.94	High	0.003854	0.06533	0.55
	FALSE	High	GNEIVLSAGSTPR		0.000619363	0.00023938	1	1	2	Q14204	0	1300.69	High	0.0002261	0.0002807	2.78
	FALSE	High	HVPVVYVDYPGPASLTQIYGTFNR		0.00416881	0.000443417	1	1	1	Q14204	0	2693.37	High	0.0003721	0.002189	1.39
	FALSE	High	KYEFGESDLR		0.00235192	0.00023938	1	1	1	Q14204	1	1243.6	High	0.0002261	0.001181	2.79
	FALSE	High	LFLTMEINPK	1xOxidation [M5]	0.00444508	0.000443417	1	1	1	Q14204	0	1221.65	High	0.0003721	0.002344	2.12
	FALSE	High	LNTQEIFDDWAR		5.22868e-05	0.00023938	1	1	1	Q14204	0	1507.72	High	0.0002261	1.953e-05	2.44
	FALSE	High	IQGLTVEQAEAVVR		4.76084e-05	0.00023938	1	1	2	Q14204	0	1512.84	High	0.0002261	1.768e-05	2.15
	FALSE	High	LVPLLLEDGGEAPAALEAALEEK		5.81237e-07	0.00023938	1	1	1	Q14204	0	2348.26	High	0.0002261	1.534e-07	2.39
	FALSE	High	MDLEKPNYIVPDYMPVVYDKLPQPPSHR	1xOxidation [M1]	0.000425762	0.00023938	1	1	1	Q14204	1	3357.66	High	0.0002261	0.0001874	1.32
	FALSE	High	MDLEKPNYIVPDYMPVVYDKLPQPPSHR	2xOxidation [M1; M14]	1.29672e-05	0.00023938	1	1	1	Q14204	1	3373.66	High	0.0002261	4.347e-06	2.73
	FALSE	High	NTISLLVAGLKK		0.014368	0.000672666	1	1	1	Q14204	1	1256.79	High	0.0005461	0.008345	1.38
	FALSE	High	NYMSNPSYNYEIVNR		4.41257e-06	0.00023938	1	1	1	Q14204	0	1863.83	High	0.0002261	1.366e-06	2.87
	FALSE	High	NYMSNPSYNYEIVNR	1xOxidation [M3]	8.16441e-07	0.00023938	1	1	1	Q14204	0	1879.83	High	0.0002261	2.209e-07	3.77
	FALSE	High	QNLDALLNQLK		8.45319e-05	0.00023938	1	1	1	Q14204	0	1269.72	High	0.0002261	3.276e-05	2.46
	FALSE	High	QTDVLQQLSIQMANAK	1xOxidation [M12]	0.029087	0.00168784	1	1	1	Q14204	0	1803.93	High	0.001303	0.01797	1.51
	FALSE	High	QYASYEFVQR		0.00720824	0.000443417	1	1	1	Q14204	0	1290.61	High	0.0003721	0.003958	1.14
	FALSE	High	SFEWLSQMR		0.00181836	0.00023938	1	1	1	Q14204	0	1183.56	High	0.0002261	0.0008989	1.57
	FALSE	High	SFEWLSQMR	1xOxidation [M8]	0.0510917	0.00283074	1	1	1	Q14204	0	1199.55	High	0.002161	0.03329	1.48
	FALSE	High	SLLQALNEVKGR		0.051664	0.00283074	1	1	2	Q14204	1	1327.77	High	0.002161	0.03355	1.08
	FALSE	High	SIPLDEGEDEAQR		0.0010614	0.00023938	1	1	1	Q14204	0	1458.67	High	0.0002261	0.0005022	2.03
	FALSE	High	SPLVMDVLNIQGVQR		7.93014e-08	0.00023938	1	1	1	Q14204	0	1668.91	High	0.0002261	1.79e-08	1.53
	FALSE	High	SPLVMDVLNIQGVQR	1xOxidation [M5]	0.000183168	0.00023938	1	1	1	Q14204	0	1684.91	High	0.0002261	7.546e-05	2.36
	FALSE	High	TEYLSNADER		0.00904141	0.000443417	1	1	1	Q14204	0	1197.54	High	0.0003721	0.005062	1.14
	FALSE	High	TLINELVK		0.00737786	0.000443417	1	1	1	Q14204	0	929.567	High	0.0003721	0.00407	1.3
	FALSE	High	TPNGVVLAPVQLGK		3.14251e-08	0.00023938	1	1	1	Q14204	0	1392.82	High	0.0002261	6.61e-09	3.46
	FALSE	High	TTDLLTDWEK		0.00283561	0.00023938	1	1	1	Q14204	0	1221.6	High	0.0002261	0.001445	2.5
	FALSE	High	TVENIKDPLFR		0.00936179	0.000443417	1	1	2	Q14204	1	1331.73	High	0.0003721	0.005244	2.31
	FALSE	High	VAAPDVVVPTLDTVR		5.74249e-05	0.00023938	1	1	3	Q14204	0	1551.87	High	0.0002261	2.163e-05	2.51
	FALSE	High	VLLTTQGVDMISK		0.00221836	0.00023938	1	1	1	Q14204	0	1404.78	High	0.0002261	0.001114	1.66
	FALSE	High	VLLTTQGVDMISK	1xOxidation [M10]	2.02403e-05	0.00023938	1	1	3	Q14204	0	1420.77	High	0.0002261	7.03e-06	2.04
	FALSE	High	VLQLYQITQINHGLMMVGPSGSGK	1xOxidation [M15]	0.0238244	0.00168784	1	1	1	Q14204	0	2587.34	High	0.001303	0.01442	1.42
	FALSE	High	VLRPQVTAVAQQNQGEVPEPQDMK	1xOxidation [M23]	6.31371e-11	0.00023938	1	1	1	Q14204	0	2678.36	High	0.0002261	8.239e-12	3.83
	FALSE	High	VNFLPEIITLSK		1.62006e-05	0.00023938	1	1	2	Q14204	0	1373.8	High	0.0002261	5.537e-06	1.93
	FALSE	High	VQVALEELQDLK		0.105442	0.00651639	1	1	1	Q14204	0	1384.77	High	0.005036	0.0736	1.43
	FALSE	High	VTDFGDKVEDPTFLNQLQSGVNR		0.051664	0.00283074	1	1	1	Q14204	1	2579.27	High	0.002161	0.03354	1.34
	FALSE	High	YKEEYAVLISEAQAIK		0.0122922	0.000443417	1	1	1	Q14204	1	1854.98	High	0.0003721	0.007063	1.4
FALSE	High	Master Protein	Q15393	Splicing factor 3B subunit 3 OS=Homo sapiens OX=9606 GN=SF3B3 PE=1 SV=4	0	173.6	27	29	52	29	1217	135.5	5.26	113.99	29	1
	Checked	Confidence	Sequence	Modifications	Qvality PEP	Qvality q-value	# Protein Groups	# Proteins	# PSMs	Master Protein Accessions	# Missed Cleavages	Theo. MH+ [Da]	Confidence (by Search Engine): Sequest HT	Percolator q-Value (by Search Engine): Sequest HT	Percolator PEP (by Search Engine): Sequest HT	XCorr (by Search Engine): Sequest HT
	FALSE	High	AGNGQWASVIR		0.00535669	0.000443417	1	1	2	Q15393	0	1158.6	High	0.0003721	0.002867	1.43
	FALSE	High	DYIVVGSDSGR		0.00414455	0.000443417	1	1	1	Q15393	0	1167.56	High	0.0003721	0.002179	2.8
	FALSE	High	FLAVGLVDNTVR		2.27563e-05	0.00023938	1	1	2	Q15393	0	1303.74	High	0.0002261	7.962e-06	3.21
	FALSE	High	FVIHPESNNLIIIETDHNAYTEATK		8.76844e-13	0.00023938	1	1	1	Q15393	0	2869.44	High	0.0002261	8.186e-14	5.51
	FALSE	High	HGLEVSEMAVSELPGNPNAVWTVRR		5.10757e-05	0.00023938	1	1	1	Q15393	1	2748.39	High	0.0002261	1.907e-05	2.41
	FALSE	High	HIANYISGIQTIGHR		0.0111402	0.000443417	1	1	1	Q15393	0	1679.9	High	0.0003721	0.006359	1.6
	FALSE	High	KFVIHPESNNLIIIETDHNAYTEATK		5.82173e-16	0.00023938	1	1	1	Q15393	1	2997.53	High	0.0002261	3.084e-17	6.05
	FALSE	High	ILELLRPDPNTGK		7.83495e-06	0.00023938	1	1	2	Q15393	0	1465.84	High	0.0002261	2.533e-06	3.31
	FALSE	High	LPPNTNDEVDEDPTGNK		1.0631e-08	0.00023938	1	1	2	Q15393	0	1854.84	High	0.0002261	2.062e-09	3.63
	FALSE	High	LTGGTKDYIVVGSDSGR		2.47014e-05	0.00023938	1	1	1	Q15393	1	1724.88	High	0.0002261	8.751e-06	1.79
	FALSE	High	ITLETDEDMVTEIR		1.54617e-06	0.00023938	1	1	2	Q15393	0	1664.8	High	0.0002261	4.409e-07	2.01
	FALSE	High	ITLETDEDMVTEIR	1xOxidation [M9]	1.71813e-06	0.00023938	1	1	1	Q15393	0	1680.8	High	0.0002261	4.944e-07	2.55
	FALSE	High	IVILEYQPSK		0.0252251	0.00168784	1	1	1	Q15393	0	1189.68	High	0.001303	0.01539	1.71
	FALSE	High	LVNNGEKLEFLHK		1.25194e-05	0.00023938	1	1	1	Q15393	1	1540.85	High	0.0002261	4.187e-06	3.08
	FALSE	High	LVNNGEKLEFLHKTPVEEVPAAIAPFQGR		5.01859e-05	0.00023938	1	1	1	Q15393	2	3203.72	High	0.0002261	1.867e-05	3.14
	FALSE	High	IVPGQFLAVDPK		0.0147035	0.000672666	1	1	2	Q15393	0	1283.74	High	0.0005461	0.00856	1.6
	FALSE	High	MFLYNLTLQR		0.000117353	0.00023938	1	1	1	Q15393	0	1298.69	High	0.0002261	4.667e-05	2.96
	FALSE	High	MFLYNLTLQR	1xOxidation [M1]	9.28384e-05	0.00023938	1	1	3	Q15393	0	1314.69	High	0.0002261	3.628e-05	2.5
	FALSE	High	MQGQEAVLAMSSR	1xOxidation [M10]	0.000423275	0.00023938	1	1	2	Q15393	0	1423.67	High	0.0002261	0.0001866	2.77
	FALSE	High	MQGQEAVLAMSSR	2xOxidation [M1; M10]	1.23035e-06	0.00023938	1	1	3	Q15393	0	1439.66	High	0.0002261	3.443e-07	3.25
	FALSE	High	NENQLIIFADDTYPR		9.85141e-09	0.00023938	1	1	2	Q15393	0	1808.88	High	0.0002261	1.898e-09	3.24
	FALSE	High	NVSEELDRTPPEVSK		2.03702e-08	0.00023938	1	1	1	Q15393	1	1699.85	High	0.0002261	4.149e-09	3.37
	FALSE	High	QKLVYILNR		0.0194953	0.000873749	1	1	1	Q15393	1	1146.7	High	0.000695	0.01164	2
	FALSE	High	RIVPGQFLAVDPK		0.0313165	0.00168784	1	1	1	Q15393	1	1439.84	High	0.001303	0.01953	2.14
	FALSE	High	SRFLAVGLVDNTVR		1.22294e-05	0.00023938	1	1	1	Q15393	1	1546.87	High	0.0002261	4.094e-06	2.42
	FALSE	High	SVAGGFVYTYK		0.00339851	0.00023938	1	1	2	Q15393	0	1191.6	High	0.0002261	0.001758	2.55
	FALSE	High	SWLSYSYQSR		0.0711635	0.0037256	1	1	1	Q15393	0	1276.6	High	0.002821	0.0477	2.02
	FALSE	High	SYYFPVK		0.086064	0.00493819	1	1	1	Q15393	0	903.461	High	0.003756	0.05892	1.41
	FALSE	High	TPVEEVPAAIAPFQGR		9.07241e-07	0.00023938	1	1	3	Q15393	0	1681.89	High	0.0002261	2.478e-07	3.08
	FALSE	High	TVLDPVTGDLSDTR		4.5172e-06	0.00023938	1	1	5	Q15393	0	1488.75	High	0.0002261	1.396e-06	2.4
	FALSE	High	TVLDPVTGDLSDTRTR		0.00026648	0.00023938	1	1	2	Q15393	1	1745.9	High	0.0002261	0.0001134	1.75
	FALSE	High	VIVSDVQESFIWVR		5.2903e-05	0.00023938	1	1	1	Q15393	0	1676.9	High	0.0002261	1.977e-05	1.29
FALSE	High	Master Protein	P11142	Heat shock cognate 71 kDa protein OS=Homo sapiens OX=9606 GN=HSPA8 PE=1 SV=1	0	170.893	47	25	64	17	646	70.9	5.52	156.39	25	1
	Checked	Confidence	Sequence	Modifications	Qvality PEP	Qvality q-value	# Protein Groups	# Proteins	# PSMs	Master Protein Accessions	# Missed Cleavages	Theo. MH+ [Da]	Confidence (by Search Engine): Sequest HT	Percolator q-Value (by Search Engine): Sequest HT	Percolator PEP (by Search Engine): Sequest HT	XCorr (by Search Engine): Sequest HT
	FALSE	High	ARFEELNADLFR		3.53253e-07	0.00023938	2	2	1	P54652; P11142	1	1480.75	High	0.0002261	9e-08	3
	FALSE	High	DAGTIAGLNVLR		7.78756e-05	0.00023938	1	1	3	P11142	0	1199.67	High	0.0002261	3.007e-05	2.6
	FALSE	High	DNNLLGKFELTGIPPAPR		0.0684874	0.00333597	1	1	1	P11142	1	1952.06	High	0.002532	0.0459	1.32
	FALSE	High	HWPFMVVNDAGRPK		3.94699e-05	0.00023938	1	1	1	P11142	0	1653.83	High	0.0002261	1.45e-05	3.47
	FALSE	High	HWPFMVVNDAGRPK	1xOxidation [M5]	0.00720824	0.000443417	1	1	1	P11142	0	1669.83	High	0.0003721	0.003968	1.18
	FALSE	High	IINEPTAAAIAYGLDK		2.0724e-06	0.00023938	3	4	4	P54652; P11142; P11021	0	1659.9	High	0.0002261	6.023e-07	4.13
	FALSE	High	IINEPTAAAIAYGLDKK		5.41681e-06	0.00023938	2	2	3	P54652; P11142	1	1787.99	High	0.0002261	1.698e-06	4.15
	FALSE	High	LLQDFFNGK		0.000859706	0.00023938	3	3	1	P17066; P54652; P11142	0	1081.57	High	0.0002261	0.0003994	1.76
	FALSE	High	LLQDFFNGKELNK		2.98004e-06	0.00023938	3	3	2	P17066; P54652; P11142	1	1565.83	High	0.0002261	8.95e-07	2.49
	FALSE	High	LYQSAGGMPGGMPGGFPGGGAPPSGGASSGPTIEEVD	1xOxidation [M8]	0.051664	0.00283074	1	1	1	P11142	0	3362.49	High	0.002161	0.03361	1.42
	FALSE	High	MKEIAEAYLGK		0.00356102	0.00023938	1	1	2	P11142	1	1252.66	High	0.0002261	0.001846	1.39
	FALSE	High	MKEIAEAYLGK	1xOxidation [M1]	1.54589e-05	0.00023938	1	1	3	P11142	1	1268.66	High	0.0002261	5.267e-06	2.91
	FALSE	High	MVNHFIAEFK		0.00457661	0.000443417	1	1	3	P11142	0	1235.62	High	0.0003721	0.002422	3.12
	FALSE	High	MVNHFIAEFKR	1xOxidation [M1]	0.0180921	0.000873749	1	1	2	P11142	1	1407.72	High	0.000695	0.01071	1.51
	FALSE	High	NQVAMNPTNTVFDAK		2.62014e-07	0.00023938	1	1	3	P11142	0	1649.8	High	0.0002261	6.503e-08	3.5
	FALSE	High	NQVAMNPTNTVFDAK	1xOxidation [M5]	4.41337e-07	0.00023938	1	1	2	P11142	0	1665.79	High	0.0002261	1.14e-07	2.3
	FALSE	High	NSLESYAFNMK		0.000725452	0.00023938	1	1	1	P11142	0	1303.6	High	0.0002261	0.0003325	3.35
	FALSE	High	NSLESYAFNMK	1xOxidation [M10]	0.000451443	0.00023938	1	1	5	P11142	0	1319.59	High	0.0002261	0.0001999	2.26
	FALSE	High	NTTIPTKQTQTFTTYSDNQPGVLIQVYEGER		0.000504579	0.00023938	1	1	1	P11142	1	3529.74	High	0.0002261	0.0002254	2.12
	FALSE	High	QATKDAGTIAGLNVLR		4.16149e-06	0.00023938	1	1	1	P11142	1	1627.91	High	0.0002261	1.276e-06	3
	FALSE	High	QTQTFTTYSDNQPGVLIQVYEGER		8.16293e-06	0.00023938	1	1	1	P11142	0	2774.33	High	0.0002261	2.642e-06	3.42
	FALSE	High	QTQTFTTYSDNQPGVLIQVYEGERAMTK	1xOxidation [M26]	0.000122266	0.00023938	1	1	1	P11142	1	3221.54	High	0.0002261	4.876e-05	2.52
	FALSE	High	RFDDAVVQSDMKHWPFMVVNDAGRPK		2.37089e-05	0.00023938	1	1	1	P11142	2	3045.48	High	0.0002261	8.347e-06	3.08
	FALSE	High	RFDDAVVQSDMKHWPFMVVNDAGRPK	1xOxidation [M]	8.0236e-08	0.00023938	1	1	3	P11142	2	3061.48	High	0.0002261	1.813e-08	4.17
	FALSE	High	RFDDAVVQSDMKHWPFMVVNDAGRPK	2xOxidation [M11; M17]	4.13638e-05	0.00023938	1	1	1	P11142	2	3077.47	High	0.0002261	1.52e-05	4.41
	FALSE	High	SFYPEEVSSMVLTK		0.000139901	0.00023938	1	1	2	P11142	0	1616.79	High	0.0002261	5.661e-05	2.1
	FALSE	High	SFYPEEVSSMVLTK	1xOxidation [M10]	5.6106e-06	0.00023938	1	1	1	P11142	0	1632.78	High	0.0002261	1.77e-06	2.5
	FALSE	High	SQIHDIVLVGGSTR		1.4166e-08	0.00023938	1	1	3	P11142	0	1481.81	High	0.0002261	2.801e-09	3.04
	FALSE	High	STAGDTHLGGEDFDNR		1.93274e-09	0.00023938	2	2	2	P54652; P11142	0	1691.73	High	0.0002261	3.272e-10	3.03
	FALSE	High	TTPSYVAFTDTER		3.1042e-05	0.00023938	4	6	6	P17066; P54652; P11142; P0DMV9	0	1487.7	High	0.0002261	1.114e-05	2.29
	FALSE	High	TTPSYVAFTDTERLIGDAAK		1.5195e-07	0.00023938	3	4	1	P54652; P11142; P0DMV9	1	2156.09	High	0.0002261	3.622e-08	3.78
	FALSE	High	TVTNAVVTVPAYFNDSQR		0.000329036	0.00023938	1	1	1	P11142	0	1982	High	0.0002261	0.0001416	2.88
FALSE	High	Master Protein	Q13435	Splicing factor 3B subunit 2 OS=Homo sapiens OX=9606 GN=SF3B2 PE=1 SV=2	0	167.357	38	27	58	27	895	100.2	5.67	113.29	27	1
	Checked	Confidence	Sequence	Modifications	Qvality PEP	Qvality q-value	# Protein Groups	# Proteins	# PSMs	Master Protein Accessions	# Missed Cleavages	Theo. MH+ [Da]	Confidence (by Search Engine): Sequest HT	Percolator q-Value (by Search Engine): Sequest HT	Percolator PEP (by Search Engine): Sequest HT	XCorr (by Search Engine): Sequest HT
	FALSE	High	AAVLLEQER		0.0083355	0.000443417	1	1	3	Q13435	0	1028.57	High	0.0003721	0.004645	2.55
	FALSE	High	AELQLPPPPPPGHYGAWAAQELQAK		0.127985	0.0079049	1	1	1	Q13435	0	2666.37	High	0.006175	0.09136	0.99
	FALSE	High	EALQEKEEQK		0.0731345	0.00390639	1	1	1	Q13435	1	1231.62	High	0.002957	0.04913	1.05
	FALSE	High	EQQAQVEKEDFSDMVAEHAAK	1xOxidation [M14]	3.97237e-08	0.00023938	1	1	1	Q13435	1	2406.09	High	0.0002261	8.526e-09	5.58
	FALSE	High	GIEKPPFELPDFIK		8.40861e-08	0.00023938	1	1	1	Q13435	0	1629.89	High	0.0002261	1.911e-08	3.28
	FALSE	High	GIEKPPFELPDFIKR		4.13718e-06	0.00023938	1	1	1	Q13435	1	1785.99	High	0.0002261	1.269e-06	3.6
	FALSE	High	GPPPPPGDENREMDDPSVGPKIPQALEK	1xOxidation [M13]	0.00888532	0.000443417	1	1	1	Q13435	2	2983.45	High	0.0003721	0.004966	1.69
	FALSE	High	KGPAPELQGVEVALAPEELELDPMAMTQK	2xOxidation [M24; M26]	0.000103769	0.00023938	1	1	1	Q13435	1	3123.56	High	0.0002261	4.105e-05	1.35
	FALSE	High	KIEEAMDGSETPQLFTVLPEKR		1.4949e-14	0.00023938	1	1	1	Q13435	2	2518.29	High	0.0002261	1.022e-15	5.24
	FALSE	High	KIEEAMDGSETPQLFTVLPEKR	1xOxidation [M6]	1.82407e-13	0.00023938	1	1	3	Q13435	2	2534.28	High	0.0002261	1.507e-14	4.47
	FALSE	High	KPGDLSDELR		8.65361e-05	0.00023938	1	1	1	Q13435	0	1129.58	High	0.0002261	3.371e-05	2.4
	FALSE	High	LAEIGAPIQGNR		0.00044358	0.00023938	1	1	1	Q13435	0	1238.69	High	0.0002261	0.000196	2.2
	FALSE	High	LAQQQAALLMQQEER		0.0422421	0.00244609	1	1	1	Q13435	0	1756.9	High	0.001871	0.02706	1.24
	FALSE	High	LAQQQAALLMQQEER	1xOxidation [M10]	0.000251319	0.00023938	1	1	1	Q13435	0	1772.9	High	0.0002261	0.0001064	3.46
	FALSE	High	IDIDYQKLHDAFFK		0.00200845	0.00023938	1	1	1	Q13435	1	1752.9	High	0.0002261	0.001001	1.2
	FALSE	High	IEEAMDGSETPQLFTVLPEKR		2.27605e-06	0.00023938	1	1	2	Q13435	1	2390.19	High	0.0002261	6.67e-07	3.28
	FALSE	High	IEEAMDGSETPQLFTVLPEKR	1xOxidation [M5]	1.80282e-13	0.00023938	1	1	2	Q13435	1	2406.19	High	0.0002261	1.489e-14	4.8
	FALSE	High	IFEAFKLTDDVKK		0.00700164	0.000443417	1	1	2	Q13435	2	1553.86	High	0.0003721	0.00384	2.97
	FALSE	High	LTDDVKK		0.0388239	0.00187854	1	1	1	Q13435	1	818.462	High	0.001446	0.02461	1.3
	FALSE	High	LTDDVKKEK		0.00273792	0.00023938	1	1	1	Q13435	2	1075.6	High	0.0002261	0.001395	1.46
	FALSE	High	MATEHPEPPKAELQLPPPPPPGHYGAWAAQELQAK	1xMet-loss+Acetyl [N-Term]	4.68132e-09	0.00023938	1	1	1	Q13435	1	3694.87	High	0.0002261	8.505e-10	4.44
	FALSE	High	QLVARPDVVEMHDVTAQDPK		1.29077e-12	0.00023938	1	1	2	Q13435	0	2248.14	High	0.0002261	1.247e-13	4.56
	FALSE	High	RGIEKPPFELPDFIKR		0.0673696	0.00333597	1	1	1	Q13435	2	1942.09	High	0.002532	0.04494	2.7
	FALSE	High	SSLGQSASETEEDTVSVSKK		0.00623244	0.000443417	1	1	1	Q13435	1	2068.99	High	0.0003721	0.003391	1.96
	FALSE	High	VAAPVGPVGPTPTVLPMGAPVPRPR		3.68172e-09	0.00023938	1	1	1	Q13435	0	2433.38	High	0.0002261	6.586e-10	3.56
	FALSE	High	VAAPVGPVGPTPTVLPMGAPVPRPR	1xOxidation [M17]	1.51036e-06	0.00023938	1	1	4	Q13435	0	2449.37	High	0.0002261	4.301e-07	5.38
	FALSE	High	VGEPVALSEEER		0.000212056	0.00023938	1	1	1	Q13435	0	1314.65	High	0.0002261	8.825e-05	2.73
	FALSE	High	VGEPVALSEEERLKLAQQQAALLMQQEER	1xOxidation [M24]	5.32244e-06	0.00023938	1	1	2	Q13435	2	3309.71	High	0.0002261	1.672e-06	3.81
	FALSE	High	VPPPWLIAMQR		0.00351968	0.00023938	1	1	2	Q13435	0	1307.73	High	0.0002261	0.00183	1.7
	FALSE	High	VPPPWLIAMQR	1xOxidation [M9]	0.0394855	0.00208669	1	1	1	Q13435	0	1323.72	High	0.001605	0.02512	1.41
	FALSE	High	WQTKPK		0.0994615	0.00529214	1	1	1	Q13435	0	787.446	High	0.004118	0.06888	1.21
	FALSE	High	YGPPPSYPNLK		1.76887e-05	0.00023938	1	1	14	Q13435	0	1232.63	High	0.0002261	6.096e-06	2.36
FALSE	High	Master Protein	Q9P219	Protein Daple OS=Homo sapiens OX=9606 GN=CCDC88C PE=1 SV=3	0	162.777	22	32	39	31	2028	228.1	6.23	83.68	32	1
	Checked	Confidence	Sequence	Modifications	Qvality PEP	Qvality q-value	# Protein Groups	# Proteins	# PSMs	Master Protein Accessions	# Missed Cleavages	Theo. MH+ [Da]	Confidence (by Search Engine): Sequest HT	Percolator q-Value (by Search Engine): Sequest HT	Percolator PEP (by Search Engine): Sequest HT	XCorr (by Search Engine): Sequest HT
	FALSE	High	AELEEREK		0.109992	0.00651639	1	1	1	Q9P219	1	1003.51	High	0.005036	0.07698	1.08
	FALSE	High	AFSLASADLLR		0.0010552	0.00023938	1	1	1	Q9P219	0	1163.64	High	0.0002261	0.0004979	1.7
	FALSE	High	ALEQEVAQLEK		0.000143218	0.00023938	1	1	1	Q9P219	0	1257.67	High	0.0002261	5.789e-05	2.94
	FALSE	High	DASLVLEESGLK		3.51059e-05	0.00023938	1	1	1	Q9P219	0	1260.67	High	0.0002261	1.277e-05	2.93
	FALSE	High	DDLLSDYFR		0.119621	0.00703152	1	1	1	Q9P219	0	1143.53	High	0.005532	0.08476	1.17
	FALSE	High	EATMELLR	1xOxidation [M4]	0.0789265	0.00464924	1	1	1	Q9P219	0	978.492	High	0.003507	0.05351	2.06
	FALSE	High	ENQSLQSTIQGLR		7.87934e-05	0.00023938	1	1	2	Q9P219	0	1473.77	High	0.0002261	3.045e-05	3.12
	FALSE	High	EQLQHLETQNVTFSSQILTLQK		1.42492e-08	0.00023938	1	1	1	Q9P219	0	2585.36	High	0.0002261	2.826e-09	4.95
	FALSE	High	FSLAPPKEER		0.00781944	0.000443417	1	1	1	Q9P219	1	1173.63	High	0.0003721	0.004333	2.75
	FALSE	High	LAPLHQSATAPAIATAGAGAAAAGSGSNSQLLHFSPAAAPAAR		1.46807e-11	0.00023938	1	1	1	Q9P219	0	3922.03	High	0.0002261	1.707e-12	4.03
	FALSE	High	LAQMER	1xOxidation [M4]	0.125359	0.00773893	2	2	1	P46939; Q9P219	0	763.377	High	0.006059	0.08906	1.09
	FALSE	High	LELSYQSVSAENLR		4.11375e-07	0.00023938	1	1	1	Q9P219	0	1608.82	High	0.0002261	1.055e-07	3.27
	FALSE	High	LKSTVDSPPWQLESSDPASPAASQPLR		2.79705e-12	0.00023938	1	1	1	Q9P219	1	2864.44	High	0.0002261	2.863e-13	5.48
	FALSE	High	LQQSLESSSHKTQTLESELGELEAER		5.17341e-11	0.00023938	1	1	1	Q9P219	1	2929.44	High	0.0002261	6.622e-12	5.01
	FALSE	High	LQVENSTLSSQSAALTAQYTLLQNHHTAK		6.09563e-11	0.00023938	1	1	1	Q9P219	0	3154.61	High	0.0002261	7.901e-12	3.94
	FALSE	High	LSQLEFEKR		0.00153462	0.00023938	1	1	1	Q9P219	1	1149.63	High	0.0002261	0.0007453	2.23
	FALSE	High	LTEAEAPPSVAPR		0.000289254	0.00023938	1	1	2	Q9P219	0	1337.71	High	0.0002261	0.0001236	1.26
	FALSE	High	IVLLEAQMEEK		0.000363486	0.00023938	1	1	1	Q9P219	0	1302.7	High	0.0002261	0.0001577	2.4
	FALSE	High	IVLLEAQMEEK	1xOxidation [M8]	2.0122e-05	0.00023938	1	1	2	Q9P219	0	1318.69	High	0.0002261	7.012e-06	2.27
	FALSE	High	LWQQVELK		0.0715537	0.00390639	1	1	1	Q9P219	0	1043.59	High	0.002957	0.04816	0.84
	FALSE	High	MEELREDNIILIETK	1xOxidation [M1]	0.00441923	0.000443417	1	1	1	Q9P219	1	1861.96	High	0.0003721	0.00234	1
	FALSE	High	NADLSDASRK		0.0462063	0.00244609	1	1	2	Q9P219	1	1076.53	High	0.001871	0.02974	1.37
	FALSE	High	NALGRHEYPLPR		4.01698e-05	0.00023938	1	1	1	Q9P219	1	1422.76	High	0.0002261	1.477e-05	3.04
	FALSE	High	NLELEHKELGER		0.00155268	0.00023938	1	1	1	Q9P219	1	1466.76	High	0.0002261	0.000757	1.55
	FALSE	High	RLWQQVELKDAVLDDSTAK		1.72884e-08	0.00023938	1	1	1	Q9P219	2	2215.17	High	0.0002261	3.481e-09	3.97
	FALSE	High	SESFSSEDLIPSR		3.33029e-05	0.00023938	1	1	2	Q9P219	0	1453.68	High	0.0002261	1.204e-05	2.61
	FALSE	High	SSSADSTPSPTSSLSSEDKQHLAVELADTK		4.21204e-08	0.00023938	1	1	1	Q9P219	1	3075.46	High	0.0002261	9.061e-09	4.03
	FALSE	High	STVDSPPWQLESSDPASPAASQPLR		1.87628e-07	0.00023938	1	1	1	Q9P219	0	2623.26	High	0.0002261	4.538e-08	3.07
	FALSE	High	TLTTLREDLVLEK		0.00898908	0.000443417	1	1	1	Q9P219	1	1530.87	High	0.0003721	0.005028	2.02
	FALSE	High	TNALAMGENQR		0.0403846	0.00244609	1	1	1	Q9P219	0	1204.57	High	0.001871	0.02571	2.46
	FALSE	High	TQTLESELGELEAER		0.00273792	0.00023938	1	1	1	Q9P219	0	1704.83	High	0.0002261	0.001393	1.33
	FALSE	High	TSLNNAQLELNR		1.75854e-05	0.00023938	1	1	2	Q9P219	0	1372.72	High	0.0002261	6.06e-06	2.85
	FALSE	High	VKQENIQLAADAR		7.52149e-07	0.00023938	1	1	1	Q9P219	1	1455.79	High	0.0002261	2.023e-07	3.59
FALSE	High	Master Protein	P46940	Ras GTPase-activating-like protein IQGAP1 OS=Homo sapiens OX=9606 GN=IQGAP1 PE=1 SV=1	0	153.69	24	31	51	30	1657	189.1	6.48	94.62	31	1
	Checked	Confidence	Sequence	Modifications	Qvality PEP	Qvality q-value	# Protein Groups	# Proteins	# PSMs	Master Protein Accessions	# Missed Cleavages	Theo. MH+ [Da]	Confidence (by Search Engine): Sequest HT	Percolator q-Value (by Search Engine): Sequest HT	Percolator PEP (by Search Engine): Sequest HT	XCorr (by Search Engine): Sequest HT
	FALSE	High	ALESGDVNTVWK		5.47956e-05	0.00023938	1	1	2	P46940	0	1318.66	High	0.0002261	2.065e-05	2.94
	FALSE	High	ATFYGEQVDYYK		0.000245499	0.00023938	1	1	3	P46940	0	1483.67	High	0.0002261	0.0001035	1.78
	FALSE	High	EEIQSSISGVTAAYNR		2.07277e-07	0.00023938	1	1	1	P46940	0	1724.84	High	0.0002261	5.065e-08	3.59
	FALSE	High	EQLWLANEGLITR		3.51126e-06	0.00023938	1	1	2	P46940	0	1542.83	High	0.0002261	1.069e-06	3.56
	FALSE	High	FDVPGDENAEMDAR		0.00252283	0.00023938	1	1	1	P46940	0	1565.65	High	0.0002261	0.001276	1.53
	FALSE	High	FQPGETLTEILETPATSEQEAEHQR		6.93292e-10	0.00023938	1	1	2	P46940	0	2841.35	High	0.0002261	1.088e-10	3.77
	FALSE	High	GGYYYYHNLETQEGGWDEPPNFVQNSMQLSR	1xOxidation [M27]	0.000355069	0.00023938	1	1	1	P46940	0	3695.61	High	0.0002261	0.0001545	1.9
	FALSE	High	GLQQQNSDWYLK		0.00187233	0.00023938	1	1	1	P46940	0	1479.72	High	0.0002261	0.0009252	2.5
	FALSE	High	KLTELGTVDPK		7.00961e-06	0.00023938	1	1	1	P46940	1	1200.68	High	0.0002261	2.252e-06	3.73
	FALSE	High	LAAVALINAAIQK		6.0546e-06	0.00023938	1	1	3	P46940	0	1295.8	High	0.0002261	1.917e-06	3.33
	FALSE	High	IFYPETTDIYDR		0.00997861	0.000443417	1	1	1	P46940	0	1532.73	High	0.0003721	0.005619	1.58
	FALSE	High	LGLAPQIQDLYGK		0.000185326	0.00023938	1	1	2	P46940	0	1415.79	High	0.0002261	7.636e-05	1.63
	FALSE	High	LGNFFSPK		0.0320352	0.00168784	1	1	1	P46940	0	909.483	High	0.001303	0.01998	2.58
	FALSE	High	LIFQMPQNK		0.00203208	0.00023938	2	3	1	Q13576; P46940	0	1118.6	High	0.0002261	0.001009	2.17
	FALSE	High	IIGNLLYYR		0.000163875	0.00023938	1	1	2	P46940	0	1124.65	High	0.0002261	6.715e-05	2.03
	FALSE	High	IQTGLKK		0.110573	0.00651639	1	1	1	P46940	1	787.504	High	0.005036	0.07755	1.84
	FALSE	High	LTELGTVDPK		0.0183013	0.000873749	1	1	1	P46940	0	1072.59	High	0.000695	0.01084	2.2
	FALSE	High	MFLGDNAHLSIINEYLSQSYQK	1xOxidation [M1]	0.0230208	0.001545	1	1	1	P46940	0	2587.25	High	0.001033	0.01392	1.09
	FALSE	High	MSAADEVDGLGVARPHYGSVLDNERLTAEEMDER	1xMet-loss+Acetyl [N-Term]	7.17581e-06	0.00023938	1	1	1	P46940	1	3643.69	High	0.0002261	2.301e-06	4.34
	FALSE	High	MSAADEVDGLGVARPHYGSVLDNERLTAEEMDER	1xOxidation [M31]; 1xMet-loss+Acetyl [N-Term]	0.00720824	0.000443417	1	1	1	P46940	1	3659.69	High	0.0003721	0.003973	2.26
	FALSE	High	NKITLQDVVSHSK		0.00113199	0.00023938	1	1	3	P46940	1	1468.81	High	0.0002261	0.0005385	2.91
	FALSE	High	NKYQELINDIAR		0.000933139	0.00023938	1	1	1	P46940	1	1476.78	High	0.0002261	0.000437	1.92
	FALSE	High	QSGQTDPLQKEELQSGVDAANSAAQQYQR		6.85094e-09	0.00023938	1	1	1	P46940	1	3147.49	High	0.0002261	1.281e-09	3.84
	FALSE	High	RLAAVALINAAIQK		2.69704e-05	0.00023938	1	1	1	P46940	1	1451.91	High	0.0002261	9.585e-06	3.76
	FALSE	High	SWVNQMESQTGEASK	1xOxidation [M6]	0.0776506	0.00446289	1	1	1	P46940	0	1697.74	High	0.003369	0.05262	0.99
	FALSE	High	SWVNQMESQTGEASKLPYDVTPEQALAHEEVK		1.7489e-07	0.00023938	1	1	1	P46940	1	3601.71	High	0.0002261	4.201e-08	4.99
	FALSE	High	SWVNQMESQTGEASKLPYDVTPEQALAHEEVK	1xOxidation [M6]	6.85338e-11	0.00023938	1	1	1	P46940	1	3617.71	High	0.0002261	8.994e-12	3.89
	FALSE	High	SWVNQMESQTGEASKLPYDVTPEQALAHEEVKTR		3.51126e-06	0.00023938	1	1	1	P46940	2	3858.86	High	0.0002261	1.067e-06	2
	FALSE	High	SWVNQMESQTGEASKLPYDVTPEQALAHEEVKTR	1xOxidation [M6]	0.000464858	0.00023938	1	1	1	P46940	2	3874.86	High	0.0002261	0.0002068	1.05
	FALSE	High	TALQEEIK		0.00828723	0.000443417	1	2	3	P46940	0	931.509	High	0.0003721	0.004598	1.95
	FALSE	High	TEVSLTLTNK		0.0913098	0.00493819	1	1	1	P46940	0	1105.61	High	0.003854	0.06266	0.76
	FALSE	High	TLINAEDPPMVVVR		0.00125041	0.00023938	1	1	2	P46940	0	1553.84	High	0.0002261	0.000597	1.62
	FALSE	High	TLINAEDPPMVVVR	1xOxidation [M10]	0.000145757	0.00023938	1	1	2	P46940	0	1569.83	High	0.0002261	5.897e-05	2.03
	FALSE	High	VDFTEEEINNMK		0.000272797	0.00023938	1	1	1	P46940	0	1468.66	High	0.0002261	0.0001164	1.74
	FALSE	High	VDFTEEEINNMK	1xOxidation [M11]	8.30592e-05	0.00023938	1	1	1	P46940	0	1484.66	High	0.0002261	3.222e-05	2.15
	FALSE	High	YQELINDIAR		0.00142222	0.00023938	1	1	1	P46940	0	1234.64	High	0.0002261	0.0006878	2.21
FALSE	High	Master Protein	Q9P2R3	Rabankyrin-5 OS=Homo sapiens OX=9606 GN=ANKFY1 PE=1 SV=2	0	152.805	27	24	53	24	1169	128.3	6.1	110.12	24	1
	Checked	Confidence	Sequence	Modifications	Qvality PEP	Qvality q-value	# Protein Groups	# Proteins	# PSMs	Master Protein Accessions	# Missed Cleavages	Theo. MH+ [Da]	Confidence (by Search Engine): Sequest HT	Percolator q-Value (by Search Engine): Sequest HT	Percolator PEP (by Search Engine): Sequest HT	XCorr (by Search Engine): Sequest HT
	FALSE	High	AAGAGNEAAALFLATNGAHVNHR		3.47408e-12	0.00023938	1	1	2	Q9P2R3	0	2233.12	High	0.0002261	3.617e-13	5.88
	FALSE	High	ADVDMVDKSGWSLLHK		6.65198e-08	0.00023938	1	1	2	Q9P2R3	1	1800.89	High	0.0002261	1.488e-08	4.13
	FALSE	High	ADVDMVDKSGWSLLHK	1xOxidation [M5]	2.0724e-06	0.00023938	1	1	2	Q9P2R3	1	1816.89	High	0.0002261	6.026e-07	2.97
	FALSE	High	ANALHATNNLQIIPDFSLKDSR		1.77015e-09	0.00023938	1	1	2	Q9P2R3	1	2438.28	High	0.0002261	2.984e-10	4.78
	FALSE	High	EDDVFLTELMK	1xOxidation [M10]	0.00302383	0.00023938	1	1	2	Q9P2R3	0	1355.64	High	0.0002261	0.00155	1.77
	FALSE	High	EDFSSMSAQLLYK		1.6106e-05	0.00023938	1	1	1	Q9P2R3	0	1518.71	High	0.0002261	5.506e-06	3.01
	FALSE	High	EDFSSMSAQLLYK	1xOxidation [M6]	5.57672e-05	0.00023938	1	1	1	Q9P2R3	0	1534.71	High	0.0002261	2.094e-05	2.46
	FALSE	High	ELDLSDANPEVTMTMLR		2.08419e-05	0.00023938	1	1	1	Q9P2R3	0	1934.92	High	0.0002261	7.278e-06	1.89
	FALSE	High	ELDLSDANPEVTMTMLR	1xOxidation [M13]	2.77823e-07	0.00023938	1	1	1	Q9P2R3	0	1950.91	High	0.0002261	6.925e-08	3.14
	FALSE	High	EIPIIKFDLNKPVR		1.24462e-05	0.00023938	1	1	1	Q9P2R3	1	1682	High	0.0002261	4.161e-06	2.94
	FALSE	High	ESGAAEQVDNKGR		2.94532e-06	0.00023938	1	1	2	Q9P2R3	1	1360.65	High	0.0002261	8.804e-07	2.8
	FALSE	High	GADMSVPDEK		0.00554725	0.000443417	1	1	2	Q9P2R3	0	1048.46	High	0.0003721	0.002996	2.2
	FALSE	High	GDLFAATFLIK		0.00128754	0.00023938	1	1	2	Q9P2R3	0	1195.67	High	0.0002261	0.0006182	1.94
	FALSE	High	GQSPLHILGQYGK		1.17422e-07	0.00023938	1	1	3	Q9P2R3	0	1397.75	High	0.0002261	2.739e-08	4.74
	FALSE	High	GVMSLVNVR		0.0101537	0.000443417	1	1	1	Q9P2R3	0	974.545	High	0.0003721	0.005731	2.33
	FALSE	High	HSADVMSEMAQIAEALLQAGANPNMQDSK	2xOxidation [M9; M]	5.3871e-08	0.00023938	1	1	2	Q9P2R3	0	3089.4	High	0.0002261	1.187e-08	2.85
	FALSE	High	HSADVMSEMAQIAEALLQAGANPNMQDSK	3xOxidation [M6; M9; M25]	5.91437e-06	0.00023938	1	1	2	Q9P2R3	0	3105.39	High	0.0002261	1.872e-06	2.31
	FALSE	High	KEDFSSMSAQLLYK		4.33803e-09	0.00023938	1	1	2	Q9P2R3	1	1646.81	High	0.0002261	7.846e-10	3.98
	FALSE	High	KHSADVMSEMAQIAEALLQAGANPNMQDSK	2xOxidation [M7; M10]	0.000131941	0.00023938	1	1	1	Q9P2R3	1	3217.49	High	0.0002261	5.29e-05	2.37
	FALSE	High	KHSADVMSEMAQIAEALLQAGANPNMQDSK	3xOxidation [M7; M10; M26]	0.00023702	0.00023938	1	1	1	Q9P2R3	1	3233.49	High	0.0002261	9.986e-05	1.51
	FALSE	High	LANRFQLQLLR		0.082424	0.0048189	1	1	1	Q9P2R3	1	1371.82	High	0.003636	0.0561	1.24
	FALSE	High	MAEEEVAKLEK	1xMet-loss+Acetyl [N-Term]	0.000408659	0.00023938	1	1	2	Q9P2R3	1	1187.62	High	0.0002261	0.0001797	3.72
	FALSE	High	NGAFVNAATLGAQETPLHLVALYSSK		1.41609e-06	0.00023938	1	1	1	Q9P2R3	0	2672.4	High	0.0002261	4.005e-07	2.25
	FALSE	High	RLESIATTLVSHK		0.03044	0.00168784	1	1	1	Q9P2R3	1	1454.83	High	0.001303	0.0189	2.56
	FALSE	High	SAEAILKR		0.0610143	0.00297387	1	1	1	Q9P2R3	1	887.531	High	0.002264	0.0404	2.71
	FALSE	High	SDSWSLANLSSTK		1.97715e-05	0.00023938	1	1	7	Q9P2R3	0	1395.68	High	0.0002261	6.875e-06	3.03
	FALSE	High	SKTEYPLHK		0.00800333	0.000443417	1	1	3	Q9P2R3	1	1102.59	High	0.0003721	0.004447	1.09
	FALSE	High	TQDGETALQLAIR		9.50602e-06	0.00023938	1	1	2	Q9P2R3	0	1415.75	High	0.0002261	3.12e-06	3.34
	FALSE	High	WIYTDELEFR		0.00888532	0.000443417	1	1	2	Q9P2R3	0	1371.66	High	0.0003721	0.00498	1.02
FALSE	High	Master Protein	P35580	Myosin-10 OS=Homo sapiens OX=9606 GN=MYH10 PE=1 SV=3	0	152.764	21	36	46	29	1976	228.9	5.54	81.62	36	1
FALSE	High	Master Protein	P35527	Keratin, type I cytoskeletal 9 OS=Homo sapiens OX=9606 GN=KRT9 PE=1 SV=3	0	149.585	50	20	38	20	623	62	5.24	116.27	20	1
	Checked	Confidence	Sequence	Modifications	Qvality PEP	Qvality q-value	# Protein Groups	# Proteins	# PSMs	Master Protein Accessions	# Missed Cleavages	Theo. MH+ [Da]	Confidence (by Search Engine): Sequest HT	Percolator q-Value (by Search Engine): Sequest HT	Percolator PEP (by Search Engine): Sequest HT	XCorr (by Search Engine): Sequest HT
	FALSE	High	ADMEDLMSSKDDVGK		0.0208849	0.000873749	1	1	1	P35580	1	1640.71	High	0.000695	0.01252	1.04
	FALSE	High	AGVLAHLEEER		1.43252e-05	0.00023938	2	2	1	P35580; P35579	0	1223.64	High	0.0002261	4.846e-06	3.13
	FALSE	High	ALAVASKK		0.0570964	0.00297387	1	1	1	P35580	1	787.504	High	0.002264	0.03749	1.59
	FALSE	High	ALAYDKLEK		0.138266	0.00965229	1	1	1	P35580	1	1050.58	High	0.007619	0.09906	1.42
	FALSE	High	ALEQQVEEMR		0.0105742	0.000443417	1	1	1	P35580	0	1232.59	High	0.0003721	0.00601	1.38
	FALSE	High	AVIYNPATQADWTAK		7.69983e-07	0.00023938	1	1	2	P35580	0	1648.83	High	0.0002261	2.073e-07	3.82
	FALSE	High	DAASLESQLQDTQELLQEETR		0.00225762	0.00023938	1	1	1	P35580	0	2404.15	High	0.0002261	0.001131	1.27
	FALSE	High	ELDDATEANEGLSR		2.31598e-05	0.00023938	1	1	1	P35580	0	1519.69	High	0.0002261	8.114e-06	3.17
	FALSE	High	ELEAELEDER		0.00315004	0.00023938	1	1	1	P35580	0	1232.56	High	0.0002261	0.00162	1.32
	FALSE	High	ELEAELEDERK		0.0242364	0.00168784	1	1	1	P35580	1	1360.66	High	0.001303	0.01475	0.85
	FALSE	High	HATALEELSEQLEQAK		0.00026962	0.00023938	1	1	1	P35580	0	1796.9	High	0.0002261	0.0001148	2.31
	FALSE	High	HATALEELSEQLEQAKR		1.9218e-10	0.00023938	1	1	2	P35580	1	1953	High	0.0002261	2.734e-11	4.32
	FALSE	High	KFDQLLAEEK		0.0002744	0.00023938	3	4	1	P35580; P35579; Q7Z406	1	1220.65	High	0.0002261	0.0001171	4.12
	FALSE	High	KLVWIPSER		0.00925377	0.000443417	1	1	3	P35580	1	1127.66	High	0.0003721	0.005205	1.62
	FALSE	High	KVDDDLGTIESLEEAK		3.29389e-09	0.00023938	1	1	1	P35580	1	1761.88	High	0.0002261	5.815e-10	2.43
	FALSE	High	LDPHLVLDQLR		0.000340805	0.00023938	2	2	1	P35580; P35579	0	1318.75	High	0.0002261	0.0001477	2.37
	FALSE	High	IGQLEEQLEQEAK		5.54414e-05	0.00023938	1	1	1	P35580	0	1514.77	High	0.0002261	2.082e-05	2.23
	FALSE	High	IGQLEEQLEQEAKER		0.000815578	0.00023938	1	1	1	P35580	1	1799.91	High	0.0002261	0.0003769	1.8
	FALSE	High	LQNELDNVSTLLEEAEKK		6.80848e-07	0.00023938	1	1	2	P35580	1	2073.07	High	0.0002261	1.82e-07	3.55
	FALSE	High	LQQELDDLTVDLDHQR		2.94638e-08	0.00023938	1	1	1	P35580	0	1937.96	High	0.0002261	6.159e-09	3.42
	FALSE	High	IVGLDQVTGMTETAFGSAYK	1xOxidation [M10]	0.00514258	0.000443417	1	1	1	P35580	0	2104.03	High	0.0003721	0.002758	1.17
	FALSE	High	MEEEILLLEDQNSK	1xOxidation [M1]	1.06291e-07	0.00023938	1	1	1	P35580	0	1706.82	High	0.0002261	2.458e-08	2.99
	FALSE	High	NLPIYSENIIEMYR		1.15335e-05	0.00023938	1	1	1	P35580	0	1754.88	High	0.0002261	3.828e-06	2.27
	FALSE	High	NLPIYSENIIEMYR	1xOxidation [M12]	0.000254281	0.00023938	1	1	1	P35580	0	1770.87	High	0.0002261	0.0001073	2.45
	FALSE	High	NMDPLNDNVATLLHQSSDR	1xOxidation [M2]	0.00368796	0.00023938	1	1	1	P35580	0	2156	High	0.0002261	0.00192	1.21
	FALSE	High	NTDQASMPENTVAQK		1.98876e-05	0.00023938	1	1	1	P35580	0	1633.75	High	0.0002261	6.914e-06	2.86
	FALSE	High	QRYEILTPNAIPK		0.0644718	0.00315597	2	2	1	P35580; Q7Z406	1	1542.86	High	0.002397	0.04292	2.55
	FALSE	High	QVLALQSQLADTKK		0.000169737	0.00023938	1	1	1	P35580	1	1542.88	High	0.0002261	6.942e-05	3.67
	FALSE	High	SDLLLEGFNNYR		0.00149038	0.00023938	1	1	1	P35580	0	1440.71	High	0.0002261	0.0007239	1.95
	FALSE	High	TSDVNETQPPQSE		0.111743	0.00651639	1	1	1	P35580	0	1431.62	High	0.005036	0.07829	1.31
	FALSE	High	TTLQVDTLNAELAAER		2.03666e-07	0.00023938	1	1	2	P35580	0	1744.91	High	0.0002261	4.958e-08	2.44
	FALSE	High	TVGQLYKESLTK		0.0167881	0.000873749	1	1	1	P35580	1	1366.76	High	0.000695	0.009917	1.6
	FALSE	High	VDYKADEWLMK		0.00302383	0.00023938	2	2	2	P35580; P35579	1	1397.68	High	0.0002261	0.001551	1.7
	FALSE	High	VDYKADEWLMK	1xOxidation [M10]	0.00768428	0.000443417	2	2	1	P35580; P35579	1	1413.67	High	0.0003721	0.004249	1.25
	FALSE	High	VKPLLQVTR		0.116535	0.00651639	2	3	2	P35580; Q7Z406	0	1053.68	High	0.005154	0.08214	1.56
	FALSE	High	VVSSVLQFGNISFK		0.000140723	0.00023938	1	1	1	P35580	0	1524.84	High	0.0002261	5.684e-05	2.92
	FALSE	High	VVSSVLQFGNISFKK		4.06432e-05	0.00023938	1	1	1	P35580	1	1652.94	High	0.0002261	1.494e-05	3.18
	FALSE	High	YEILTPNAIPK		0.00269034	0.00023938	2	2	1	P35580; Q7Z406	0	1258.7	High	0.0002261	0.001371	1.6
FALSE	High	Master Protein	P38646	Stress-70 protein, mitochondrial OS=Homo sapiens OX=9606 GN=HSPA9 PE=1 SV=2	0	140.599	39	23	49	23	679	73.6	6.16	112.28	23	1
	Checked	Confidence	Sequence	Modifications	Qvality PEP	Qvality q-value	# Protein Groups	# Proteins	# PSMs	Master Protein Accessions	# Missed Cleavages	Theo. MH+ [Da]	Confidence (by Search Engine): Sequest HT	Percolator q-Value (by Search Engine): Sequest HT	Percolator PEP (by Search Engine): Sequest HT	XCorr (by Search Engine): Sequest HT
	FALSE	High	AMQDAEVSKSDIGEVILVGGMTR		1.28985e-08	0.00023938	1	1	2	P38646	1	2406.2	High	0.0002261	2.529e-09	3.81
	FALSE	High	AMQDAEVSKSDIGEVILVGGMTR	1xOxidation [M]	1.01461e-09	0.00023938	1	1	4	P38646	1	2422.2	High	0.0002261	1.633e-10	4.28
	FALSE	High	AMQDAEVSKSDIGEVILVGGMTR	2xOxidation [M2; M21]	1.80057e-06	0.00023938	1	1	1	P38646	1	2438.19	High	0.0002261	5.205e-07	3.19
	FALSE	High	AQFEGIVTDLIR		0.000215815	0.00023938	1	1	1	P38646	0	1361.74	High	0.0002261	9.021e-05	2.24
	FALSE	High	DAGQISGLNVLR		5.57672e-05	0.00023938	1	1	2	P38646	0	1242.68	High	0.0002261	2.1e-05	2.48
	FALSE	High	DIKNVPFKIVR		0.00402539	0.00023938	1	1	1	P38646	2	1328.8	High	0.0002261	0.002115	1.97
	FALSE	High	EQQIVIQSSGGLSKDDIENMVK	1xOxidation [M20]	0.0116684	0.000443417	1	1	2	P38646	1	2434.21	High	0.0003721	0.006657	2.03
	FALSE	High	ETGVDLTKDNMALQR		6.76749e-06	0.00023938	1	1	1	P38646	1	1690.84	High	0.0002261	2.161e-06	3.28
	FALSE	High	LFEMAYKK	1xOxidation [M4]	0.104331	0.00639755	1	1	1	P38646	1	1045.54	High	0.004934	0.07269	1.64
	FALSE	High	LLGQFTLIGIPPAPR		0.0692423	0.00333597	1	1	1	P38646	0	1592.95	High	0.002532	0.04645	1.06
	FALSE	High	LYSPSQIGAFVLMK		3.17841e-06	0.00023938	1	1	3	P38646	0	1553.84	High	0.0002261	9.569e-07	2.52
	FALSE	High	LYSPSQIGAFVLMK	1xOxidation [M13]	3.14079e-05	0.00023938	1	1	3	P38646	0	1569.83	High	0.0002261	1.127e-05	2.33
	FALSE	High	MKETAENYLGHTAK	1xOxidation [M1]	0.00786501	0.000443417	1	1	1	P38646	1	1608.77	High	0.0003721	0.004346	2.35
	FALSE	High	NAVITVPAYFNDSQR		8.0693e-07	0.00023938	1	1	3	P38646	0	1694.85	High	0.0002261	2.182e-07	2.65
	FALSE	High	NTTIPTKK		0.0392638	0.00208669	1	1	2	P38646	1	902.531	High	0.001446	0.02491	2.07
	FALSE	High	QATKDAGQISGLNVLR		0.00608898	0.000443417	1	1	1	P38646	1	1670.92	High	0.0003721	0.003307	0.95
	FALSE	High	SDIGEVILVGGMTR	1xOxidation [M12]	0.00215445	0.00023938	1	1	1	P38646	0	1462.76	High	0.0002261	0.001079	2.18
	FALSE	High	SQVFSTAADGQTQVEIK		1.24507e-07	0.00023938	1	1	2	P38646	0	1808.9	High	0.0002261	2.92e-08	2.38
	FALSE	High	STNGDTFLGGEDFDQALLR		2.08569e-09	0.00023938	1	1	1	P38646	0	2055.96	High	0.0002261	3.563e-10	2.63
	FALSE	High	TTPSVVAFTADGER		1.07505e-05	0.00023938	1	1	2	P38646	0	1450.72	High	0.0002261	3.566e-06	3.4
	FALSE	High	TTPSVVAFTADGERLVGMPAK	1xOxidation [M18]	0.0324005	0.00168784	1	1	1	P38646	1	2163.11	High	0.001303	0.02026	1.62
	FALSE	High	TTPSVVAFTADGERLVGMPAKR		3.55392e-08	0.00023938	1	1	1	P38646	2	2303.22	High	0.0002261	7.554e-09	5.06
	FALSE	High	TTPSVVAFTADGERLVGMPAKR	1xOxidation [M18]	0.026253	0.00168784	1	1	1	P38646	2	2319.21	High	0.001303	0.01607	2.85
	FALSE	High	VINEPTAAALAYGLDK		6.16307e-07	0.00023938	1	1	7	P38646	0	1645.88	High	0.0002261	1.639e-07	2.76
	FALSE	High	VINEPTAAALAYGLDKSEDK		1.16778e-09	0.00023938	1	1	1	P38646	1	2105.08	High	0.0002261	1.906e-10	4.2
	FALSE	High	VQQTVQDLFGR		0.00772907	0.000443417	1	1	2	P38646	0	1290.68	High	0.0003721	0.004286	1.1
	FALSE	High	VQQTVQDLFGRAPSK		1.40782e-06	0.00023938	1	1	1	P38646	1	1673.9	High	0.0002261	3.978e-07	3.78
FALSE	High	Master Protein	P11021	Endoplasmic reticulum chaperone BiP OS=Homo sapiens OX=9606 GN=HSPA5 PE=1 SV=2	0	132.772	35	22	49	21	654	72.3	5.16	112.5	22	1
	Checked	Confidence	Sequence	Modifications	Qvality PEP	Qvality q-value	# Protein Groups	# Proteins	# PSMs	Master Protein Accessions	# Missed Cleavages	Theo. MH+ [Da]	Confidence (by Search Engine): Sequest HT	Percolator q-Value (by Search Engine): Sequest HT	Percolator PEP (by Search Engine): Sequest HT	XCorr (by Search Engine): Sequest HT
	FALSE	High	DIENQYETQITQIEHEVSSSGQEVQSSAK		9.58407e-11	0.000453617	1	1	3	P35527	0	3264.51	High	0.000382	9.583e-12	6.83
	FALSE	High	GGGGSFGYSYGGGSGGGFSASSLGGGFGGGSR		0.134659	0.00255269	1	1	1	P35527	0	2705.16	High	0.001948	0.09435	1.11
	FALSE	High	GGSGGSHGGGSGFGGESGGSYGGGEEASGSGGGYGGGSGK		0.00708997	0.000453617	1	1	1	P35527	0	3223.28	High	0.000382	0.003652	1.98
	FALSE	High	GGSGGSYGGGGSGGGYGGGSGSR		4.85171e-08	0.000453617	1	1	1	P35527	0	1791.73	High	0.000382	8.527e-09	2.76
	FALSE	High	HGVQELEIELQSQLSK		8.14784e-09	0.000453617	1	1	6	P35527	0	1837.97	High	0.000382	1.22e-09	5.2
	FALSE	High	HGVQELEIELQSQLSKK		4.13409e-09	0.000453617	1	1	2	P35527	1	1966.06	High	0.000382	5.793e-10	6.06
	FALSE	High	KDIENQYETQITQIEHEVSSSGQEVQSSAK		7.86261e-15	0.000453617	1	1	2	P35527	1	3392.61	High	0.000382	3.354e-16	7.3
	FALSE	High	LASYLDKVQALEEANNDLENKIQDWYDK		9.67352e-10	0.000453617	1	1	2	P35527	2	3325.62	High	0.000382	1.192e-10	4.68
	FALSE	High	LEKEIETYHNLLEGGQEDFESSGAGK		2.81301e-05	0.000453617	1	1	1	P35527	1	2880.35	High	0.000382	8.792e-06	3.12
	FALSE	High	IKFEMEQNLR		0.00506938	0.000453617	1	1	1	P35527	1	1307.68	High	0.000382	0.002539	2.08
	FALSE	High	IKFEMEQNLR	1xOxidation [M5]	0.0227261	0.000453617	1	1	1	P35527	1	1323.67	High	0.000382	0.01307	1.7
	FALSE	High	IQDWYDKK		0.077982	0.00130329	1	1	1	P35527	1	1095.55	High	0.001014	0.05118	2.44
	FALSE	High	NHKEEMSQLTGQNSGDVNVEINVAPGK	1xOxidation [M6]	2.20065e-06	0.000453617	1	1	2	P35527	1	2911.39	High	0.000382	5.47e-07	3.49
	FALSE	High	NYSPYYNTIDDLKDQIVDLTVGNNK		6.38183e-05	0.000453617	1	1	2	P35527	1	2902.41	High	0.000382	2.148e-05	4.12
	FALSE	High	QEYEQLIAK		0.00530319	0.000453617	1	1	1	P35527	0	1121.58	High	0.000382	0.002656	2.38
	FALSE	High	QGVDADINGLR		0.00103795	0.000453617	1	1	2	P35527	0	1157.59	High	0.000382	0.0004481	2.53
	FALSE	High	QVLDNLTMEK	1xOxidation [M8]	0.00150523	0.000453617	1	1	2	P35527	0	1206.6	High	0.000382	0.0006738	2.4
	FALSE	High	SGGGGGGGLGSGGSIR		6.59233e-08	0.000453617	1	1	1	P35527	0	1232.6	High	0.000382	1.191e-08	4.43
	FALSE	High	TLLDIDNTR		0.00874666	0.000453617	1	1	1	P35527	0	1060.56	High	0.000382	0.004594	1.88
	FALSE	High	VQALEEANNDLENK		1.9688e-05	0.000453617	1	1	4	P35527	0	1586.77	High	0.000382	5.94e-06	3.63
	FALSE	High	VQALEEANNDLENKIQDWYDKK		9.26401e-06	0.000453617	1	1	1	P35527	2	2663.29	High	0.000382	2.614e-06	3.22
FALSE	High	Master Protein	P07437	Tubulin beta chain OS=Homo sapiens OX=9606 GN=TUBB PE=1 SV=2	0	131.281	51	20	78	4	444	49.6	4.89	128.1	20	1
	Checked	Confidence	Sequence	Modifications	Qvality PEP	Qvality q-value	# Protein Groups	# Proteins	# PSMs	Master Protein Accessions	# Missed Cleavages	Theo. MH+ [Da]	Confidence (by Search Engine): Sequest HT	Percolator q-Value (by Search Engine): Sequest HT	Percolator PEP (by Search Engine): Sequest HT	XCorr (by Search Engine): Sequest HT
	FALSE	High	AKFEELNMDLFR		8.7556e-05	0.00023938	1	1	1	P11021	1	1512.75	High	0.0002261	3.401e-05	2.72
	FALSE	High	AKFEELNMDLFR	1xOxidation [M8]	0.00109292	0.00023938	1	1	1	P11021	1	1528.75	High	0.0002261	0.0005177	2.93
	FALSE	High	AVEEKIEWLESHQDADIEDFKAK		0.0358752	0.00187854	1	1	1	P11021	2	2730.33	High	0.001446	0.02261	1.27
	FALSE	High	DAGTIAGLNVMR		8.7556e-05	0.00023938	1	1	2	P11021	0	1217.63	High	0.0002261	3.404e-05	3.25
	FALSE	High	DAGTIAGLNVMR	1xOxidation [M11]	7.65189e-05	0.00023938	1	1	1	P11021	0	1233.63	High	0.0002261	2.943e-05	2.33
	FALSE	High	DNHLLGTFDLTGIPPAPR		0.0176806	0.000873749	1	1	1	P11021	0	1934.01	High	0.000695	0.01049	1.84
	FALSE	High	EFFNGKEPSR		0.00286894	0.00023938	1	1	1	P11021	1	1210.59	High	0.0002261	0.001471	1.82
	FALSE	High	ELEEIVQPIISK		1.38304e-05	0.00023938	1	1	2	P11021	0	1397.79	High	0.0002261	4.681e-06	2.99
	FALSE	High	FEELNMDLFR	1xOxidation [M6]	0.000567279	0.00023938	1	1	1	P11021	0	1329.61	High	0.0002261	0.0002553	2.16
	FALSE	High	KKELEEIVQPIISK		3.25552e-09	0.00023938	1	1	1	P11021	2	1653.98	High	0.0002261	5.736e-10	5.36
	FALSE	High	KSDIDEIVLVGGSTR		3.53379e-09	0.00023938	1	1	1	P11021	1	1588.85	High	0.0002261	6.304e-10	4.44
	FALSE	High	IEWLESHQDADIEDFKAK		0.00123586	0.00023938	1	1	1	P11021	1	2174.04	High	0.0002261	0.0005926	1.43
	FALSE	High	IINEPTAAAIAYGLDK		2.0724e-06	0.00023938	3	4	4	P54652; P11142; P11021	0	1659.9	High	0.0002261	6.023e-07	4.13
	FALSE	High	IINEPTAAAIAYGLDKR		4.41573e-10	0.00023938	1	1	7	P11021	1	1816	High	0.0002261	6.671e-11	4.32
	FALSE	High	ITPSYVAFTPEGER		0.000290953	0.00023938	1	1	2	P11021	0	1566.78	High	0.0002261	0.0001245	2.3
	FALSE	High	ITPSYVAFTPEGERLIGDAAK		1.7087e-08	0.00023938	1	1	1	P11021	1	2235.17	High	0.0002261	3.424e-09	4.36
	FALSE	High	NQLTSNPENTVFDAKR		1.95517e-08	0.00023938	1	1	2	P11021	1	1833.91	High	0.0002261	3.96e-09	4.22
	FALSE	High	NTVVPTKK		0.122779	0.00739633	1	1	1	P11021	1	886.536	High	0.005669	0.08724	1.28
	FALSE	High	SDIDEIVLVGGSTR		2.86081e-07	0.00023938	1	1	2	P11021	0	1460.76	High	0.0002261	7.149e-08	2.95
	FALSE	High	SQIFSTASDNQPTVTIK		1.63017e-07	0.00023938	1	1	2	P11021	0	1836.93	High	0.0002261	3.908e-08	2.85
	FALSE	High	STMKPVQK		0.0025825	0.00023938	1	1	2	P11021	0	918.508	High	0.0002261	0.001307	2.3
	FALSE	High	TFAPEEISAMVLTK		4.01847e-07	0.00023938	1	1	2	P11021	0	1536.8	High	0.0002261	1.03e-07	2.54
	FALSE	High	TFAPEEISAMVLTK	1xOxidation [M10]	7.38912e-06	0.00023938	1	1	5	P11021	0	1552.79	High	0.0002261	2.369e-06	2.38
	FALSE	High	TKPYIQVDIGGGQTK		7.21798e-06	0.00023938	1	1	1	P11021	0	1604.86	High	0.0002261	2.311e-06	3.31
	FALSE	High	TWNDPSVQQDIK		2.49926e-05	0.00023938	1	1	4	P11021	0	1430.69	High	0.0002261	8.807e-06	2.77
FALSE	High	Master Protein	Q13367	AP-3 complex subunit beta-2 OS=Homo sapiens OX=9606 GN=AP3B2 PE=1 SV=2	0	129.667	26	20	38	16	1082	119	5.59	86.22	20	1
	Checked	Confidence	Sequence	Modifications	Qvality PEP	Qvality q-value	# Protein Groups	# Proteins	# PSMs	Master Protein Accessions	# Missed Cleavages	Theo. MH+ [Da]	Confidence (by Search Engine): Sequest HT	Percolator q-Value (by Search Engine): Sequest HT	Percolator PEP (by Search Engine): Sequest HT	XCorr (by Search Engine): Sequest HT
	FALSE	High	AFYGSEEDEAK		0.000869832	0.00023938	1	1	2	Q13367	0	1245.53	High	0.0002261	0.0004048	1.94
	FALSE	High	GKNASDLFPAVVK		1.93171e-06	0.00023938	1	1	1	Q13367	1	1345.75	High	0.0002261	5.613e-07	3.28
	FALSE	High	GLKDPNQLIR		0.0136403	0.000443417	1	1	3	Q13367	1	1153.67	High	0.0003721	0.007887	2.16
	FALSE	High	GMFEPYLK		0.0815365	0.0048189	2	2	1	Q13367; O00203	0	984.486	High	0.003636	0.05539	1.72
	FALSE	High	KLFLAPKPAPVLESSFK		0.00185055	0.00023938	1	1	1	Q13367	1	1872.1	High	0.0002261	0.0009121	3.35
	FALSE	High	LFLAPKPAPVLESSFKDR		0.0156666	0.000672666	1	1	1	Q13367	1	2015.13	High	0.0005461	0.009155	1.39
	FALSE	High	LLQMQPAQHGEIIK	1xOxidation [M4]	5.77738e-06	0.00023938	2	2	1	Q13367; O00203	0	1621.87	High	0.0002261	1.824e-06	3.11
	FALSE	High	LLTQYVLSLAK		0.000554145	0.00023938	1	1	4	Q13367	0	1248.76	High	0.0002261	0.0002492	2.37
	FALSE	High	LTDNIQVPMAR	1xOxidation [M9]	0.000321417	0.00023938	1	1	2	Q13367	0	1273.66	High	0.0002261	0.0001384	2.84
	FALSE	High	LYSLDSDQKDQLIEVIEK		1.39934e-05	0.00023938	1	1	1	Q13367	1	2136.11	High	0.0002261	4.728e-06	2.44
	FALSE	High	MSAAPAYSEDKGGSAGPGEPEYGHDPASGGIFSSDYK	1xMet-loss+Acetyl [N-Term]	3.90595e-12	0.00023938	1	1	2	Q13367	1	3600.57	High	0.0002261	4.107e-13	6.24
	FALSE	High	MSAAPAYSEDKGGSAGPGEPEYGHDPASGGIFSSDYKR	1xMet-loss+Acetyl [N-Term]	4.52447e-15	0.00023938	1	1	5	Q13367	2	3756.67	High	0.0002261	2.807e-16	6.12
	FALSE	High	QLIVPSEQGGALSR		5.41681e-06	0.00023938	1	1	3	Q13367	0	1454.8	High	0.0002261	1.696e-06	3.18
	FALSE	High	SFTAEEDIVKLQVINLAAK		1.92077e-07	0.00023938	1	1	1	Q13367	1	2089.15	High	0.0002261	4.664e-08	3.14
	FALSE	High	SHSEVQYVVLQNVATMSIK		0.10378	0.00639755	1	1	1	Q13367	0	2133.1	High	0.004934	0.07245	1.03
	FALSE	High	SHSEVQYVVLQNVATMSIK	1xOxidation [M16]	0.00302383	0.00023938	1	1	1	Q13367	0	2149.1	High	0.0002261	0.001548	1.7
	FALSE	High	SMDKDFVAATIQAIGR		2.48601e-08	0.00023938	1	1	1	Q13367	1	1722.88	High	0.0002261	5.135e-09	4.06
	FALSE	High	SMDKDFVAATIQAIGR	1xOxidation [M2]	1.37595e-09	0.00023938	1	1	1	Q13367	1	1738.88	High	0.0002261	2.268e-10	4.15
	FALSE	High	TQFLSPTQNESLLEENAEK		0.000308505	0.00023938	1	1	1	Q13367	0	2178.06	High	0.0002261	0.0001323	2.42
	FALSE	High	VAGEGLAVDYTFSR		4.18744e-08	0.00023938	1	1	2	Q13367	0	1484.74	High	0.0002261	9.029e-09	3.42
	FALSE	High	VPIIVPIMMLAIK	2xOxidation [M8; M9]	0.0335209	0.00168784	2	2	1	Q13367; O00203	0	1469.88	High	0.001303	0.02099	1.46
	FALSE	High	YAEEQQDLALLSISTFQR		5.91437e-06	0.00023938	2	2	2	Q13367; O00203	0	2112.06	High	0.0002261	1.875e-06	2.77
FALSE	High	Master Protein	Q9UM54	Unconventional myosin-VI OS=Homo sapiens OX=9606 GN=MYO6 PE=1 SV=4	0	128.776	28	30	43	30	1294	149.6	8.53	85.41	30	1
FALSE	High	Master Protein	P04264	Keratin, type II cytoskeletal 1 OS=Homo sapiens OX=9606 GN=KRT1 PE=1 SV=6	0	128.723	38	19	45	19	644	66	8.12	86.74	19	1
	Checked	Confidence	Sequence	Modifications	Qvality PEP	Qvality q-value	# Protein Groups	# Proteins	# PSMs	Master Protein Accessions	# Missed Cleavages	Theo. MH+ [Da]	Confidence (by Search Engine): Sequest HT	Percolator q-Value (by Search Engine): Sequest HT	Percolator PEP (by Search Engine): Sequest HT	XCorr (by Search Engine): Sequest HT
	FALSE	High	ALGLNENDYK		0.00601849	0.000443417	1	1	2	Q9UM54	0	1136.56	High	0.0003721	0.003261	2.71
	FALSE	High	ASFHELYNMYK	1xOxidation [M9]	0.0250815	0.00168784	1	1	1	Q9UM54	0	1418.64	High	0.001303	0.01526	2.08
	FALSE	High	DPLLDDHGDFIR		0.00112538	0.00023938	1	1	1	Q9UM54	0	1412.68	High	0.0002261	0.000534	1.73
	FALSE	High	ELFESSTNNNK		0.000334869	0.00023938	1	1	1	Q9UM54	0	1282.59	High	0.0002261	0.0001444	1.98
	FALSE	High	FAEFDQIMK	1xOxidation [M8]	0.0042922	0.000443417	1	1	1	Q9UM54	0	1144.53	High	0.0003721	0.002269	2.19
	FALSE	High	GTVIKVPLKVEQANNAR		0.00986355	0.000443417	1	1	1	Q9UM54	2	1837.07	High	0.0003721	0.00556	2.81
	FALSE	High	IAQSEAELISDEAQADLALR		5.87982e-06	0.00023938	1	1	1	Q9UM54	0	2143.09	High	0.0002261	1.86e-06	2.63
	FALSE	High	IAQSEAELISDEAQADLALRR		4.78975e-06	0.00023938	1	1	2	Q9UM54	1	2299.19	High	0.0002261	1.494e-06	3.45
	FALSE	High	IGLDDEEKLDLFR		0.000244065	0.00023938	1	1	2	Q9UM54	1	1562.81	High	0.0002261	0.0001028	1.13
	FALSE	High	ILKEEQELYQK		1.44094e-05	0.00023938	1	1	1	Q9UM54	1	1420.77	High	0.0002261	4.875e-06	3.71
	FALSE	High	IQAEVEAQLAR		0.113519	0.00651639	1	1	1	Q9UM54	0	1227.67	High	0.005154	0.07975	1.31
	FALSE	High	IQEEMEKER	1xOxidation [M5]	0.0499652	0.00264727	1	1	1	Q9UM54	1	1207.56	High	0.002023	0.03237	1.21
	FALSE	High	LQQFFNER		0.0567809	0.00297387	1	1	2	Q9UM54	0	1081.54	High	0.002264	0.0372	1.62
	FALSE	High	LSFISVGNK		0.000350934	0.00023938	1	1	2	Q9UM54	0	964.546	High	0.0002261	0.0001526	2.09
	FALSE	High	IVEANPLLEAFGNAK		0.00485139	0.000443417	1	1	2	Q9UM54	0	1585.86	High	0.0003721	0.00259	1.96
	FALSE	High	LVGILDILDEENRLPQPSDQHFTSAVHQK		1.26805e-11	0.00023938	1	1	1	Q9UM54	1	3299.7	High	0.0002261	1.461e-12	6.48
	FALSE	High	IYSSEAIK		0.0439346	0.00244609	1	1	2	Q9UM54	0	910.488	High	0.001871	0.02816	1.32
	FALSE	High	MSQSIIVSGESGAGK	1xOxidation [M1]	7.00961e-06	0.00023938	1	1	1	Q9UM54	0	1466.72	High	0.0002261	2.249e-06	3.8
	FALSE	High	MSQSIIVSGESGAGKTENTK		1.51198e-12	0.00023938	1	1	1	Q9UM54	1	2024	High	0.0002261	1.478e-13	3.63
	FALSE	High	MSQSIIVSGESGAGKTENTKFVLR		0.0102128	0.000443417	1	1	1	Q9UM54	2	2539.32	High	0.0003721	0.005781	1.78
	FALSE	High	NLEISIDTLMAK	1xOxidation [M10]	8.55281e-05	0.00023938	1	1	1	Q9UM54	0	1363.71	High	0.0002261	3.324e-05	2.73
	FALSE	High	QARPTYATAMLQSLLK		0.0434445	0.00244609	1	1	1	Q9UM54	0	1791.98	High	0.001871	0.02787	1.16
	FALSE	High	QARPTYATAMLQSLLK	1xOxidation [M10]	0.00138931	0.00023938	1	1	1	Q9UM54	0	1807.97	High	0.0002261	0.0006688	1.84
	FALSE	High	SDPDHLAELVK		3.06804e-05	0.00023938	1	1	4	Q9UM54	0	1223.63	High	0.0002261	1.103e-05	2.11
	FALSE	High	SLGTRPPHVFAIADK		0.0751561	0.00408401	1	1	1	Q9UM54	0	1608.89	High	0.003089	0.05062	2.53
	FALSE	High	SSEELLSALQK		0.0231528	0.00168784	1	1	1	Q9UM54	0	1204.64	High	0.001303	0.01404	2.68
	FALSE	High	STMMTQEQIQK		0.00447108	0.000443417	1	1	1	Q9UM54	0	1324.62	High	0.0003721	0.002372	1.03
	FALSE	High	TFLALINQVFPAEEDSKK		0.0117361	0.000443417	1	1	1	Q9UM54	1	2050.09	High	0.0003721	0.006721	1.05
	FALSE	High	TQLNLLLDKLR		0.000203536	0.00023938	1	1	2	Q9UM54	1	1326.81	High	0.0002261	8.487e-05	2.55
	FALSE	High	TVYSHLFDHVVNR		3.23476e-06	0.00023938	1	1	2	Q9UM54	0	1586.81	High	0.0002261	9.777e-07	2.76
	FALSE	High	YLTESYGTGQDIDDR		7.97387e-06	0.00023938	1	1	1	Q9UM54	0	1732.77	High	0.0002261	2.586e-06	3.82
FALSE	High	Master Protein	P08238	Heat shock protein HSP 90-beta OS=Homo sapiens OX=9606 GN=HSP90AB1 PE=1 SV=4	0	128.288	39	23	44	13	724	83.2	5.03	94.88	23	1
	Checked	Confidence	Sequence	Modifications	Qvality PEP	Qvality q-value	# Protein Groups	# Proteins	# PSMs	Master Protein Accessions	# Missed Cleavages	Theo. MH+ [Da]	Confidence (by Search Engine): Sequest HT	Percolator q-Value (by Search Engine): Sequest HT	Percolator PEP (by Search Engine): Sequest HT	XCorr (by Search Engine): Sequest HT
	FALSE	High	AILVDLEPGTMDSVR		6.81797e-06	0.000453617	4	4	3	Q13885; Q13509; P07437; Q9BVA1	0	1615.84	High	0.000382	1.872e-06	3.39
	FALSE	High	AILVDLEPGTMDSVR	1xOxidation [M11]	0.000108174	0.000453617	4	4	4	Q13885; Q13509; P07437; Q9BVA1	0	1631.83	High	0.000382	3.811e-05	2.73
	FALSE	High	ALTVPELTQQVFDAK		3.0686e-07	0.000453617	1	1	5	P07437	0	1659.9	High	0.000382	6.35e-08	2.63
	FALSE	High	EVDEQMLNVQNK		0.000131596	0.000453617	4	4	4	Q13885; P07437; P68371; Q9BVA1	0	1446.69	High	0.000382	4.712e-05	2.94
	FALSE	High	EVDEQMLNVQNK	1xOxidation [M6]	0.00035774	0.000453617	4	4	14	Q13885; P07437; P68371; Q9BVA1	0	1462.68	High	0.000382	0.0001409	2.49
	FALSE	High	FPGQLNADLR		0.000109267	0.000453617	7	10	4	Q13885; Q13509; Q9BUF5; Q3ZCM7; P07437; P68371; Q9BVA1	0	1130.6	High	0.000382	3.855e-05	1.97
	FALSE	High	FPGQLNADLRK		0.000127688	0.000453617	7	10	2	Q13885; Q13509; Q9BUF5; Q3ZCM7; P07437; P68371; Q9BVA1	1	1258.69	High	0.000382	4.567e-05	2.37
	FALSE	High	FWEVISDEHGIDPTGTYHGDSDLQLDR		1.09091e-16	0.000453617	1	1	4	P07437	0	3102.41	High	0.000381971	3.16299e-18	5.09
	FALSE	High	GHYTEGAELVDSVLDVVR		0.000168342	0.000453617	5	5	2	Q13885; Q13509; P07437; P68371; Q9BVA1	0	1958.98	High	0.000382	6.181e-05	4.16
	FALSE	High	GHYTEGAELVDSVLDVVRK		6.37414e-10	0.000453617	5	5	1	Q13885; Q13509; P07437; P68371; Q9BVA1	1	2087.08	High	0.000382	7.575e-11	5.65
	FALSE	High	KLAVNMVPFPR	1xOxidation [M6]	0.0405595	0.000880864	7	10	1	Q13885; Q13509; Q9BUF5; Q3ZCM7; P07437; P68371; Q9BVA1	1	1287.72	High	0.0006988	0.02484	2.66
	FALSE	High	LAVNMVPFPR		0.0201823	0.000453617	7	10	1	Q13885; Q13509; Q9BUF5; Q3ZCM7; P07437; P68371; Q9BVA1	0	1143.63	High	0.000382	0.01148	2.28
	FALSE	High	LAVNMVPFPR	1xOxidation [M5]	0.00165593	0.000453617	7	10	1	Q13885; Q13509; Q9BUF5; Q3ZCM7; P07437; P68371; Q9BVA1	0	1159.63	High	0.000382	0.0007494	1.99
	FALSE	High	LHFFMPGFAPLTSR		0.00118277	0.000453617	6	8	2	Q13885; Q9BUF5; Q3ZCM7; P07437; P68371; Q9BVA1	0	1620.84	High	0.000382	0.0005168	2.37
	FALSE	High	LHFFMPGFAPLTSR	1xOxidation [M5]	0.000231043	0.000453617	6	8	5	Q13885; Q9BUF5; Q3ZCM7; P07437; P68371; Q9BVA1	0	1636.83	High	0.000382	8.704e-05	2.37
	FALSE	High	IMNTFSVVPSPK		0.000278256	0.000453617	3	4	1	Q13509; P07437; P68371	0	1319.7	High	0.000382	0.0001067	2.4
	FALSE	High	IMNTFSVVPSPK	1xOxidation [M2]	0.000156904	0.000453617	3	4	10	Q13509; P07437; P68371	0	1335.7	High	0.000382	5.734e-05	1.71
	FALSE	High	ISEQFTAMFR	1xOxidation [M8]	0.202557	0.006505	5	6	1	Q13885; Q13509; P07437; P68371; Q9BVA1	0	1245.59	High	0.004605	0.1498	1.1
	FALSE	High	ISVYYNEATGGK		0.00022418	0.000453617	1	1	3	P07437	0	1301.64	High	0.000382	8.435e-05	2.67
	FALSE	High	MAVTFIGNSTAIQELFK		4.99263e-06	0.000453617	1	1	3	P07437	0	1869.98	High	0.000382	1.335e-06	2.25
	FALSE	High	MAVTFIGNSTAIQELFK	1xOxidation [M1]	7.96743e-06	0.000453617	1	1	1	P07437	0	1885.97	High	0.000382	2.217e-06	2.57
	FALSE	High	MSMKEVDEQMLNVQNK	2xOxidation [M1; M3]	0.00392584	0.000453617	4	4	1	Q13885; P07437; P68371; Q9BVA1	1	1955.89	High	0.000382	0.001918	1.88
	FALSE	High	NSSYFVEWIPNNVK		1.29178e-06	0.000453617	6	7	2	Q13885; Q13509; Q9BUF5; P07437; P68371; Q9BVA1	0	1696.83	High	0.000382	3.047e-07	3.63
	FALSE	High	RISEQFTAMFR		2.60874e-05	0.000453617	5	6	1	Q13885; Q13509; P07437; P68371; Q9BVA1	1	1385.7	High	0.000382	8.075e-06	2.99
	FALSE	High	SGPFGQIFRPDNFVFGQSGAGNNWAK		4.81051e-10	0.000453617	4	5	1	Q13885; P07437; P68371; Q9BVA1	0	2798.34	High	0.000382	5.549e-11	5.7
	FALSE	High	YLTVAAVFR		0.0203831	0.000453617	2	3	1	P07437; P68371	0	1039.59	High	0.000382	0.01159	1.02
FALSE	High	Master Protein	Q9BUA3	Spindlin interactor and repressor of chromatin-binding protein OS=Homo sapiens OX=9606 GN=SPINDOC PE=1 SV=3	0	126.562	50	15	34	15	381	41	5.01	104.52	15	1
	Checked	Confidence	Sequence	Modifications	Qvality PEP	Qvality q-value	# Protein Groups	# Proteins	# PSMs	Master Protein Accessions	# Missed Cleavages	Theo. MH+ [Da]	Confidence (by Search Engine): Sequest HT	Percolator q-Value (by Search Engine): Sequest HT	Percolator PEP (by Search Engine): Sequest HT	XCorr (by Search Engine): Sequest HT
	FALSE	High	ADLINNLGTIAK		0.000149213	0.00023938	3	4	3	P07900; P08238; Q58FF8	0	1242.71	High	0.0002261	6.065e-05	3.05
	FALSE	High	ALLFIPR		0.0755666	0.00408401	1	1	1	P08238	0	829.529	High	0.003089	0.05114	1.93
	FALSE	High	APFDLFENK		0.000751391	0.00023938	1	2	1	P08238	0	1080.54	High	0.0002261	0.0003458	2.14
	FALSE	High	APFDLFENKK		0.000563966	0.00023938	1	2	1	P08238	1	1208.63	High	0.0002261	0.0002546	1.47
	FALSE	High	DNSTMGYMMAK		0.00777413	0.000443417	1	2	3	P08238	0	1248.51	High	0.0003721	0.004305	1.61
	FALSE	High	DNSTMGYMMAK	1xOxidation [M8]	0.0227588	0.00131991	1	2	1	P08238	0	1264.5	High	0.001033	0.0138	0.85
	FALSE	High	EGLELPEDEEEK		0.0606783	0.00297387	2	5	1	P07900; P08238	0	1416.64	High	0.002264	0.04022	2.08
	FALSE	High	EGLELPEDEEEKKK		2.32959e-05	0.00023938	2	4	1	P07900; P08238	2	1672.83	High	0.0002261	8.178e-06	2.65
	FALSE	High	ELKIDIIPNPQER		0.0007967	0.00023938	1	2	2	P08238	1	1564.87	High	0.0002261	0.0003678	2.41
	FALSE	High	ELISNASDALDKIR		4.31037e-06	0.00023938	2	2	1	P14625; P08238	1	1544.83	High	0.0002261	1.333e-06	3.77
	FALSE	High	GVVDSEDLPLNISR		1.47564e-07	0.00023938	3	3	5	P07900; P08238; Q12931	0	1513.79	High	0.0002261	3.506e-08	3.45
	FALSE	High	HLEINPDHPIVETLR		2.0724e-06	0.00023938	1	1	1	P08238	0	1782.95	High	0.0002261	6.037e-07	3.26
	FALSE	High	HNDDEQYAWESSAGGSFTVR		1.14073e-09	0.00023938	2	3	1	P07900; P08238	0	2255.96	High	0.0002261	1.857e-10	4.36
	FALSE	High	HSQFIGYPITLYLEK		0.00388688	0.00023938	1	2	1	P08238	0	1808.96	High	0.0002261	0.002041	2.06
	FALSE	High	KHLEINPDHPIVETLR		0.000547692	0.00023938	1	1	2	P08238	1	1911.04	High	0.0002261	0.0002459	4.83
	FALSE	High	KHSQFIGYPITLYLEKER		0.00496584	0.000443417	1	1	1	P08238	2	2222.2	High	0.0003721	0.002654	2.8
	FALSE	High	LGLGIDEDEVAAEEPNAAVPDEIPPLEGDEDASR		0.0311392	0.00168784	1	1	1	P08238	0	3532.64	High	0.001303	0.0193	0.76
	FALSE	High	NPDDITQEEYGEFYK		6.49907e-09	0.00023938	1	1	2	P08238	0	1847.8	High	0.0002261	1.212e-09	4.25
	FALSE	High	SLTNDWEDHLAVK		4.90332e-06	0.00023938	2	2	2	P07900; P08238	0	1527.74	High	0.0002261	1.532e-06	3.37
	FALSE	High	SIYYITGESK		0.000263376	0.00023938	2	2	4	P08238; Q58FF8	0	1160.58	High	0.0002261	0.0001115	2.24
	FALSE	High	SIYYITGESKEQVANSAFVER		2.77922e-09	0.00023938	1	1	1	P08238	1	2391.18	High	0.0002261	4.84e-10	4.97
	FALSE	High	TLTIVDTGIGMTK		4.08899e-06	0.00023938	2	3	4	P07900; P08238	0	1349.73	High	0.0002261	1.258e-06	2.57
	FALSE	High	TLTIVDTGIGMTK	1xOxidation [M11]	0.000334869	0.00023938	2	3	7	P07900; P08238	0	1365.73	High	0.0002261	0.000145	2.38
	FALSE	High	YHTSQSGDEMTSLSEYVSR		1.15459e-11	0.00023938	1	1	1	P08238	0	2176.95	High	0.0002261	1.314e-12	4.36
	FALSE	High	YHTSQSGDEMTSLSEYVSR	1xOxidation [M10]	7.88663e-10	0.00023938	1	1	1	P08238	0	2192.94	High	0.0002261	1.251e-10	3.85
	FALSE	High	YIDQEELNKTKPIWTR		6.92654e-05	0.00023938	3	4	1	P07900; P08238; Q58FF8	1	2034.07	High	0.0002261	2.654e-05	2.22
FALSE	High	Master Protein	P52272	Heterogeneous nuclear ribonucleoprotein M OS=Homo sapiens OX=9606 GN=HNRNPM PE=1 SV=3	0	119.357	36	16	47	16	730	77.5	8.7	79.2	16	1
	Checked	Confidence	Sequence	Modifications	Qvality PEP	Qvality q-value	# Protein Groups	# Proteins	# PSMs	Master Protein Accessions	# Missed Cleavages	Theo. MH+ [Da]	Confidence (by Search Engine): Sequest HT	Percolator q-Value (by Search Engine): Sequest HT	Percolator PEP (by Search Engine): Sequest HT	XCorr (by Search Engine): Sequest HT
	FALSE	High	AESPSPAPPPGLR		0.0028335	0.000453617	1	1	1	Q9BUA3	0	1275.67	High	0.000382	0.001346	1.29
	FALSE	High	DREVAEGGLPR		0.150628	0.00380379	1	1	1	Q9BUA3	1	1198.62	High	0.002889	0.1072	2.39
	FALSE	High	GLRPLELPAVPATEPGNK		1.22752e-05	0.000453617	1	1	1	Q9BUA3	0	1859.04	High	0.000382	3.551e-06	3.49
	FALSE	High	GLRPLELPAVPATEPGNKKPR		9.28522e-09	0.000453617	1	1	6	Q9BUA3	1	2240.29	High	0.000382	1.405e-09	5.55
	FALSE	High	GTLDLQVIR		0.0313002	0.000453617	1	1	2	Q9BUA3	0	1014.59	High	0.000382	0.01867	2.18
	FALSE	High	HFTDGSFPAGFVLQLFSHTQLR		3.10196e-08	0.000453617	1	1	3	Q9BUA3	0	2505.27	High	0.000382	5.231e-09	4.43
	FALSE	High	HFTDGSFPAGFVLQLFSHTQLRGPDSK		5.04691e-07	0.000453617	1	1	2	Q9BUA3	1	2989.5	High	0.000382	1.097e-07	2.68
	FALSE	High	MEEPPAVSLLQDWSR		8.94376e-06	0.000453617	1	1	3	Q9BUA3	0	1757.85	High	0.000382	2.52e-06	2.77
	FALSE	High	MEEPPAVSLLQDWSR	1xOxidation [M1]	3.49161e-05	0.000453617	1	1	1	Q9BUA3	0	1773.85	High	0.000382	1.111e-05	2.35
	FALSE	High	MPAEIVVLLDSEDNPSLPK		2.63509e-05	0.000453617	1	1	1	Q9BUA3	0	2067.07	High	0.000382	8.196e-06	4.09
	FALSE	High	MPAEIVVLLDSEDNPSLPK	1xOxidation [M1]	8.37159e-05	0.000453617	1	1	1	Q9BUA3	0	2083.06	High	0.000382	2.887e-05	4.15
	FALSE	High	MPAEIVVLLDSEDNPSLPKR		1.63522e-12	0.000453617	1	1	2	Q9BUA3	1	2223.17	High	0.000382	1.129e-13	5.59
	FALSE	High	MPAEIVVLLDSEDNPSLPKR	1xOxidation [M1]	3.24549e-08	0.000453617	1	1	1	Q9BUA3	1	2239.16	High	0.000382	5.492e-09	5.73
	FALSE	High	RVGAGDTSDWPTVLSESSTTVAGKPEK		7.2584e-09	0.000453617	1	1	3	Q9BUA3	1	2775.38	High	0.000382	1.073e-09	5.28
	FALSE	High	SHILEQHPHTLDLSPSEK		1.03188e-08	0.000453617	1	1	2	Q9BUA3	0	2068.05	High	0.000382	1.574e-09	4.53
	FALSE	High	SNILEAWSEGVALLQDVR		0.000127047	0.000453617	1	1	1	Q9BUA3	0	2000.04	High	0.000382	4.556e-05	2.81
	FALSE	High	VGAGDTSDWPTVLSESSTTVAGKPEK		7.78157e-08	0.000453617	1	1	2	Q9BUA3	0	2619.28	High	0.000382	1.429e-08	4.61
	FALSE	High	WKEPPGEEPVR		0.0110046	0.000453617	1	1	1	Q9BUA3	1	1323.67	High	0.000382	0.005908	2.18
FALSE	High	Master Protein	P68371	Tubulin beta-4B chain OS=Homo sapiens OX=9606 GN=TUBB4B PE=1 SV=1	0	118.928	51	20	66	2	445	49.8	4.89	110.12	20	1
	Checked	Confidence	Sequence	Modifications	Qvality PEP	Qvality q-value	# Protein Groups	# Proteins	# PSMs	Master Protein Accessions	# Missed Cleavages	Theo. MH+ [Da]	Confidence (by Search Engine): Sequest HT	Percolator q-Value (by Search Engine): Sequest HT	Percolator PEP (by Search Engine): Sequest HT	XCorr (by Search Engine): Sequest HT
	FALSE	High	ADILEDKDGK		0.00187233	0.00023938	1	1	1	P52272	1	1103.56	High	0.0002261	0.0009259	3.15
	FALSE	High	AFITNIPFDVK		0.00018751	0.00023938	1	1	2	P52272	0	1264.69	High	0.0002261	7.77e-05	2.25
	FALSE	High	GDFFPPERPQQLPHGLGGIGMGLGPGGQPIDANHLNK		3.67904e-05	0.00023938	1	1	1	P52272	0	3818.92	High	0.0002261	1.343e-05	4.23
	FALSE	High	GDFFPPERPQQLPHGLGGIGMGLGPGGQPIDANHLNK	1xOxidation [M21]	2.37176e-07	0.00023938	1	1	2	P52272	0	3834.91	High	0.0002261	5.83e-08	3.52
	FALSE	High	GIGMGNIGPAGMGMEGIGFGINK	2xOxidation [M12; M14]	0.00236571	0.00023938	1	1	1	P52272	0	2210.04	High	0.0002261	0.001188	2.06
	FALSE	High	HSLSGRPLK		0.104885	0.00639755	1	1	1	P52272	0	994.579	High	0.004934	0.07296	1.68
	FALSE	High	LKEVFSMAGVVVR		0.028758	0.00168784	1	1	1	P52272	1	1434.81	High	0.001303	0.01778	1.04
	FALSE	High	INEILSNALK		0.00057061	0.00023938	1	1	3	P52272	0	1114.65	High	0.0002261	0.0002565	2.43
	FALSE	High	MAAGVEAAAEVAATEIKMEEESGAPGVPSGNGAPGPK	1xOxidation [M18]; 1xMet-loss+Acetyl [N-Term]	0.00457661	0.000443417	1	1	1	P52272	1	3407.63	High	0.0003721	0.00242	1.93
	FALSE	High	MGAGMGFGLER		0.000637766	0.00023938	1	1	1	P52272	0	1125.52	High	0.0002261	0.0002895	2.79
	FALSE	High	MGAGMGFGLER	1xOxidation [M5]	0.000128885	0.00023938	1	1	4	P52272	0	1141.51	High	0.0002261	5.18e-05	1.77
	FALSE	High	MGGMEGPFGGGMENMGR		0.00920022	0.000443417	1	1	2	P52272	0	1714.68	High	0.0003721	0.005149	1.42
	FALSE	High	MGGMEGPFGGGMENMGR	1xOxidation [M1]	4.73395e-06	0.00023938	1	1	1	P52272	0	1730.68	High	0.0002261	1.475e-06	1.86
	FALSE	High	MGGMEGPFGGGMENMGR	2xOxidation [M1; M4]	5.1095e-07	0.00023938	1	1	2	P52272	0	1746.67	High	0.0002261	1.333e-07	3.39
	FALSE	High	MGGMEGPFGGGMENMGR	3xOxidation [M1; M4; M12]	2.65005e-05	0.00023938	1	1	1	P52272	0	1762.67	High	0.0002261	9.418e-06	2.37
	FALSE	High	MGLAMGGGGGASFDR		1.77927e-05	0.00023938	1	1	3	P52272	0	1383.61	High	0.0002261	6.136e-06	2.2
	FALSE	High	MGLAMGGGGGASFDR	1xOxidation [M]	1.16716e-06	0.00023938	1	1	5	P52272	0	1399.61	High	0.0002261	3.261e-07	3.3
	FALSE	High	MGPAMGPALGAGIER	1xOxidation [M]	2.9811e-08	0.00023938	1	1	4	P52272	0	1443.71	High	0.0002261	6.271e-09	3.19
	FALSE	High	MGPAMGPALGAGIER	2xOxidation [M1; M5]	1.4751e-05	0.00023938	1	1	3	P52272	0	1459.7	High	0.0002261	5.019e-06	3.25
	FALSE	High	MGPLGLDHMASSIER		4.90332e-06	0.00023938	1	1	1	P52272	0	1613.78	High	0.0002261	1.527e-06	2.61
	FALSE	High	MGPLGLDHMASSIER	1xOxidation [M1]	0.0596809	0.00297387	1	1	1	P52272	0	1629.77	High	0.002264	0.03931	0.97
	FALSE	High	MGPLGLDHMASSIER	2xOxidation [M1; M9]	2.33002e-06	0.00023938	1	1	1	P52272	0	1645.77	High	0.0002261	6.841e-07	3.21
	FALSE	High	MVPAGMGAGLER		0.00465738	0.000443417	1	1	1	P52272	0	1188.59	High	0.0003721	0.002475	1.81
	FALSE	High	MVPAGMGAGLER	1xOxidation [M1]	0.0681129	0.00333597	1	1	1	P52272	0	1204.58	High	0.002532	0.04555	1.4
	FALSE	High	MVPAGMGAGLER	2xOxidation [M1; M6]	0.0549223	0.00297387	1	1	1	P52272	0	1220.58	High	0.002264	0.03603	1.03
	FALSE	High	VGEVTYVELLMDAEGK	1xOxidation [M11]	9.12572e-07	0.00023938	1	1	1	P52272	0	1768.87	High	0.0002261	2.492e-07	3.02
	FALSE	High	VKEDPDGEHAR		0.000194218	0.00023938	1	1	1	P52272	1	1252.59	High	0.0002261	8.062e-05	2.57
FALSE	High	Master Protein	Q9P1Y5	Calmodulin-regulated spectrin-associated protein 3 OS=Homo sapiens OX=9606 GN=CAMSAP3 PE=1 SV=2	0	118.725	31	20	37	20	1249	134.7	8.35	82.92	20	1
	Checked	Confidence	Sequence	Modifications	Qvality PEP	Qvality q-value	# Protein Groups	# Proteins	# PSMs	Master Protein Accessions	# Missed Cleavages	Theo. MH+ [Da]	Confidence (by Search Engine): Sequest HT	Percolator q-Value (by Search Engine): Sequest HT	Percolator PEP (by Search Engine): Sequest HT	XCorr (by Search Engine): Sequest HT
	FALSE	High	AAASLAWVLR		0.000433309	0.00023938	1	1	1	Q9P1Y5	0	1057.62	High	0.0002261	0.0001917	2.31
	FALSE	High	AAFGGAEHVPPELWEPFYTDQYAQEHVKPPVTR		4.62341e-05	0.00023938	1	1	2	Q9P1Y5	0	3766.83	High	0.0002261	1.711e-05	2.64
	FALSE	High	AEAEAGAGSPTSTPAPPEALSSEMSELSAR		7.39045e-07	0.00023938	1	1	1	Q9P1Y5	0	2901.34	High	0.0002261	1.991e-07	2.02
	FALSE	High	AEAEAGAGSPTSTPAPPEALSSEMSELSAR	1xOxidation [M24]	9.91815e-14	0.00023938	1	1	1	Q9P1Y5	0	2917.34	High	0.0002261	7.811e-15	6.11
	FALSE	High	AEAEAGAGSPTSTPAPPEALSSEMSELSARLEEK	1xOxidation [M24]	0.000880077	0.00023938	1	1	1	Q9P1Y5	1	3416.6	High	0.0002261	0.0004096	1.41
	FALSE	High	ALYTLSGETEELSR		1.93135e-05	0.00023938	1	1	1	Q9P1Y5	0	1568.78	High	0.0002261	6.696e-06	3.54
	FALSE	High	ASPAAPADGAAPAQPSIR		5.23065e-07	0.00023938	1	1	2	Q9P1Y5	0	1647.84	High	0.0002261	1.367e-07	2.71
	FALSE	High	EASGEAEAEAEEADSGPVPGGERPAGEGQGEPTSRPK		1.53007e-13	0.00023938	1	1	1	Q9P1Y5	0	3635.63	High	0.0002261	1.249e-14	4.23
	FALSE	High	FSPSQVPVQTR		0.0130995	0.000443417	1	1	1	Q9P1Y5	0	1245.66	High	0.0003721	0.007582	1.8
	FALSE	High	GTEASPPQNNSGSSSPVFTFRHPLLSSGGPQSPLR		1.31272e-08	0.00023938	1	1	1	Q9P1Y5	1	3593.77	High	0.0002261	2.584e-09	4.42
	FALSE	High	KFSPSQVPVQTR		0.000125165	0.00023938	1	1	3	Q9P1Y5	1	1373.75	High	0.0002261	5.022e-05	2.64
	FALSE	High	LAQEEAPGPAPLVSAVPMATPAPAAR		5.01958e-06	0.00023938	1	1	4	Q9P1Y5	0	2512.32	High	0.0002261	1.563e-06	3.89
	FALSE	High	ILEEIEKSK		0.00878275	0.000443417	1	1	2	Q9P1Y5	1	1088.62	High	0.0003721	0.004917	1.46
	FALSE	High	LLPDGAADGSFYLHSPEGPSKPSLASPYLPEGTSKPLSDRPTK		0.0238244	0.00168784	1	1	1	Q9P1Y5	0	4480.27	High	0.001303	0.01448	1.38
	FALSE	High	LMDDLDKVLRPR	1xOxidation [M2]	0.00237958	0.00023938	1	1	2	Q9P1Y5	1	1486.8	High	0.0002261	0.001197	3.26
	FALSE	High	LSAALSSLQR		4.13638e-05	0.00023938	1	1	4	Q9P1Y5	0	1045.6	High	0.0002261	1.52e-05	3.19
	FALSE	High	IYSQSTLSLSTVANEAHNNLGVK		3.14195e-07	0.00023938	1	1	2	Q9P1Y5	0	2446.26	High	0.0002261	7.913e-08	2.59
	FALSE	High	MVEAAPPGPGPLRR	1xMet-loss+Acetyl [N-Term]	0.0325847	0.00168784	1	1	2	Q9P1Y5	1	1358.75	High	0.001303	0.0203	1.97
	FALSE	High	QALPQLETPPNPSALLALLAR		8.11962e-09	0.00023938	1	1	1	Q9P1Y5	0	2213.27	High	0.0002261	1.543e-09	3.23
	FALSE	High	SAFLQVQPR		0.00328149	0.00023938	1	1	3	Q9P1Y5	0	1045.58	High	0.0002261	0.00169	2.07
	FALSE	High	TPTQPPPEPGDLPTIEEALQIIHSAEPR		1.46649e-05	0.00023938	1	1	1	Q9P1Y5	0	3033.55	High	0.0002261	4.979e-06	1.78
FALSE	High	Master Protein	P04264	Keratin, type II cytoskeletal 1 OS=Homo sapiens OX=9606 GN=KRT1 PE=1 SV=6	0	118.553	37	23	44	22	644	66	8.12	107.01	23	1
	Checked	Confidence	Sequence	Modifications	Qvality PEP	Qvality q-value	# Protein Groups	# Proteins	# PSMs	Master Protein Accessions	# Missed Cleavages	Theo. MH+ [Da]	Confidence (by Search Engine): Sequest HT	Percolator q-Value (by Search Engine): Sequest HT	Percolator PEP (by Search Engine): Sequest HT	XCorr (by Search Engine): Sequest HT
	FALSE	High	ALTVPELTQQMFDAK		6.71076e-05	0.000453617	2	3	1	Q13509; P68371	0	1691.87	High	0.000382	2.271e-05	2.58
	FALSE	High	AVLVDLEPGTMDSVR		0.000103911	0.000453617	2	3	2	Q3ZCM7; P68371	0	1601.82	High	0.000382	3.642e-05	2.51
	FALSE	High	AVLVDLEPGTMDSVR	1xOxidation [M11]	1.00903e-05	0.000453617	2	3	4	Q3ZCM7; P68371	0	1617.82	High	0.000382	2.865e-06	2.66
	FALSE	High	EVDEQMLNVQNK		0.000131596	0.000453617	4	4	4	Q13885; P07437; P68371; Q9BVA1	0	1446.69	High	0.000382	4.712e-05	2.94
	FALSE	High	EVDEQMLNVQNK	1xOxidation [M6]	0.00035774	0.000453617	4	4	14	Q13885; P07437; P68371; Q9BVA1	0	1462.68	High	0.000382	0.0001409	2.49
	FALSE	High	FPGQLNADLR		0.000109267	0.000453617	7	10	4	Q13885; Q13509; Q9BUF5; Q3ZCM7; P07437; P68371; Q9BVA1	0	1130.6	High	0.000382	3.855e-05	1.97
	FALSE	High	FPGQLNADLRK		0.000127688	0.000453617	7	10	2	Q13885; Q13509; Q9BUF5; Q3ZCM7; P07437; P68371; Q9BVA1	1	1258.69	High	0.000382	4.567e-05	2.37
	FALSE	High	FWEVISDEHGIDPTGTYHGDSDLQLER		1.68657e-13	0.000453617	1	2	1	P68371	0	3116.42	High	0.000382	9.485e-15	5.57
	FALSE	High	GHYTEGAELVDSVLDVVR		0.000168342	0.000453617	5	5	2	Q13885; Q13509; P07437; P68371; Q9BVA1	0	1958.98	High	0.000382	6.181e-05	4.16
	FALSE	High	GHYTEGAELVDSVLDVVRK		6.37414e-10	0.000453617	5	5	1	Q13885; Q13509; P07437; P68371; Q9BVA1	1	2087.08	High	0.000382	7.575e-11	5.65
	FALSE	High	KLAVNMVPFPR	1xOxidation [M6]	0.0405595	0.000880864	7	10	1	Q13885; Q13509; Q9BUF5; Q3ZCM7; P07437; P68371; Q9BVA1	1	1287.72	High	0.0006988	0.02484	2.66
	FALSE	High	LAVNMVPFPR		0.0201823	0.000453617	7	10	1	Q13885; Q13509; Q9BUF5; Q3ZCM7; P07437; P68371; Q9BVA1	0	1143.63	High	0.000382	0.01148	2.28
	FALSE	High	LAVNMVPFPR	1xOxidation [M5]	0.00165593	0.000453617	7	10	1	Q13885; Q13509; Q9BUF5; Q3ZCM7; P07437; P68371; Q9BVA1	0	1159.63	High	0.000382	0.0007494	1.99
	FALSE	High	LHFFMPGFAPLTSR		0.00118277	0.000453617	6	8	2	Q13885; Q9BUF5; Q3ZCM7; P07437; P68371; Q9BVA1	0	1620.84	High	0.000382	0.0005168	2.37
	FALSE	High	LHFFMPGFAPLTSR	1xOxidation [M5]	0.000231043	0.000453617	6	8	5	Q13885; Q9BUF5; Q3ZCM7; P07437; P68371; Q9BVA1	0	1636.83	High	0.000382	8.704e-05	2.37
	FALSE	High	IMNTFSVVPSPK		0.000278256	0.000453617	3	4	1	Q13509; P07437; P68371	0	1319.7	High	0.000382	0.0001067	2.4
	FALSE	High	IMNTFSVVPSPK	1xOxidation [M2]	0.000156904	0.000453617	3	4	10	Q13509; P07437; P68371	0	1335.7	High	0.000382	5.734e-05	1.71
	FALSE	High	INVYYNEATGGK		0.000260659	0.000453617	1	1	2	P68371	0	1328.65	High	0.000382	9.93e-05	2.84
	FALSE	High	ISEQFTAMFR	1xOxidation [M8]	0.202557	0.006505	5	6	1	Q13885; Q13509; P07437; P68371; Q9BVA1	0	1245.59	High	0.004605	0.1498	1.1
	FALSE	High	MSATFIGNSTAIQELFK		1.24617e-05	0.000453617	3	3	1	Q13885; P68371; Q9BVA1	0	1857.94	High	0.000382	3.616e-06	3.6
	FALSE	High	MSMKEVDEQMLNVQNK	2xOxidation [M1; M3]	0.00392584	0.000453617	4	4	1	Q13885; P07437; P68371; Q9BVA1	1	1955.89	High	0.000382	0.001918	1.88
	FALSE	High	NSSYFVEWIPNNVK		1.29178e-06	0.000453617	6	7	2	Q13885; Q13509; Q9BUF5; P07437; P68371; Q9BVA1	0	1696.83	High	0.000382	3.047e-07	3.63
	FALSE	High	RISEQFTAMFR		2.60874e-05	0.000453617	5	6	1	Q13885; Q13509; P07437; P68371; Q9BVA1	1	1385.7	High	0.000382	8.075e-06	2.99
	FALSE	High	SGPFGQIFRPDNFVFGQSGAGNNWAK		4.81051e-10	0.000453617	4	5	1	Q13885; P07437; P68371; Q9BVA1	0	2798.34	High	0.000382	5.549e-11	5.7
	FALSE	High	YLTVAAVFR		0.0203831	0.000453617	2	3	1	P07437; P68371	0	1039.59	High	0.000382	0.01159	1.02
FALSE	High	Master Protein	P04264	Keratin, type II cytoskeletal 1 OS=Homo sapiens OX=9606 GN=KRT1 PE=1 SV=6	0	117.771	45	27	57	25	644	66	8.12	108.1	27	1
	Checked	Confidence	Sequence	Modifications	Qvality PEP	Qvality q-value	# Protein Groups	# Proteins	# PSMs	Master Protein Accessions	# Missed Cleavages	Theo. MH+ [Da]	Confidence (by Search Engine): Sequest HT	Percolator q-Value (by Search Engine): Sequest HT	Percolator PEP (by Search Engine): Sequest HT	XCorr (by Search Engine): Sequest HT
	FALSE	High	AEAESLYQSK		0.0394855	0.00208669	1	1	1	P04264	0	1125.54	High	0.001605	0.02511	1.49
	FALSE	High	AEAESLYQSKYEELQITAGR		5.67978e-09	0.00023938	1	1	2	P04264	1	2286.12	High	0.0002261	1.046e-09	5.02
	FALSE	High	DYQELMNTK		0.0583751	0.00297387	1	1	1	P04264	0	1141.52	High	0.002264	0.03842	1.73
	FALSE	High	DYQELMNTK	1xOxidation [M6]	0.00511269	0.000443417	1	1	5	P04264	0	1157.51	High	0.0003721	0.002729	2.13
	FALSE	High	FLEQQNQVLQTK		2.54357e-05	0.00023938	2	3	1	P35908; P04264	0	1475.79	High	0.0002261	8.989e-06	2.44
	FALSE	High	FLEQQNQVLQTKWELLQQVDTSTR		5.57983e-08	0.00023938	1	1	1	P04264	1	2932.52	High	0.0002261	1.226e-08	3.48
	FALSE	High	FSSCGGGGGSFGAGGGFGSR		0.0670008	0.00333597	1	1	1	P04264	0	1708.71	High	0.002532	0.04481	0.98
	FALSE	High	GENALKDAK		0.00210464	0.00023938	1	1	2	P04264	1	945.5	High	0.0002261	0.001052	3.14
	FALSE	High	GGGGGGYGSGGSSYGSGGGSYGSGGGGGGGR		2.00475e-17	0.00023938	1	1	1	P04264	0	2383.95	High	0.0002261	8.195e-19	6.07
	FALSE	High	KQISNLQQSISDAEQR		8.35472e-05	0.00023938	1	1	1	P04264	1	1844.95	High	0.0002261	3.235e-05	2.1
	FALSE	High	LLRDYQELMNTK		9.06882e-05	0.00023938	1	1	2	P04264	1	1523.79	High	0.0002261	3.55e-05	3.1
	FALSE	High	LLRDYQELMNTK	1xOxidation [M9]	0.00158018	0.00023938	1	1	1	P04264	1	1539.78	High	0.0002261	0.0007698	2.31
	FALSE	High	NMQDMVEDYR		0.138266	0.00965229	1	1	1	P04264	0	1300.53	High	0.007744	0.09942	0.49
	FALSE	High	NMQDMVEDYR	1xOxidation [M5]	0.00974979	0.000443417	1	1	2	P04264	0	1316.52	High	0.0003721	0.005495	2.15
	FALSE	High	NSKIEISELNR		3.17781e-05	0.00023938	1	1	1	P04264	1	1302.7	High	0.0002261	1.146e-05	3.04
	FALSE	High	QISNLQQSISDAEQR		3.78913e-06	0.00023938	1	1	2	P04264	0	1716.85	High	0.0002261	1.158e-06	3.67
	FALSE	High	QISNLQQSISDAEQRGENALK		0.0255147	0.00168784	1	1	1	P04264	1	2329.17	High	0.001303	0.01556	1.78
	FALSE	High	SGGGFSSGSAGIINYQR		1.42441e-06	0.00023938	1	1	3	P04264	0	1657.79	High	0.0002261	4.04e-07	2.76
	FALSE	High	SKAEAESLYQSK		2.289e-05	0.00023938	1	1	1	P04264	1	1340.67	High	0.0002261	8.039e-06	3.3
	FALSE	High	SLDLDSIIAEVK		2.60388e-05	0.00023938	1	1	4	P04264	0	1302.72	High	0.0002261	9.261e-06	2.21
	FALSE	High	SLNNQFASFIDK		6.08895e-05	0.00023938	1	1	1	P04264	0	1383.69	High	0.0002261	2.31e-05	2.81
	FALSE	High	SLNNQFASFIDKVR		0.000321417	0.00023938	1	1	1	P04264	1	1638.86	High	0.0002261	0.0001381	2.02
	FALSE	High	THNLEPYFESFINNLRR		0.0508078	0.00283074	1	1	1	P04264	1	2150.08	High	0.002161	0.03311	2.16
	FALSE	High	TLLEGEESR		0.00267466	0.00023938	1	1	4	P04264	0	1033.52	High	0.0002261	0.001356	2.42
	FALSE	High	TNAENEFVTIKK		1.63916e-05	0.00023938	1	1	2	P04264	1	1393.73	High	0.0002261	5.6e-06	3.75
	FALSE	High	WELLQQVDTSTR		3.29212e-06	0.00023938	1	1	1	P04264	0	1475.75	High	0.0002261	9.918e-07	3.54
FALSE	High	Master Protein	Q6P2Q9	Pre-mRNA-processing-splicing factor 8 OS=Homo sapiens OX=9606 GN=PRPF8 PE=1 SV=2	0	117.671	17	29	43	29	2335	273.4	8.84	58.59	29	1
	Checked	Confidence	Sequence	Modifications	Qvality PEP	Qvality q-value	# Protein Groups	# Proteins	# PSMs	Master Protein Accessions	# Missed Cleavages	Theo. MH+ [Da]	Confidence (by Search Engine): Sequest HT	Percolator q-Value (by Search Engine): Sequest HT	Percolator PEP (by Search Engine): Sequest HT	XCorr (by Search Engine): Sequest HT
	FALSE	High	ALDIPLVK		0.0415361	0.00244609	1	1	1	Q6P2Q9	0	868.55	High	0.001871	0.02651	1.74
	FALSE	High	ASEMAGPPQMPNDFLSFQDIATEAAHPIR	1xOxidation [M4]	0.130659	0.0080671	1	1	1	Q6P2Q9	0	3157.47	High	0.006302	0.09313	0.59
	FALSE	High	ASEMAGPPQMPNDFLSFQDIATEAAHPIR	2xOxidation [M4; M10]	8.55923e-09	0.00023938	1	1	1	Q6P2Q9	0	3173.47	High	0.0002261	1.629e-09	2.5
	FALSE	High	AVFWDIKNRLPR		0.0135617	0.000443417	1	1	2	Q6P2Q9	2	1514.86	High	0.0003721	0.007876	1.92
	FALSE	High	DGVWNLQNEVTK		0.000143218	0.00023938	1	1	1	Q6P2Q9	0	1402.7	High	0.0002261	5.794e-05	2.8
	FALSE	High	DIILGMEISAPSQQR	1xOxidation [M6]	0.000415903	0.00023938	1	1	1	Q6P2Q9	0	1673.85	High	0.0002261	0.0001824	1.78
	FALSE	High	EMEPLGWIHTQPNESPQLSPQDVTTHAK		2.57355e-05	0.00023938	1	1	1	Q6P2Q9	0	3170.52	High	0.0002261	9.134e-06	4.15
	FALSE	High	EMEPLGWIHTQPNESPQLSPQDVTTHAK	1xOxidation [M2]	1.62006e-05	0.00023938	1	1	1	Q6P2Q9	0	3186.52	High	0.0002261	5.547e-06	3.67
	FALSE	High	ETGYTYILPK		0.0242364	0.00168784	1	1	1	Q6P2Q9	0	1184.62	High	0.001303	0.01477	1.01
	FALSE	High	FGFVDAQK		0.00541947	0.000443417	1	1	1	Q6P2Q9	0	911.462	High	0.0003721	0.002915	1.89
	FALSE	High	FPPVVFYTPK		0.00920022	0.000443417	1	1	1	Q6P2Q9	0	1194.66	High	0.0003721	0.005163	0.87
	FALSE	High	FSPIPFPPLSYK		0.00178673	0.00023938	1	1	1	Q6P2Q9	0	1392.76	High	0.0002261	0.0008777	1.99
	FALSE	High	GITPLLER		0.0222436	0.00131991	1	1	3	Q6P2Q9	0	898.536	High	0.001033	0.01341	1.74
	FALSE	High	IDLTLLNR		0.00388688	0.00023938	1	1	1	Q6P2Q9	0	957.573	High	0.0002261	0.002039	2.32
	FALSE	High	LLENMPMPWEQIR	1xOxidation [M7]	0.0558442	0.00297387	1	1	1	Q6P2Q9	0	1672.82	High	0.002264	0.03652	1.44
	FALSE	High	LLENMPMPWEQIR	2xOxidation [M5; M7]	0.00133355	0.00023938	1	1	1	Q6P2Q9	0	1688.81	High	0.0002261	0.0006417	1.77
	FALSE	High	LIVDHNIADYMTAK		3.68041e-07	0.00023938	1	1	1	Q6P2Q9	0	1603.81	High	0.0002261	9.366e-08	2.96
	FALSE	High	IMADNPSWDGEK		0.000136661	0.00023938	1	1	1	Q6P2Q9	0	1362.6	High	0.0002261	5.498e-05	1.72
	FALSE	High	ISLIQIFR		0.00283561	0.00023938	1	1	1	Q6P2Q9	0	989.614	High	0.0002261	0.001449	1.56
	FALSE	High	ITDAYLDQYLWYEADKRR		0.0175792	0.000873749	1	1	1	Q6P2Q9	2	2319.14	High	0.000695	0.01038	2.07
	FALSE	High	LTPSGYEWGR		0.000151858	0.00023938	1	1	1	Q6P2Q9	0	1165.56	High	0.0002261	6.165e-05	1.93
	FALSE	High	LVVDSHVQYR		0.00100105	0.00023938	1	1	1	Q6P2Q9	0	1215.65	High	0.0002261	0.0004714	1.9
	FALSE	High	MAGVFPYRGPGNPVPGPLAPLPDYMSEEKLQEK	1xMet-loss+Acetyl [N-Term]	1.05109e-10	0.00023938	1	1	2	Q6P2Q9	2	3495.76	High	0.0002261	1.425e-11	2.37
	FALSE	High	QILMASGSTTFTK		6.41861e-05	0.00023938	1	1	3	Q6P2Q9	0	1384.71	High	0.0002261	2.442e-05	2.06
	FALSE	High	QNPFWWTHQR		0.000408659	0.00023938	1	1	1	Q6P2Q9	0	1399.67	High	0.0002261	0.0001797	2.91
	FALSE	High	SQEPLPDDDEEFELPEFVEPFLK		0.0299256	0.00168784	1	1	1	Q6P2Q9	0	2749.28	High	0.001303	0.01849	1.14
	FALSE	High	TEDPDLPAFYFDPLINPISHR		4.96111e-06	0.00023938	1	1	2	Q6P2Q9	0	2457.21	High	0.0002261	1.55e-06	2.5
	FALSE	High	TNHIYVSSDDIKETGYTYILPK		1.38304e-05	0.00023938	1	1	2	Q6P2Q9	1	2557.28	High	0.0002261	4.664e-06	2.56
	FALSE	High	VPGLPTPIENMILR		0.000911541	0.00023938	1	1	4	Q6P2Q9	0	1549.88	High	0.0002261	0.0004266	1.45
	FALSE	High	VQMLLSDR		0.0747477	0.00408401	1	1	1	Q6P2Q9	0	961.514	High	0.003089	0.05054	1.52
	FALSE	High	WLGNLLAR		0.0342886	0.00168784	1	1	1	Q6P2Q9	0	942.552	High	0.001303	0.02149	1.59
	FALSE	High	YYVLNALK		0.0134836	0.000443417	1	1	1	Q6P2Q9	0	983.556	High	0.0003721	0.007803	1.43
FALSE	High	Master Protein	P35579	Myosin-9 OS=Homo sapiens OX=9606 GN=MYH9 PE=1 SV=4	0	115.242	16	25	39	21	1960	226.4	5.6	69.69	25	1
	Checked	Confidence	Sequence	Modifications	Qvality PEP	Qvality q-value	# Protein Groups	# Proteins	# PSMs	Master Protein Accessions	# Missed Cleavages	Theo. MH+ [Da]	Confidence (by Search Engine): Sequest HT	Percolator q-Value (by Search Engine): Sequest HT	Percolator PEP (by Search Engine): Sequest HT	XCorr (by Search Engine): Sequest HT
	FALSE	High	AEAESLYQSK		0.00303414	0.000317159	1	1	2	P04264	0	1125.54	High	0.0002739	0.001372	2.52
	FALSE	High	AEAESLYQSKYEELQITAGR		5.19412e-09	0.000317159	1	1	1	P04264	1	2286.12	High	0.0002739	6.962e-10	3.09
	FALSE	High	DYQELMNTK		0.00106974	0.000317159	1	1	3	P04264	0	1141.52	High	0.0002739	0.0004394	1.96
	FALSE	High	DYQELMNTK	1xOxidation [M6]	0.0106266	0.000317159	1	1	3	P04264	0	1157.51	High	0.0002739	0.005424	1.56
	FALSE	High	GENALKDAK		0.00482493	0.000317159	1	1	2	P04264	1	945.5	High	0.0002739	0.002287	2.26
	FALSE	High	GGGGGGYGSGGSSYGSGGGSYGSGGGGGGGR		3.57991e-17	0.000317159	1	1	1	P04264	0	2383.95	High	0.000273898	8.58533e-19	5.92
	FALSE	High	GSYGSGGSSYGSGGGSYGSGGGGGGHGSYGSGSSSGGYR		1.15344e-12	0.000317159	1	1	1	P04264	0	3312.31	High	0.0002739	7.159e-14	4.01
	FALSE	High	LLRDYQELMNTK		5.38485e-05	0.000317159	1	1	2	P04264	1	1523.79	High	0.0002739	1.68e-05	3.06
	FALSE	High	LLRDYQELMNTK	1xOxidation [M9]	0.00335956	0.000317159	1	1	1	P04264	1	1539.78	High	0.0002739	0.001532	2.53
	FALSE	High	LNDLEDALQQAK		2.66496e-05	0.000317159	1	1	1	P04264	0	1357.7	High	0.0002739	7.831e-06	2.93
	FALSE	High	NMQDMVEDYR		0.011824	0.000317159	1	1	3	P04264	0	1300.53	High	0.0002739	0.006105	1.25
	FALSE	High	NMQDMVEDYR	1xOxidation [M5]	0.00393627	0.000317159	1	1	1	P04264	0	1316.52	High	0.0002739	0.001822	1.95
	FALSE	High	NMQDMVEDYR	2xOxidation [M2; M5]	0.000500367	0.000317159	1	1	1	P04264	0	1332.52	High	0.0002739	0.0001915	1.91
	FALSE	High	NSKIEISELNR		6.86898e-06	0.000317159	1	1	1	P04264	1	1302.7	High	0.0002739	1.776e-06	2.97
	FALSE	High	QISNLQQSISDAEQR		9.53052e-09	0.000317159	1	1	2	P04264	0	1716.85	High	0.0002739	1.351e-09	3.51
	FALSE	High	RVDQLKSDQSR		0.00312124	0.000317159	1	1	1	P04264	2	1331.7	High	0.0002739	0.001415	1.55
	FALSE	High	SGGGFSSGSAGIINYQR		3.43121e-10	0.000317159	1	1	2	P04264	0	1657.79	High	0.0002739	3.595e-11	3.89
	FALSE	High	SKAEAESLYQSK		0.000887207	0.000317159	1	1	1	P04264	1	1340.67	High	0.0002739	0.0003583	2.03
	FALSE	High	SLDLDSIIAEVK		5.31874e-07	0.000317159	1	1	3	P04264	0	1302.72	High	0.0002739	1.09e-07	2.02
	FALSE	High	SLNNQFASFIDK		1.37161e-06	0.000317159	1	1	4	P04264	0	1383.69	High	0.0002739	3.074e-07	2.85
	FALSE	High	TLLEGEESR		0.00650886	0.000317159	1	1	5	P04264	0	1033.52	High	0.0002739	0.003169	2.04
	FALSE	High	TNAENEFVTIKK		0.000691309	0.000317159	1	1	2	P04264	1	1393.73	High	0.0002739	0.0002729	1.83
	FALSE	High	WELLQQVDTSTR		3.59965e-05	0.000317159	1	1	2	P04264	0	1475.75	High	0.0002739	1.086e-05	2.99
FALSE	High	Master Protein	P60709	Actin, cytoplasmic 1 OS=Homo sapiens OX=9606 GN=ACTB PE=1 SV=1	0	112.35	48	16	71	16	375	41.7	5.48	117.01	16	1
	Checked	Confidence	Sequence	Modifications	Qvality PEP	Qvality q-value	# Protein Groups	# Proteins	# PSMs	Master Protein Accessions	# Missed Cleavages	Theo. MH+ [Da]	Confidence (by Search Engine): Sequest HT	Percolator q-Value (by Search Engine): Sequest HT	Percolator PEP (by Search Engine): Sequest HT	XCorr (by Search Engine): Sequest HT
	FALSE	High	AGVLAHLEEER		1.43252e-05	0.00023938	2	2	1	P35580; P35579	0	1223.64	High	0.0002261	4.846e-06	3.13
	FALSE	High	ALELDSNLYR		0.00150792	0.00023938	1	1	4	P35579	0	1193.62	High	0.0002261	0.0007314	1.3
	FALSE	High	ANLQIDQINTDLNLER		1.29719e-07	0.00023938	1	1	1	P35579	0	1869.97	High	0.0002261	3.054e-08	2.48
	FALSE	High	DFSALESQLQDTQELLQEENRQK		1.00261e-08	0.00023938	1	1	2	P35579	1	2749.33	High	0.0002261	1.938e-09	3.82
	FALSE	High	EKQLAAENR		0.0087319	0.000443417	1	1	2	P35579	1	1058.56	High	0.0003721	0.004867	2.22
	FALSE	High	ELEDATETADAMNR		5.38517e-06	0.00023938	1	1	2	P35579	0	1565.67	High	0.0002261	1.689e-06	3.24
	FALSE	High	ELEDATETADAMNR	1xOxidation [M12]	2.12154e-06	0.00023938	1	1	2	P35579	0	1581.67	High	0.0002261	6.213e-07	3.35
	FALSE	High	GALALEEK		0.0543157	0.00297387	1	1	1	P35579	0	830.462	High	0.002264	0.03556	1.12
	FALSE	High	KAGKLDPHLVLDQLR		0.0623758	0.00297387	1	1	1	P35579	2	1703	High	0.002264	0.0414	2.65
	FALSE	High	KFDQLLAEEK		0.0002744	0.00023938	3	4	1	P35580; P35579; Q7Z406	1	1220.65	High	0.0002261	0.0001171	4.12
	FALSE	High	KKVEAQLQELQVK		3.61564e-06	0.00023938	1	1	1	P35579	2	1540.91	High	0.0002261	1.099e-06	2.24
	FALSE	High	KLVWVPSDK		0.00688052	0.000443417	1	1	1	P35579	1	1071.62	High	0.0003721	0.003763	2.59
	FALSE	High	KVEAQLQELQVK		0.000615747	0.00023938	1	1	1	P35579	1	1412.81	High	0.0002261	0.0002796	1.03
	FALSE	High	IAQLEEELEEEQGNTELINDR		4.79061e-07	0.00023938	1	1	2	P35579	0	2472.17	High	0.0002261	1.248e-07	4.18
	FALSE	High	IAQLEEELEEEQGNTELINDRLK		0.0228894	0.00131991	1	1	1	P35579	1	2713.35	High	0.001033	0.01387	1.55
	FALSE	High	LDPHLVLDQLR		0.000340805	0.00023938	2	2	1	P35580; P35579	0	1318.75	High	0.0002261	0.0001477	2.37
	FALSE	High	IMGIPEEEQMGLLR		0.00149912	0.00023938	1	1	1	P35579	0	1615.82	High	0.0002261	0.0007296	1.74
	FALSE	High	IMGIPEEEQMGLLR	1xOxidation [M2]	0.00548299	0.000443417	1	1	1	P35579	0	1631.81	High	0.0003721	0.002951	1.44
	FALSE	High	LTEMETLQSQLMAEK		1.31225e-06	0.00023938	1	1	1	P35579	0	1751.86	High	0.0002261	3.686e-07	2.04
	FALSE	High	MQQNIQELEEQLEEEESAR		4.30954e-05	0.00023938	1	1	1	P35579	0	2333.06	High	0.0002261	1.591e-05	2.33
	FALSE	High	NLPIYSEEIVEMYK		5.29135e-06	0.00023938	1	1	1	P35579	0	1727.86	High	0.0002261	1.654e-06	2.49
	FALSE	High	QAQQERDELADEIANSSGK		1.73931e-09	0.00023938	1	1	1	P35579	1	2088.98	High	0.0002261	2.935e-10	4.16
	FALSE	High	QTLENERGELANEVK		0.082424	0.0048189	1	1	1	P35579	1	1729.87	High	0.003636	0.05616	1.66
	FALSE	High	RGDLPFVVPR		0.117761	0.00703152	1	1	2	P35579	1	1155.66	High	0.00529	0.08292	2.78
	FALSE	High	TEMEDLMSSKDDVGK		0.000178926	0.00023938	1	1	2	P35579	1	1684.74	High	0.0002261	7.372e-05	1.53
	FALSE	High	VDYKADEWLMK		0.00302383	0.00023938	2	2	2	P35580; P35579	1	1397.68	High	0.0002261	0.001551	1.7
	FALSE	High	VDYKADEWLMK	1xOxidation [M10]	0.00768428	0.000443417	2	2	1	P35580; P35579	1	1413.67	High	0.0003721	0.004249	1.25
	FALSE	High	VISGVLQLGNIVFKK		0.108266	0.00651639	1	1	1	P35579	1	1614.99	High	0.005036	0.07567	0.85
FALSE	High	Master Protein	P09874	Poly [ADP-ribose] polymerase 1 OS=Homo sapiens OX=9606 GN=PARP1 PE=1 SV=4	0	111.685	28	20	40	20	1014	113	8.88	74.22	20	1
	Checked	Confidence	Sequence	Modifications	Qvality PEP	Qvality q-value	# Protein Groups	# Proteins	# PSMs	Master Protein Accessions	# Missed Cleavages	Theo. MH+ [Da]	Confidence (by Search Engine): Sequest HT	Percolator q-Value (by Search Engine): Sequest HT	Percolator PEP (by Search Engine): Sequest HT	XCorr (by Search Engine): Sequest HT
	FALSE	High	AMVEYEIDLQK		0.00253761	0.00023938	1	1	1	P09874	0	1338.66	High	0.0002261	0.001284	1.17
	FALSE	High	AMVEYEIDLQK	1xOxidation [M2]	0.000178926	0.00023938	1	1	2	P09874	0	1354.66	High	0.0002261	7.352e-05	1.85
	FALSE	High	AQNDLIWNIKDELK		0.000834904	0.00023938	1	1	1	P09874	1	1699.9	High	0.0002261	0.0003864	1.93
	FALSE	High	AQNDLIWNIKDELKK		6.53242e-05	0.00023938	1	1	1	P09874	2	1828	High	0.0002261	2.489e-05	3.35
	FALSE	High	EELGFRPEYSASQLK		2.76099e-05	0.00023938	1	1	1	P09874	0	1753.88	High	0.0002261	9.821e-06	3.58
	FALSE	High	GFSLLATEDKEALKK		1.71781e-05	0.00023938	1	1	1	P09874	2	1649.91	High	0.0002261	5.884e-06	3.48
	FALSE	High	GGSDDSSKDPIDVNYEK		1.28985e-08	0.00023938	1	1	1	P09874	1	1825.81	High	0.0002261	2.532e-09	4.53
	FALSE	High	GIYFADMVSK		0.00804996	0.000443417	1	1	2	P09874	0	1130.56	High	0.0003721	0.004473	2.26
	FALSE	High	GIYFADMVSK	1xOxidation [M7]	0.000751391	0.00023938	1	1	2	P09874	0	1146.55	High	0.0002261	0.000346	1.84
	FALSE	High	HPDVEVDGFSELR		0.000459445	0.00023938	1	1	1	P09874	0	1499.71	High	0.0002261	0.0002032	2.01
	FALSE	High	KGDEVDGVDEVAK		1.65937e-08	0.00023938	1	1	1	P09874	1	1360.66	High	0.0002261	3.32e-09	3.98
	FALSE	High	IAPPEAPVTGYMFGK		1.83216e-05	0.00023938	1	1	2	P09874	0	1577.8	High	0.0002261	6.329e-06	2.76
	FALSE	High	IAPPEAPVTGYMFGK	1xOxidation [M12]	8.35472e-05	0.00023938	1	1	2	P09874	0	1593.8	High	0.0002261	3.237e-05	1.97
	FALSE	High	IFPPETSASVAATPPPSTASAPAAVNSSASADKPLSNMK	1xOxidation [M38]	0.0217398	0.00131991	1	1	1	P09874	0	3783.87	High	0.0008682	0.01312	1.44
	FALSE	High	MAESSDKLYR	1xMet-loss+Acetyl [N-Term]	0.00065288	0.00023938	1	1	1	P09874	1	1110.54	High	0.0002261	0.0002968	2.26
	FALSE	High	MAIMVQSPMFDGK	2xOxidation [M1; M4]	0.000248392	0.00023938	1	1	2	P09874	0	1486.67	High	0.0002261	0.0001049	1.5
	FALSE	High	MIFDVESMKK		0.00414455	0.000443417	1	1	1	P09874	1	1227.61	High	0.0003721	0.002186	2.34
	FALSE	High	MIFDVESMKK	1xOxidation [M1]	0.0797878	0.00464924	1	1	1	P09874	1	1243.61	High	0.003507	0.05415	0.93
	FALSE	High	QQVPSGESAILDR		0.000205935	0.00023938	1	1	3	P09874	0	1399.72	High	0.0002261	8.569e-05	2.99
	FALSE	High	SKLPKPVQDLIK		0.000219641	0.00023938	1	1	1	P09874	1	1365.85	High	0.0002261	9.216e-05	2.5
	FALSE	High	TLGDFAAEYAK		0.000184244	0.00023938	1	1	4	P09874	0	1185.58	High	0.0002261	7.587e-05	1.88
	FALSE	High	TTNFAGILSQGLR		4.04135e-06	0.00023938	1	1	2	P09874	0	1377.75	High	0.0002261	1.24e-06	3.15
	FALSE	High	VFSATLGLVDIVK		6.23333e-05	0.00023938	1	1	2	P09874	0	1361.8	High	0.0002261	2.358e-05	1.99
	FALSE	High	VGTVIGSNKLEQMPSKEDAIEHFMK		3.29271e-07	0.00023938	1	1	1	P09874	2	2788.4	High	0.0002261	8.348e-08	5.02
	FALSE	High	VGTVIGSNKLEQMPSKEDAIEHFMK	1xOxidation [M24]	0.055228	0.00297387	1	1	1	P09874	2	2804.4	High	0.002264	0.03627	2.71
	FALSE	High	VGTVIGSNKLEQMPSKEDAIEHFMK	2xOxidation [M13; M24]	0.00316849	0.00023938	1	1	2	P09874	2	2820.39	High	0.0002261	0.001631	3.28
FALSE	High	Master Protein	O75369	Filamin-B OS=Homo sapiens OX=9606 GN=FLNB PE=1 SV=2	0	110.102	14	23	36	21	2602	278	5.73	67.86	23	1
	Checked	Confidence	Sequence	Modifications	Qvality PEP	Qvality q-value	# Protein Groups	# Proteins	# PSMs	Master Protein Accessions	# Missed Cleavages	Theo. MH+ [Da]	Confidence (by Search Engine): Sequest HT	Percolator q-Value (by Search Engine): Sequest HT	Percolator PEP (by Search Engine): Sequest HT	XCorr (by Search Engine): Sequest HT
	FALSE	High	ADIEMPFDPSKVVASGPGLEHGK		0.000567279	0.00023938	1	1	1	O75369	1	2381.18	High	0.0002261	0.0002554	1.91
	FALSE	High	AGPGTLSVTIEGPSK		1.13326e-05	0.00023938	1	1	2	O75369	0	1413.76	High	0.0002261	3.768e-06	2.85
	FALSE	High	DAGYGGISLAVEGPSK		0.000224848	0.00023938	1	1	1	O75369	0	1520.76	High	0.0002261	9.424e-05	1.42
	FALSE	High	EAFTNKPNVFTVVTR		0.045692	0.00244609	1	1	1	O75369	0	1722.92	High	0.001871	0.02944	1.71
	FALSE	High	EATTDFTVDSRPLTQVGGDHIK		0.00304155	0.00023938	1	1	1	O75369	0	2387.18	High	0.0002261	0.00156	1.51
	FALSE	High	FADEHVPGSPFTVK		0.107128	0.00651639	1	1	1	O75369	0	1530.76	High	0.005036	0.07478	1.4
	FALSE	High	GAGIGGLGITVEGPSESK		5.1386e-06	0.00023938	1	1	1	O75369	0	1628.85	High	0.0002261	1.603e-06	2.43
	FALSE	High	GEAGVPAEFSIWTR		0.00159878	0.00023938	1	1	1	O75369	0	1519.75	High	0.0002261	0.0007809	2.04
	FALSE	High	GLVEPVNVVDNGDGTHTVTYTPSQEGPYMVSVK		3.53122e-05	0.00023938	1	1	1	O75369	0	3489.68	High	0.0002261	1.284e-05	2.41
	FALSE	High	GLVEPVNVVDNGDGTHTVTYTPSQEGPYMVSVK	1xOxidation [M29]	1.52788e-05	0.00023938	1	1	1	O75369	0	3505.68	High	0.0002261	5.194e-06	2.67
	FALSE	High	GQHVTGSPFQFTVGPLGEGGAHK		4.65398e-09	0.00023938	1	1	2	O75369	0	2308.15	High	0.0002261	8.447e-10	3.82
	FALSE	High	IFFAGDTIPK		0.00208017	0.00023938	1	1	1	O75369	0	1108.6	High	0.0002261	0.001034	1.86
	FALSE	High	IGNLQTDLSDGLR		6.08895e-05	0.00023938	1	1	2	O75369	0	1401.73	High	0.0002261	2.311e-05	2.85
	FALSE	High	LLGWIQNK		0.0240983	0.00168784	2	3	1	P21333; O75369	0	971.567	High	0.001303	0.01465	1.95
	FALSE	High	IQQNTFTR		0.0133286	0.000443417	2	3	1	P21333; O75369	0	1007.53	High	0.0003721	0.007716	1.77
	FALSE	High	LVSPGSANETSSILVESVTR		9.95998e-05	0.00023938	1	1	1	O75369	0	2046.07	High	0.0002261	3.912e-05	2.93
	FALSE	High	SPFEVQVGPEAGMQK		6.02032e-07	0.00023938	1	1	2	O75369	0	1603.78	High	0.0002261	1.592e-07	2.96
	FALSE	High	SPFEVQVGPEAGMQK	1xOxidation [M13]	2.94532e-06	0.00023938	1	1	3	O75369	0	1619.77	High	0.0002261	8.799e-07	2.84
	FALSE	High	SPFTVGVAAPLDLSK		2.5445e-07	0.00023938	1	1	2	O75369	0	1501.83	High	0.0002261	6.286e-08	3.48
	FALSE	High	TFEMSDFIVDTR		6.23458e-06	0.00023938	1	1	3	O75369	0	1460.67	High	0.0002261	1.979e-06	2.35
	FALSE	High	TFEMSDFIVDTR	1xOxidation [M4]	4.36033e-05	0.00023938	1	1	1	O75369	0	1476.67	High	0.0002261	1.61e-05	2.15
	FALSE	High	TGEEVGFVVDAK		5.94793e-05	0.00023938	1	1	1	O75369	0	1250.63	High	0.0002261	2.252e-05	2.47
	FALSE	High	VLFASQEIPASPFR		0.000430778	0.00023938	1	1	1	O75369	0	1561.84	High	0.0002261	0.00019	3.03
	FALSE	High	VLQSFTVDSSK		0.000185326	0.00023938	1	1	2	O75369	0	1210.63	High	0.0002261	7.657e-05	1.57
	FALSE	High	VSYFPTVPGVYIVSTK		0.00259764	0.00023938	1	1	1	O75369	0	1756.95	High	0.0002261	0.001317	1
	FALSE	High	YNDKHIPGSPFTAK		0.0439346	0.00244609	1	1	1	O75369	1	1574.8	High	0.001871	0.02816	1.85
FALSE	High	Master Protein	Q8WUY3	Protein prune homolog 2 OS=Homo sapiens OX=9606 GN=PRUNE2 PE=1 SV=3	0	109.118	11	18	32	18	3088	340.4	4.45	46.63	18	1
	Checked	Confidence	Sequence	Modifications	Qvality PEP	Qvality q-value	# Protein Groups	# Proteins	# PSMs	Master Protein Accessions	# Missed Cleavages	Theo. MH+ [Da]	Confidence (by Search Engine): Sequest HT	Percolator q-Value (by Search Engine): Sequest HT	Percolator PEP (by Search Engine): Sequest HT	XCorr (by Search Engine): Sequest HT
	FALSE	High	AAEIVLSALPDR		0.000983621	0.00023938	1	1	1	Q8WUY3	0	1254.71	High	0.0002261	0.0004638	2.35
	FALSE	High	ASDSVFQPK		0.00150792	0.00023938	1	1	1	Q8WUY3	0	978.489	High	0.0002261	0.0007322	2.01
	FALSE	High	DSLVEHDEEFVQR		1.03223e-07	0.00023938	1	1	1	Q8WUY3	0	1602.74	High	0.0002261	2.38e-08	3.53
	FALSE	High	DSLVEHDEEFVQRQDSPR		0.03044	0.00168784	1	1	1	Q8WUY3	1	2186.01	High	0.001303	0.01883	1.15
	FALSE	High	EILQEAPELITEQLAHR		9.67457e-06	0.00023938	1	1	2	Q8WUY3	0	1990.06	High	0.0002261	3.171e-06	2.1
	FALSE	High	IPPTPMNSLVESSPSTEEPASLYTEDMTQK		0.000895671	0.00023938	1	1	1	Q8WUY3	0	3279.53	High	0.0002261	0.0004177	1.41
	FALSE	High	IPPTPMNSLVESSPSTEEPASLYTEDMTQK	1xOxidation [M]	9.28384e-05	0.00023938	1	1	2	Q8WUY3	0	3295.52	High	0.0002261	3.625e-05	1.94
	FALSE	High	IPPTPMNSLVESSPSTEEPASLYTEDMTQK	2xOxidation [M6; M27]	0.00291967	0.00023938	1	1	1	Q8WUY3	0	3311.52	High	0.0002261	0.00149	1.7
	FALSE	High	ISSGPGNLDMWASPHTDNSSEINTTHNLDENELKTEHTDGK		1.4333e-08	0.00023938	1	1	1	Q8WUY3	1	4492.02	High	0.0002261	2.841e-09	5.27
	FALSE	High	ISSGPGNLDMWASPHTDNSSEINTTHNLDENELKTEHTDGK	1xOxidation [M10]	1.05708e-09	0.00023938	1	1	1	Q8WUY3	1	4508.02	High	0.0002261	1.708e-10	4.69
	FALSE	High	MEEFLQR	1xMet-loss [N-Term]	0.122779	0.00739633	1	1	1	Q8WUY3	0	821.415	High	0.005532	0.0869	1.16
	FALSE	High	MEEFLQR	1xAcetyl [N-Term]	0.015398	0.000672666	1	1	1	Q8WUY3	0	994.466	High	0.0005461	0.009034	1.46
	FALSE	High	NIADAWSSSEQESVFQSPESWK		0.00143896	0.00023938	1	1	1	Q8WUY3	0	2512.13	High	0.0002261	0.0006962	1.11
	FALSE	High	NLSLTDFVGDESPSPER		2.0122e-05	0.00023938	1	1	1	Q8WUY3	0	1862.88	High	0.0002261	6.99e-06	2.83
	FALSE	High	NNDSRDHIFAPGNPSSDLDHTWTNSKPPKEDQNGLVDPK		0.0865292	0.00493819	1	1	1	Q8WUY3	2	4343.03	High	0.003756	0.05913	2.76
	FALSE	High	RIPPTPMNSLVESSPSTEEPASLYTEDMTQK		2.47014e-05	0.00023938	1	1	1	Q8WUY3	1	3435.63	High	0.0002261	8.724e-06	2.62
	FALSE	High	RIPPTPMNSLVESSPSTEEPASLYTEDMTQK	1xOxidation [M]	3.5958e-08	0.00023938	1	1	2	Q8WUY3	1	3451.62	High	0.0002261	7.637e-09	2.92
	FALSE	High	RIPPTPMNSLVESSPSTEEPASLYTEDMTQK	2xOxidation [M7; M28]	5.67673e-06	0.00023938	1	1	1	Q8WUY3	1	3467.62	High	0.0002261	1.787e-06	2.07
	FALSE	High	SGPWESEFGQPELGSNDIQDKNEESLPFQNLPMEK		0.0012951	0.00023938	1	1	1	Q8WUY3	1	3976.82	High	0.0002261	0.0006202	1.63
	FALSE	High	SPTAMPEPWGNPTDDGEPAAVAPFPAWSAFGKEDHDEALK		0.0388239	0.00187854	1	1	1	Q8WUY3	1	4235.93	High	0.001446	0.02462	0.9
	FALSE	High	TEFNYFTETR		0.000285885	0.00023938	1	1	3	Q8WUY3	0	1307.59	High	0.0002261	0.0001222	2.52
	FALSE	High	TPSVRDPNEWAMAK		0.00018972	0.00023938	1	1	1	Q8WUY3	1	1601.77	High	0.0002261	7.844e-05	2.22
	FALSE	High	TPSVRDPNEWAMAK	1xOxidation [M12]	0.00119321	0.00023938	1	1	1	Q8WUY3	1	1617.77	High	0.0002261	0.0005698	2.95
	FALSE	High	TVVIGEQEQR		0.00737786	0.000443417	1	1	1	Q8WUY3	0	1158.61	High	0.0003721	0.004062	1.91
	FALSE	High	VDSWNLFEENMK		5.74249e-05	0.00023938	1	1	1	Q8WUY3	0	1511.68	High	0.0002261	2.16e-05	2.39
	FALSE	High	VDSWNLFEENMK	1xOxidation [M11]	0.000177881	0.00023938	1	1	2	Q8WUY3	0	1527.68	High	0.0002261	7.332e-05	2.24
FALSE	High	Master Protein	P19338	Nucleolin OS=Homo sapiens OX=9606 GN=NCL PE=1 SV=3	0	108.21	32	21	40	21	710	76.6	4.7	82.61	21	1
	Checked	Confidence	Sequence	Modifications	Qvality PEP	Qvality q-value	# Protein Groups	# Proteins	# PSMs	Master Protein Accessions	# Missed Cleavages	Theo. MH+ [Da]	Confidence (by Search Engine): Sequest HT	Percolator q-Value (by Search Engine): Sequest HT	Percolator PEP (by Search Engine): Sequest HT	XCorr (by Search Engine): Sequest HT
	FALSE	High	AEAESLYQSK		0.0369695	0.000453617	1	1	1	P04264	0	1125.54	High	0.000382	0.02234	1.63
	FALSE	High	AEAESLYQSKYEELQITAGR		3.17605e-06	0.000453617	1	1	1	P04264	1	2286.12	High	0.000382	8.14e-07	3.1
	FALSE	High	DYQELMNTK		0.00400537	0.000453617	1	1	4	P04264	0	1141.52	High	0.000382	0.001961	1.47
	FALSE	High	DYQELMNTK	1xOxidation [M6]	0.0314542	0.000453617	1	1	3	P04264	0	1157.51	High	0.000382	0.0187	2.35
	FALSE	High	FLEQQNQVLQTK		0.000286774	0.000453617	3	3	2	Q7Z794; P35908; P04264	0	1475.79	High	0.000382	0.0001106	2.88
	FALSE	High	GENALKDAK		0.0046788	0.000453617	1	1	2	P04264	1	945.5	High	0.000382	0.002323	2.39
	FALSE	High	GGGGGGYGSGGSSYGSGGGSYGSGGGGGGGR		9.37188e-08	0.000453617	1	1	1	P04264	0	2383.95	High	0.000382	1.745e-08	3.51
	FALSE	High	GSYGSGGSSYGSGGGSYGSGGGGGGHGSYGSGSSSGGYR		0.00134102	0.000453617	1	1	1	P04264	0	3312.31	High	0.000382	0.0005943	1.29
	FALSE	High	KQISNLQQSISDAEQRGENALK		3.33975e-06	0.000453617	1	1	1	P04264	2	2457.27	High	0.000382	8.619e-07	3.7
	FALSE	High	LDSELKNMQDMVEDYR		1.74642e-06	0.000453617	1	1	1	P04264	1	1985.89	High	0.000382	4.246e-07	3.7
	FALSE	High	LLRDYQELMNTK		0.0014679	0.000453617	1	1	1	P04264	1	1523.79	High	0.000382	0.0006548	2.85
	FALSE	High	LLRDYQELMNTK	1xOxidation [M9]	0.0117416	0.000453617	1	1	1	P04264	1	1539.78	High	0.000382	0.006354	2.2
	FALSE	High	LNDLEDALQQAK		2.62188e-05	0.000453617	1	1	1	P04264	0	1357.7	High	0.000382	8.116e-06	3.27
	FALSE	High	LRSEIDNVKK		0.00799415	0.000453617	1	1	1	P04264	2	1201.69	High	0.000382	0.004161	2.73
	FALSE	High	NKYEDEINKR		0.0124651	0.000453617	4	6	1	P04264; P02538; P05787; P13647	2	1308.65	High	0.000382	0.006793	2.1
	FALSE	High	NMQDMVEDYR		0.0242328	0.000453617	1	1	2	P04264	0	1300.53	High	0.000382	0.01405	1.94
	FALSE	High	NMQDMVEDYR	1xOxidation [M]	0.00554774	0.000453617	1	1	6	P04264	0	1316.52	High	0.000382	0.002795	2.35
	FALSE	High	NMQDMVEDYR	2xOxidation [M2; M5]	0.014401	0.000453617	1	1	4	P04264	0	1332.52	High	0.000382	0.007939	2.32
	FALSE	High	NSKIEISELNR		0.0102622	0.000453617	1	1	1	P04264	1	1302.7	High	0.000382	0.005476	1.97
	FALSE	High	QISNLQQSISDAEQR		4.44762e-06	0.000453617	1	1	1	P04264	0	1716.85	High	0.000382	1.172e-06	3.46
	FALSE	High	QISNLQQSISDAEQRGENALK		0.000235734	0.000453617	1	1	1	P04264	1	2329.17	High	0.000382	8.927e-05	2.82
	FALSE	High	SGGGFSSGSAGIINYQR		3.74901e-06	0.000453617	1	1	2	P04264	0	1657.79	High	0.000382	9.778e-07	3.67
	FALSE	High	SKAEAESLYQSK		1.91994e-05	0.000453617	1	1	1	P04264	1	1340.67	High	0.000382	5.78e-06	3.24
	FALSE	High	SLDLDSIIAEVK		5.71382e-05	0.000453617	1	1	3	P04264	0	1302.72	High	0.000382	1.904e-05	2.68
	FALSE	High	SLNNQFASFIDK		0.000437384	0.000453617	1	1	2	P04264	0	1383.69	High	0.000382	0.0001746	3
	FALSE	High	SLNNQFASFIDKVR		0.000708524	0.000453617	1	1	1	P04264	1	1638.86	High	0.000382	0.0002967	2.61
	FALSE	High	THNLEPYFESFINNLR		0.000836296	0.000453617	1	1	2	P04264	0	1993.98	High	0.000382	0.0003543	1.94
	FALSE	High	THNLEPYFESFINNLRR		0.000116644	0.000453617	1	1	1	P04264	1	2150.08	High	0.000382	4.138e-05	2.59
	FALSE	High	TLLEGEESR		0.00981138	0.000453617	1	1	4	P04264	0	1033.52	High	0.000382	0.005229	1.99
	FALSE	High	TNAENEFVTIKK		0.000483625	0.000453617	1	1	1	P04264	1	1393.73	High	0.000382	0.0001951	3
	FALSE	High	WELLQQVDTSTR		5.5163e-05	0.000453617	1	1	3	P04264	0	1475.75	High	0.000382	1.833e-05	3.49
FALSE	High	Master Protein	P13645	Keratin, type I cytoskeletal 10 OS=Homo sapiens OX=9606 GN=KRT10 PE=1 SV=6	0	103.103	37	24	51	22	584	58.8	5.21	117.89	24	1
	Checked	Confidence	Sequence	Modifications	Qvality PEP	Qvality q-value	# Protein Groups	# Proteins	# PSMs	Master Protein Accessions	# Missed Cleavages	Theo. MH+ [Da]	Confidence (by Search Engine): Sequest HT	Percolator q-Value (by Search Engine): Sequest HT	Percolator PEP (by Search Engine): Sequest HT	XCorr (by Search Engine): Sequest HT
	FALSE	High	ADLEMQIESLTEELAYLK		0.000570851	0.000453617	1	1	1	P13645	0	2096.05	High	0.000382	0.0002336	2.66
	FALSE	High	ADLEMQIESLTEELAYLK	1xOxidation [M5]	0.000241733	0.000453617	1	1	1	P13645	0	2112.04	High	0.000382	9.184e-05	3.71
	FALSE	High	ADLEMQIESLTEELAYLKK		1.34682e-08	0.000453617	1	1	1	P13645	1	2224.14	High	0.000382	2.107e-09	5.45
	FALSE	High	ADLEMQIESLTEELAYLKK	1xOxidation [M5]	1.04072e-06	0.000453617	1	1	1	P13645	1	2240.14	High	0.000382	2.412e-07	4.89
	FALSE	High	ALEESNYELEGK		0.00137512	0.000453617	1	1	5	P13645	0	1381.65	High	0.000382	0.0006107	2.67
	FALSE	High	DAEAWFNEK		0.0113955	0.000453617	1	4	3	P13645	0	1109.49	High	0.000382	0.006153	1.46
	FALSE	High	ELTTEIDNNIEQISSYKSEITELRR		0.000803349	0.000453617	1	1	1	P13645	2	2981.51	High	0.000382	0.0003387	2.04
	FALSE	High	GSLGGGFSSGGFSGGSFSR		1.99021e-06	0.000453617	1	1	1	P13645	0	1707.77	High	0.000382	4.884e-07	3.82
	FALSE	High	KDAEAWFNEK		3.28726e-05	0.000453617	1	2	1	P13645	1	1237.58	High	0.000382	1.043e-05	3.6
	FALSE	High	LASYLDKVR		0.0135663	0.000453617	4	7	3	P02533; P13645; Q04695; P08779	1	1064.61	High	0.000382	0.00743	1.72
	FALSE	High	LENEIQTYR		0.00530319	0.000453617	1	1	1	P13645	0	1165.58	High	0.000382	0.00266	2.96
	FALSE	High	IKEWYEK		0.193265	0.00572551	1	1	1	P13645	1	995.52	High	0.004316	0.1419	1.86
	FALSE	High	LKYENEVALR		0.00431821	0.000453617	1	1	2	P13645	1	1234.68	High	0.000382	0.002127	2.19
	FALSE	High	IRLENEIQTYR		2.27771e-05	0.000453617	1	1	2	P13645	1	1434.77	High	0.000382	6.991e-06	2.37
	FALSE	High	NHEEEMKDLR	1xOxidation [M6]	0.00482162	0.000453617	1	1	4	P13645	1	1316.59	High	0.000382	0.002406	2.3
	FALSE	High	NQILNLTTDNANILLQIDNAR		0.000149214	0.000453617	1	1	3	P13645	0	2367.26	High	0.000382	5.412e-05	2.67
	FALSE	High	QSLEASLAETEGR		4.29057e-05	0.000453617	1	1	6	P13645	0	1390.68	High	0.000382	1.388e-05	3.36
	FALSE	High	SEITELRR		0.0464713	0.000880864	1	1	1	P13645	1	1003.55	High	0.0006988	0.02887	2.2
	FALSE	High	SLLEGEGSSGGGGR		0.000464569	0.000453617	1	1	1	P13645	0	1262.6	High	0.000382	0.0001869	2.73
	FALSE	High	SQYEQLAEQNR		0.000663724	0.000453617	1	1	2	P13645	0	1365.64	High	0.000382	0.0002757	3.29
	FALSE	High	SQYEQLAEQNRKDAEAWFNEK		0.0126528	0.000453617	1	1	1	P13645	2	2584.21	High	0.000382	0.006889	2.49
	FALSE	High	TIDDLKNQILNLTTDNANILLQIDNAR		1.17592e-08	0.000453617	1	1	1	P13645	1	3052.63	High	0.000382	1.813e-09	6.05
	FALSE	High	VLDELTLTK		0.00280521	0.000453617	1	1	1	P13645	0	1031.6	High	0.000382	0.001332	1.98
	FALSE	High	VLDELTLTKADLEMQIESLTEELAYLKK	1xOxidation [M14]	0.00811494	0.000453617	1	1	1	P13645	2	3252.72	High	0.000382	0.004236	2.05
	FALSE	High	VTMQNLNDR		0.0230654	0.000453617	3	7	3	P02533; P13645; P08779	0	1090.53	High	0.000382	0.0133	1.23
	FALSE	High	VTMQNLNDR	1xOxidation [M3]	0.02163	0.000453617	3	7	2	P02533; P13645; P08779	0	1106.53	High	0.000382	0.01242	2.64
	FALSE	High	YENEVALR		0.0183689	0.000453617	1	1	1	P13645	0	993.5	High	0.000382	0.01037	2.03
FALSE	High	Master Protein	P35908	Keratin, type II cytoskeletal 2 epidermal OS=Homo sapiens OX=9606 GN=KRT2 PE=1 SV=2	0	103.019	57	25	42	19	639	65.4	8	82.92	25	1
	Checked	Confidence	Sequence	Modifications	Qvality PEP	Qvality q-value	# Protein Groups	# Proteins	# PSMs	Master Protein Accessions	# Missed Cleavages	Theo. MH+ [Da]	Confidence (by Search Engine): Sequest HT	Percolator q-Value (by Search Engine): Sequest HT	Percolator PEP (by Search Engine): Sequest HT	XCorr (by Search Engine): Sequest HT
	FALSE	High	AAKEAMEDGEIDGNKVTLDWAKPK	1xOxidation [M6]	0.00888532	0.000443417	1	1	1	P19338	2	2632.29	High	0.0003721	0.004968	1.18
	FALSE	High	ATFIKVPQNQNGK		1.38329e-06	0.00023938	1	1	2	P19338	1	1444.79	High	0.0002261	3.904e-07	1.82
	FALSE	High	EAMEDGEIDGNKVTLDWAKPK		6.93168e-09	0.00023938	1	1	2	P19338	1	2346.13	High	0.0002261	1.299e-09	4.88
	FALSE	High	EAMEDGEIDGNKVTLDWAKPK	1xOxidation [M3]	1.46649e-05	0.00023938	1	1	2	P19338	1	2362.12	High	0.0002261	4.966e-06	1.52
	FALSE	High	FGYVDFESAEDLEK		3.59452e-06	0.00023938	1	1	3	P19338	0	1648.74	High	0.0002261	1.096e-06	3.74
	FALSE	High	GAAIPAKGAK		0.0247966	0.00168784	1	1	1	P19338	1	883.536	High	0.001303	0.01512	1.67
	FALSE	High	GFGFVDFNSEEDAK		1.06877e-05	0.00023938	1	1	7	P19338	0	1561.68	High	0.0002261	3.534e-06	2.85
	FALSE	High	GGKNSTWSGESK		0.0300961	0.00168784	1	1	1	P19338	1	1237.58	High	0.001303	0.01865	1.1
	FALSE	High	GIAYIEFKTEADAEK		8.91435e-07	0.00023938	1	1	1	P19338	1	1684.84	High	0.0002261	2.437e-07	3.75
	FALSE	High	GIAYIEFKTEADAEKTFEEK		4.79232e-09	0.00023938	1	1	1	P19338	2	2319.14	High	0.0002261	8.733e-10	4.17
	FALSE	High	GYAFIEFASFEDAK		0.000101366	0.00023938	1	1	1	P19338	0	1594.74	High	0.0002261	3.985e-05	2.35
	FALSE	High	KFGYVDFESAEDLEK		4.16595e-12	0.00023938	1	1	2	P19338	1	1776.83	High	0.0002261	4.402e-13	4.17
	FALSE	High	KQKVEGTEPTTAFNLFVGNLNFNK		0.079356	0.00464924	1	1	2	P19338	2	2696.4	High	0.003507	0.05379	1.51
	FALSE	High	IVTDRETGSSK		2.47014e-05	0.00023938	1	1	2	P19338	1	1192.62	High	0.0002261	8.71e-06	3.3
	FALSE	High	QKVEGTEPTTAFNLFVGNLNFNK		0.00103078	0.00023938	1	1	2	P19338	1	2568.31	High	0.0002261	0.0004855	2.87
	FALSE	High	SKGIAYIEFK		0.0755666	0.00408401	1	1	1	P19338	1	1155.64	High	0.003089	0.05105	0.59
	FALSE	High	SKGYAFIEFASFEDAK		0.00777413	0.000443417	1	1	1	P19338	1	1809.87	High	0.0003721	0.004314	2.81
	FALSE	High	SISLYYTGEK		0.0314947	0.00168784	1	1	1	P19338	0	1160.58	High	0.001303	0.0196	1.91
	FALSE	High	TFEEKQGTEIDGR		7.83331e-05	0.00023938	1	1	1	P19338	1	1509.72	High	0.0002261	3.027e-05	3.47
	FALSE	High	TGISDVFAKNDLAVVDVR		3.78981e-07	0.00023938	1	1	2	P19338	1	1919.02	High	0.0002261	9.706e-08	2.49
	FALSE	High	VFGNEIKLEKPK		0.0978846	0.00529214	1	1	1	P19338	1	1401.81	High	0.004118	0.06786	2.19
	FALSE	High	VTQDELKEVFEDAAEIR		5.71008e-06	0.00023938	1	1	3	P19338	1	1991.99	High	0.0002261	1.795e-06	3.19
FALSE	High	Master Protein	O15042	U2 snRNP-associated SURP motif-containing protein OS=Homo sapiens OX=9606 GN=U2SURP PE=1 SV=2	0	100.752	23	14	38	14	1029	118.2	8.47	65.11	14	1
	Checked	Confidence	Sequence	Modifications	Qvality PEP	Qvality q-value	# Protein Groups	# Proteins	# PSMs	Master Protein Accessions	# Missed Cleavages	Theo. MH+ [Da]	Confidence (by Search Engine): Sequest HT	Percolator q-Value (by Search Engine): Sequest HT	Percolator PEP (by Search Engine): Sequest HT	XCorr (by Search Engine): Sequest HT
	FALSE	High	AVPIPPHPIYIPPSMMEHTLPPPPSGLPFNAQPR	1xOxidation [M15]	7.56569e-07	0.00023938	1	1	2	O15042	0	3711.92	High	0.0002261	2.04e-07	1.7
	FALSE	High	AVPIPPHPIYIPPSMMEHTLPPPPSGLPFNAQPR	2xOxidation [M15; M16]	0.000150089	0.00023938	1	1	2	O15042	0	3727.91	High	0.0002261	6.108e-05	2.24
	FALSE	High	EGPMFEAMIMNR		0.000173761	0.00023938	1	1	2	O15042	0	1425.63	High	0.0002261	7.137e-05	2.54
	FALSE	High	EGPMFEAMIMNR	1xOxidation [M]	0.000365621	0.00023938	1	1	5	O15042	0	1441.63	High	0.0002261	0.0001589	1.65
	FALSE	High	EGPMFEAMIMNR	2xOxidation [M8; M]	0.000392243	0.00023938	1	1	6	O15042	0	1457.62	High	0.0002261	0.000172	1.6
	FALSE	High	EGPMFEAMIMNR	3xOxidation [M4; M8; M10]	0.00356102	0.00023938	1	1	2	O15042	0	1473.62	High	0.0002261	0.001854	1.63
	FALSE	High	FADQKNPPNQSSNERPPSLLVIETK		7.79615e-11	0.00023938	1	1	2	O15042	1	2809.45	High	0.0002261	1.034e-11	4.38
	FALSE	High	KPGQSFQEQVEHYRDK		2.92757e-05	0.00023938	1	1	1	O15042	1	1975.96	High	0.0002261	1.049e-05	3.38
	FALSE	High	LKNPNAPMLPPPK		0.00520287	0.000443417	1	1	1	O15042	1	1416.8	High	0.0003721	0.002779	2.77
	FALSE	High	LKNPNAPMLPPPK	1xOxidation [M8]	3.23415e-05	0.00023938	1	1	1	O15042	1	1432.8	High	0.0002261	1.164e-05	2.62
	FALSE	High	LYLVSDVLYNSSAK		4.18669e-07	0.00023938	1	1	4	O15042	0	1571.83	High	0.0002261	1.075e-07	2.86
	FALSE	High	NGSFWRPPPLNPYLHGMSEEQETEAFVEEPSKK		0.00395553	0.00023938	1	1	1	O15042	1	3830.81	High	0.0002261	0.002073	2.44
	FALSE	High	NGSFWRPPPLNPYLHGMSEEQETEAFVEEPSKK	1xOxidation [M17]	0.00220543	0.00023938	1	1	2	O15042	1	3846.81	High	0.0002261	0.001102	1.4
	FALSE	High	NLLALIHR		0.0191623	0.000873749	1	1	1	O15042	0	949.594	High	0.000695	0.01143	2.53
	FALSE	High	SLDDDLDGVPLDATEDSKKNEPIFK		4.46778e-10	0.00023938	1	1	1	O15042	2	2761.34	High	0.0002261	6.789e-11	3.31
	FALSE	High	SNLELFKEELK		0.0191623	0.000873749	1	1	1	O15042	1	1349.73	High	0.000695	0.0114	1.78
	FALSE	High	TIQGHLQSENFK		9.17768e-06	0.00023938	1	1	1	O15042	0	1401.71	High	0.0002261	2.998e-06	3.83
	FALSE	High	VAPSKWEAVDESELEAQAVTTSK		0.000263376	0.00023938	1	1	1	O15042	1	2475.22	High	0.0002261	0.000112	1.81
	FALSE	High	WEAVDESELEAQAVTTSK		1.5109e-08	0.00023938	1	1	1	O15042	0	1992.94	High	0.0002261	3.007e-09	3.52
	FALSE	High	WKLYSILQGDSPTK		4.81695e-05	0.00023938	1	1	1	O15042	1	1635.87	High	0.0002261	1.797e-05	2.49
FALSE	High	Master Protein	P49327	Fatty acid synthase OS=Homo sapiens OX=9606 GN=FASN PE=1 SV=3	0	100.602	13	25	39	25	2511	273.3	6.44	71.4	25	1
	Checked	Confidence	Sequence	Modifications	Qvality PEP	Qvality q-value	# Protein Groups	# Proteins	# PSMs	Master Protein Accessions	# Missed Cleavages	Theo. MH+ [Da]	Confidence (by Search Engine): Sequest HT	Percolator q-Value (by Search Engine): Sequest HT	Percolator PEP (by Search Engine): Sequest HT	XCorr (by Search Engine): Sequest HT
	FALSE	High	AGFAGDDAPR		0.00762263	0.000317159	1	10	1	P60709	0	976.448	High	0.0002739	0.003755	2.33
	FALSE	High	AVFPSIVGRPR		0.000210094	0.000317159	1	9	9	P60709	0	1198.71	High	0.0002739	7.457e-05	2.76
	FALSE	High	DLTDYLMK		0.0564634	0.00213132	1	7	1	P60709	0	998.486	High	0.001564	0.03417	1.06
	FALSE	High	DLTDYLMK	1xOxidation [M7]	0.0059467	0.000317159	1	7	9	P60709	0	1014.48	High	0.0002739	0.002871	1.57
	FALSE	High	DSYVGDEAQSK		0.000190781	0.000317159	1	6	1	P60709	0	1198.52	High	0.0002739	6.7e-05	1.83
	FALSE	High	EITALAPSTMK	1xOxidation [M10]	2.01825e-05	0.000317159	1	6	16	P60709	0	1177.61	High	0.0002739	5.766e-06	2.35
	FALSE	High	GYSFTTTAER		0.00324739	0.000317159	1	2	5	P60709	0	1132.53	High	0.0002739	0.001478	2.04
	FALSE	High	HQGVMVGMGQK		1.33325e-06	0.000317159	1	7	1	P60709	0	1171.57	High	0.0002739	2.978e-07	3.67
	FALSE	High	HQGVMVGMGQK	1xOxidation [M5]	3.3819e-05	0.000317159	1	7	1	P60709	0	1187.57	High	0.0002739	1.016e-05	3.18
	FALSE	High	HQGVMVGMGQKDSYVGDEAQSKR		1.57576e-12	0.000317159	1	6	1	P60709	2	2507.18	High	0.0002739	1.007e-13	5.68
	FALSE	High	HQGVMVGMGQKDSYVGDEAQSKR	1xOxidation [M8]	0.0276116	0.000626592	1	6	1	P60709	2	2523.17	High	0.0004942	0.01542	3.56
	FALSE	High	LDLAGRDLTDYLMK		0.00615161	0.000317159	1	7	1	P60709	1	1623.84	High	0.0002739	0.002972	1.69
	FALSE	High	IKIIAPPER		0.0388357	0.00123271	1	7	2	P60709	1	1036.65	High	0.0009242	0.02246	1.61
	FALSE	High	IWHHTFYNELR		0.0119575	0.000317159	1	9	1	P60709	0	1515.75	High	0.0002739	0.006169	2.15
	FALSE	High	MQKEITALAPSTMK		5.89645e-05	0.000317159	1	6	1	P60709	1	1548.81	High	0.0002739	1.863e-05	2.27
	FALSE	High	MQKEITALAPSTMK	1xOxidation [M]	4.58705e-08	0.000317159	1	6	3	P60709	1	1564.81	High	0.0002739	7.493e-09	2.77
	FALSE	High	MQKEITALAPSTMK	2xOxidation [M1; M13]	0.084925	0.00321452	1	6	1	P60709	1	1580.8	High	0.002327	0.05381	1.41
	FALSE	High	QEYDESGPSIVHR		0.000146135	0.000317159	1	7	2	P60709	0	1516.7	High	0.0002739	5.005e-05	2.06
	FALSE	High	SYELPDGQVITIGNER		3.35765e-08	0.000317159	1	10	9	P60709	0	1790.89	High	0.0002739	5.327e-09	2.86
	FALSE	High	TTGIVMDSGDGVTHTVPIYEGYALPHAILR		6.1702e-05	0.000317159	1	2	1	P60709	0	3183.61	High	0.0002739	1.955e-05	2.79
	FALSE	High	TTGIVMDSGDGVTHTVPIYEGYALPHAILR	1xOxidation [M6]	7.41781e-11	0.000317159	1	2	3	P60709	0	3199.61	High	0.0002739	6.72e-12	4.5
	FALSE	High	VAPEEHPVLLTEAPLNPK		3.24199e-10	0.000317159	1	2	1	P60709	0	1954.06	High	0.0002739	3.374e-11	3.53
FALSE	High	Master Protein	Q7L8S5	OTU domain-containing protein 6A OS=Homo sapiens OX=9606 GN=OTUD6A PE=1 SV=1	0	99.683	40	15	37	15	288	33.3	6.74	79.55	15	1
	Checked	Confidence	Sequence	Modifications	Qvality PEP	Qvality q-value	# Protein Groups	# Proteins	# PSMs	Master Protein Accessions	# Missed Cleavages	Theo. MH+ [Da]	Confidence (by Search Engine): Sequest HT	Percolator q-Value (by Search Engine): Sequest HT	Percolator PEP (by Search Engine): Sequest HT	XCorr (by Search Engine): Sequest HT
	FALSE	High	AGLYGLPR		0.0196075	0.000873749	1	1	1	P49327	0	846.483	High	0.000695	0.01175	2.35
	FALSE	High	DLSRFDASFFGVHPK		0.0851404	0.00493819	1	1	1	P49327	1	1722.86	High	0.003756	0.05831	1.69
	FALSE	High	DNLEFFLAGIGR		0.102685	0.00639755	1	1	1	P49327	0	1351.7	High	0.004934	0.07135	0.93
	FALSE	High	EDGLAQQQTQLNLR		2.98004e-06	0.00023938	1	1	2	P49327	0	1613.82	High	0.0002261	8.945e-07	2.81
	FALSE	High	EGGFLLLHTLLR		3.33029e-05	0.00023938	1	1	2	P49327	0	1368.8	High	0.0002261	1.203e-05	3.29
	FALSE	High	FDASFFGVHPK		0.0243753	0.00168784	1	1	1	P49327	0	1251.62	High	0.001303	0.01482	1.64
	FALSE	High	FPQLDSTSFANSR		6.53492e-07	0.00023938	1	1	1	P49327	0	1469.7	High	0.0002261	1.736e-07	3.02
	FALSE	High	GLVQALQTK		0.0121508	0.000443417	1	1	2	P49327	0	957.573	High	0.0003721	0.006961	2.4
	FALSE	High	GNAGQSNYGFANSAMER		4.78881e-05	0.00023938	1	1	1	P49327	0	1773.76	High	0.0002261	1.776e-05	1.85
	FALSE	High	GTPLISPLIK		0.00557965	0.000443417	1	1	1	P49327	0	1038.66	High	0.0003721	0.003	2.34
	FALSE	High	GVDLVLNSLAEEK		3.53253e-07	0.00023938	1	1	1	P49327	0	1386.75	High	0.0002261	8.994e-08	2.95
	FALSE	High	LFDHPESPTPNPTEPLFLAQAEVYK		1.74921e-08	0.00023938	1	1	1	P49327	0	2840.41	High	0.0002261	3.525e-09	3.25
	FALSE	High	LNSVQSSERPLFLVHPIEGSTTVFHSLASR		0.0491359	0.00244609	1	1	1	P49327	0	3308.74	High	0.001871	0.03177	1.72
	FALSE	High	LQVVDQPLPVR		0.00264358	0.00023938	1	1	1	P49327	0	1263.74	High	0.0002261	0.001342	2.79
	FALSE	High	MVVPGLDGAQIPR	1xOxidation [M1]	0.00180776	0.00023938	1	1	1	P49327	0	1368.73	High	0.0002261	0.0008915	2.41
	FALSE	High	SDEAVKPFGLK		0.000289254	0.00023938	1	1	1	P49327	0	1190.64	High	0.0002261	0.0001233	3.1
	FALSE	High	SEGVVAVLLTK		0.000597979	0.00023938	1	1	1	P49327	0	1115.67	High	0.0002261	0.0002711	2.6
	FALSE	High	SLLVNPEGPTLMR		0.000425762	0.00023938	1	1	1	P49327	0	1426.77	High	0.0002261	0.0001878	2.29
	FALSE	High	SLLVNPEGPTLMR	1xOxidation [M12]	0.00878275	0.000443417	1	1	2	P49327	0	1442.77	High	0.0003721	0.004921	2.27
	FALSE	High	SLYQSAGVAPESFEYIEAHGTGTK		3.51252e-08	0.00023938	1	1	2	P49327	0	2542.21	High	0.0002261	7.463e-09	3.4
	FALSE	High	TGTVSLEVR		0.0184068	0.000873749	1	1	1	P49327	0	961.531	High	0.000695	0.01093	2.86
	FALSE	High	VGDPQELNGITR		0.000121552	0.00023938	1	1	7	P49327	0	1298.67	High	0.0002261	4.852e-05	1.91
	FALSE	High	VMGLVPAK	1xOxidation [M2]	0.0692423	0.00333597	1	1	1	P49327	0	830.48	High	0.002532	0.04648	1.73
	FALSE	High	VYQWDDPDPR		0.00333949	0.00023938	1	1	2	P49327	0	1290.57	High	0.0002261	0.001732	2.04
	FALSE	High	WKAGLYGLPR		0.0879387	0.00493819	1	1	1	P49327	1	1160.66	High	0.003854	0.06025	2.13
	FALSE	High	WTSQDSLLGMEFSGR		2.92812e-06	0.00023938	1	1	1	P49327	0	1713.79	High	0.0002261	8.775e-07	2.26
	FALSE	High	WTSQDSLLGMEFSGR	1xOxidation [M10]	2.26234e-05	0.00023938	1	1	1	P49327	0	1729.79	High	0.0002261	7.952e-06	2.6
FALSE	High	Master Protein	O60506	Heterogeneous nuclear ribonucleoprotein Q OS=Homo sapiens OX=9606 GN=SYNCRIP PE=1 SV=2	0	99.52	39	17	27	14	623	69.6	8.59	69.38	17	1
	Checked	Confidence	Sequence	Modifications	Qvality PEP	Qvality q-value	# Protein Groups	# Proteins	# PSMs	Master Protein Accessions	# Missed Cleavages	Theo. MH+ [Da]	Confidence (by Search Engine): Sequest HT	Percolator q-Value (by Search Engine): Sequest HT	Percolator PEP (by Search Engine): Sequest HT	XCorr (by Search Engine): Sequest HT
	FALSE	High	AFSQFGKLER		0.0496873	0.00264727	1	1	1	O60506	1	1182.63	High	0.002023	0.03232	2.59
	FALSE	High	AIEALKEFNEDGALAVLQQFK		8.50619e-07	0.00023938	1	1	1	O60506	1	2334.23	High	0.0002261	2.311e-07	2.78
	FALSE	High	AMEEMNGKDLEGENIEIVFAKPPDQK	1xOxidation [M2]	0.000619363	0.00023938	1	1	1	O60506	1	2948.4	High	0.0002261	0.0002803	2.07
	FALSE	High	KADGYNQPDSK		0.136154	0.00913093	2	2	1	O43390; O60506	1	1222.57	High	0.007359	0.09761	0.74
	FALSE	High	KYGGPPPDSVYSGQQPSVGTEIFVGKIPR		1.06973e-10	0.00023938	1	1	3	O60506	2	3060.58	High	0.0002261	1.45e-11	6.96
	FALSE	High	LKDYAFIHFDERDGAVK		0.0193837	0.000873749	1	1	1	O60506	2	2024.02	High	0.000695	0.0116	3.24
	FALSE	High	LMMDPLTGLNR		0.000287565	0.00023938	1	1	1	O60506	0	1260.64	High	0.0002261	0.0001231	2.43
	FALSE	High	LMMDPLTGLNR	1xOxidation [M]	0.00137315	0.00023938	1	1	2	O60506	0	1276.64	High	0.0002261	0.0006623	2.16
	FALSE	High	LMMDPLTGLNR	2xOxidation [M2; M3]	0.000839807	0.00023938	1	1	1	O60506	0	1292.63	High	0.0002261	0.0003896	2.33
	FALSE	High	NLANTVTEEILEK		2.30329e-07	0.00023938	1	1	3	O60506	0	1473.78	High	0.0002261	5.68e-08	2.41
	FALSE	High	SENQEFYQDTFGQQWK		5.38517e-06	0.00023938	1	1	1	O60506	0	2034.88	High	0.0002261	1.694e-06	2.5
	FALSE	High	TGYTLDVTTGQR		2.96207e-05	0.00023938	2	2	1	O43390; O60506	0	1311.65	High	0.0002261	1.061e-05	2.77
	FALSE	High	TGYTLDVTTGQRK		0.000885245	0.00023938	2	2	1	O43390; O60506	1	1439.75	High	0.0002261	0.0004131	2.71
	FALSE	High	TKEQILEEFSK		6.26995e-05	0.00023938	1	1	2	O60506	1	1351.71	High	0.0002261	2.383e-05	3.8
	FALSE	High	VAEKLDEIYVAGLVAHSDLDER		3.45194e-09	0.00023938	1	1	1	O60506	1	2442.25	High	0.0002261	6.127e-10	3.88
	FALSE	High	VKVWGNVGTVEWADPIEDPDPEVMAK		0.000104992	0.00023938	1	1	1	O60506	1	2881.41	High	0.0002261	4.142e-05	2.56
	FALSE	High	VKVWGNVGTVEWADPIEDPDPEVMAK	1xOxidation [M24]	0.000989396	0.00023938	1	1	1	O60506	1	2897.4	High	0.0002261	0.0004649	1.28
	FALSE	High	VTEGLTDVILYHQPDDKK		0.000425762	0.00023938	1	1	1	O60506	1	2071.07	High	0.0002261	0.0001879	1.5
	FALSE	High	YGGPPPDSVYSGQQPSVGTEIFVGK		1.06272e-06	0.00023938	1	1	1	O60506	0	2566.25	High	0.0002261	2.944e-07	3.29
	FALSE	High	YGGPPPDSVYSGQQPSVGTEIFVGKIPR		2.87916e-10	0.00023938	1	1	2	O60506	1	2932.48	High	0.0002261	4.213e-11	3.64
FALSE	High	Master Protein	Q7KZF4	Staphylococcal nuclease domain-containing protein 1 OS=Homo sapiens OX=9606 GN=SND1 PE=1 SV=1	0	99.392	32	23	30	23	910	101.9	7.17	58.38	23	1
	Checked	Confidence	Sequence	Modifications	Qvality PEP	Qvality q-value	# Protein Groups	# Proteins	# PSMs	Master Protein Accessions	# Missed Cleavages	Theo. MH+ [Da]	Confidence (by Search Engine): Sequest HT	Percolator q-Value (by Search Engine): Sequest HT	Percolator PEP (by Search Engine): Sequest HT	XCorr (by Search Engine): Sequest HT
	FALSE	High	AQYEEIAQR		0.0375151	0.000453617	2	6	2	P35908; P02538	0	1107.54	High	0.000382	0.02268	2.34
	FALSE	High	DVDNAYMIK	1xOxidation [M7]	0.0195914	0.000453617	1	1	1	P35908	0	1084.5	High	0.000382	0.01115	1.29
	FALSE	High	DYQELMNVK		0.0574699	0.000880864	1	4	1	P35908	0	1139.54	High	0.0006988	0.03646	1.89
	FALSE	High	DYQELMNVK	1xOxidation [M6]	0.0214171	0.000453617	1	4	1	P35908	0	1155.54	High	0.000382	0.01227	1.85
	FALSE	High	EIKIEISELNR		0.00130776	0.000453617	1	1	1	P35908	1	1343.75	High	0.000382	0.0005777	2.57
	FALSE	High	FASFIDKVR		0.0032773	0.000453617	6	17	6	Q7Z794; P35908; P02538; Q14CN4; P05787; P13647	1	1082.6	High	0.000382	0.001578	2.32
	FALSE	High	FGGFGGPGGVGGLGGPGGFGPGGYPGGIHEVSVNQSLLQPLNVK		0.000529407	0.000453617	1	1	1	P35908	0	4092.07	High	0.000382	0.0002152	4.29
	FALSE	High	FLEQQNQVLQTK		0.000286774	0.000453617	3	3	2	Q7Z794; P35908; P04264	0	1475.79	High	0.000382	0.0001106	2.88
	FALSE	High	GFSSGSAVVSGGSR		0.000363174	0.000453617	1	1	1	P35908	0	1254.61	High	0.000382	0.0001427	2.93
	FALSE	High	GGGFGGGSSFGGGSGFSGGGFGGGGFGGGR		1.05043e-05	0.000453617	1	1	1	P35908	0	2399.02	High	0.000382	3.004e-06	3.75
	FALSE	High	KYEDEINKR		0.199137	0.00611274	1	3	1	P35908	2	1194.61	High	0.004605	0.1471	1.16
	FALSE	High	LALDVEIATYR		0.0007717	0.000453617	3	9	1	P35908; P02538; P13647	0	1263.69	High	0.000382	0.0003257	2.34
	FALSE	High	LALDVEIATYRK		0.129288	0.00255269	3	9	1	P35908; P02538; P13647	1	1391.79	High	0.001948	0.09009	1.29
	FALSE	High	LQGEIAHVK		0.0203831	0.000453617	1	1	2	P35908	0	994.568	High	0.000382	0.01159	2.41
	FALSE	High	NKLNDLEEALQQAK		6.26442e-07	0.000453617	1	1	1	P35908	1	1613.85	High	0.000382	1.387e-07	4.46
	FALSE	High	NLDLDSIIAEVK		0.000301554	0.000453617	3	7	2	P35908; P02538; P13647	0	1329.73	High	0.000382	0.0001169	2.37
	FALSE	High	NVQDAIADAEQR		0.000340207	0.000453617	1	1	2	P35908	0	1329.64	High	0.000382	0.0001333	3.3
	FALSE	High	NVQDAIADAEQRGEHALK		2.36107e-06	0.000453617	1	1	1	P35908	1	1964.98	High	0.000382	5.902e-07	3.2
	FALSE	High	NVQDAIADAEQRGEHALKDAR		0.0100093	0.000453617	1	1	1	P35908	2	2307.14	High	0.000382	0.00533	1.79
	FALSE	High	SKEEAEALYHSKYEELQVTVGR		0.000227586	0.000453617	1	1	1	P35908	2	2566.28	High	0.000382	8.568e-05	3.04
	FALSE	High	SISISVAGGGGGFGAAGGFGGR		7.84821e-06	0.000453617	1	1	2	P35908	0	1838.91	High	0.000382	2.187e-06	2.48
	FALSE	High	TAAENDFVTLKK		0.00020895	0.000453617	1	1	1	P35908	1	1336.71	High	0.000382	7.812e-05	3.56
	FALSE	High	TSQNSELNNMQDLVEDYKK		4.53445e-05	0.000453617	1	1	1	P35908	1	2256.04	High	0.000382	1.479e-05	3.12
	FALSE	High	TSQNSELNNMQDLVEDYKK	1xOxidation [M10]	0.00235329	0.000453617	1	1	1	P35908	1	2272.04	High	0.000382	0.001095	1.95
	FALSE	High	VDLLNQEIEFLK		9.44477e-05	0.000453617	1	1	2	P35908	0	1460.8	High	0.000382	3.294e-05	2.61
	FALSE	High	VLYDAEISQIHQSVTDTNVILSMDNSR	1xOxidation [M23]	2.92841e-05	0.000453617	1	1	3	P35908	0	3064.49	High	0.000382	9.176e-06	2.44
	FALSE	High	WELLQQMNVGTRPINLEPIFQGYIDSLKR		0.000799323	0.000453617	1	1	1	P35908	1	3458.83	High	0.000382	0.0003377	2.71
	FALSE	High	WELLQQMNVGTRPINLEPIFQGYIDSLKR	1xOxidation [M7]	8.892e-05	0.000453617	1	1	1	P35908	1	3474.82	High	0.000382	3.076e-05	4.36
FALSE	High	Master Protein	O60825	6-phosphofructo-2-kinase/fructose-2,6-bisphosphatase 2 OS=Homo sapiens OX=9606 GN=PFKFB2 PE=1 SV=2	0	99.115	43	23	42	21	505	58.4	8.38	102	23	1
	Checked	Confidence	Sequence	Modifications	Qvality PEP	Qvality q-value	# Protein Groups	# Proteins	# PSMs	Master Protein Accessions	# Missed Cleavages	Theo. MH+ [Da]	Confidence (by Search Engine): Sequest HT	Percolator q-Value (by Search Engine): Sequest HT	Percolator PEP (by Search Engine): Sequest HT	XCorr (by Search Engine): Sequest HT
	FALSE	High	ADDADEFGYSR		0.0228894	0.00131991	1	1	1	Q7KZF4	0	1245.5	High	0.001033	0.01389	1.02
	FALSE	High	AKQFLPFLQR		0.0138787	0.000672666	1	1	1	Q7KZF4	1	1247.73	High	0.0005461	0.008075	2.11
	FALSE	High	DLKYTIENPR		0.00426723	0.000443417	1	1	1	Q7KZF4	1	1248.66	High	0.0003721	0.002244	2.53
	FALSE	High	DTNGENIAESLVAEGLATR		0.0113354	0.000443417	1	1	1	Q7KZF4	0	1959.96	High	0.0003721	0.006456	0.65
	FALSE	High	DTNGENIAESLVAEGLATRR		2.34371e-06	0.00023938	1	1	1	Q7KZF4	1	2116.06	High	0.0002261	6.916e-07	3.58
	FALSE	High	DTPDEPWAFPAR		0.000513522	0.00023938	1	1	2	Q7KZF4	0	1401.64	High	0.0002261	0.0002289	2.25
	FALSE	High	DYVAPTANLDQK		0.000210817	0.00023938	1	1	1	Q7KZF4	0	1334.66	High	0.0002261	8.814e-05	2.36
	FALSE	High	DYVAPTANLDQKDK		0.00103078	0.00023938	1	1	1	Q7KZF4	1	1577.78	High	0.0002261	0.0004873	2.17
	FALSE	High	EADGSETPEPFAAEAK		6.34854e-09	0.00023938	1	1	2	Q7KZF4	0	1648.73	High	0.0002261	1.182e-09	3.2
	FALSE	High	EGLVMVEVRK		0.0227588	0.00131991	1	1	1	Q7KZF4	1	1159.65	High	0.001033	0.01379	2.43
	FALSE	High	EKVWAHYEEQPVEEVMPVLEEKER		1.18828e-08	0.00023938	1	1	1	Q7KZF4	2	2983.45	High	0.0002261	2.322e-09	2.9
	FALSE	High	GDVGLGLVK		0.0999923	0.00567129	1	1	1	Q7KZF4	0	857.509	High	0.004118	0.06929	1.58
	FALSE	High	KVNVTVDYIRPASPATETVPAFSER		7.56704e-08	0.00023938	1	1	1	Q7KZF4	1	2747.44	High	0.0002261	1.704e-08	3.67
	FALSE	High	LGTLSPAFSTR		0.000112638	0.00023938	1	1	1	Q7KZF4	0	1149.63	High	0.0002261	4.468e-05	2.66
	FALSE	High	IHVFYIDYGNR		0.000190835	0.00023938	1	1	1	Q7KZF4	0	1396.7	High	0.0002261	7.919e-05	2.4
	FALSE	High	LRPLYDIPYMFEAR		0.00224446	0.00023938	1	1	1	Q7KZF4	0	1783.92	High	0.0002261	0.001128	1.82
	FALSE	High	NDIASHPPVEGSYAPR		0.000101366	0.00023938	1	1	2	Q7KZF4	0	1709.82	High	0.0002261	4e-05	1.21
	FALSE	High	NLPGLVQEGEPFSEEATLFTK		9.28585e-06	0.00023938	1	1	3	Q7KZF4	0	2306.16	High	0.0002261	3.032e-06	2.59
	FALSE	High	SEAVVEYVFSGSR		0.00012664	0.00023938	1	1	3	Q7KZF4	0	1429.7	High	0.0002261	5.08e-05	3.26
	FALSE	High	VLPAQATEYAFAFIQVPQDDDAR		0.000634042	0.00023938	1	1	1	Q7KZF4	0	2565.26	High	0.0002261	0.0002881	2.18
	FALSE	High	VMQVLNADAIVVK		4.81789e-06	0.00023938	1	1	1	Q7KZF4	0	1399.8	High	0.0002261	1.496e-06	2.65
	FALSE	High	VWAHYEEQPVEEVMPVLEEKER		0.0240983	0.00168784	1	1	1	Q7KZF4	1	2726.31	High	0.001303	0.01468	1.62
	FALSE	High	YGDFRADDADEFGYSR		2.54496e-08	0.00023938	1	1	1	Q7KZF4	1	1883.78	High	0.0002261	5.277e-09	3.54
FALSE	High	Master Protein	Q12906	Interleukin enhancer-binding factor 3 OS=Homo sapiens OX=9606 GN=ILF3 PE=1 SV=3	0	99.114	35	20	40	19	894	95.3	8.76	59.85	20	1
	Checked	Confidence	Sequence	Modifications	Qvality PEP	Qvality q-value	# Protein Groups	# Proteins	# PSMs	Master Protein Accessions	# Missed Cleavages	Theo. MH+ [Da]	Confidence (by Search Engine): Sequest HT	Percolator q-Value (by Search Engine): Sequest HT	Percolator PEP (by Search Engine): Sequest HT	XCorr (by Search Engine): Sequest HT
	FALSE	High	AEPPQAMNALMR		0.0187269	0.000873749	1	1	2	Q12906	0	1328.64	High	0.000695	0.01112	1.45
	FALSE	High	AVSDWIDEQEK		0.000150089	0.00023938	1	1	2	Q12906	0	1319.61	High	0.0002261	6.093e-05	1.91
	FALSE	High	AVSDWIDEQEKGSSEQAESDNMDVPPEDDSK	1xOxidation [M22]	0.0510917	0.00283074	1	1	1	Q12906	1	3453.44	High	0.002161	0.03324	1.18
	FALSE	High	AYAALAALEK		0.000645279	0.00023938	1	1	2	Q12906	0	1020.57	High	0.0002261	0.0002941	2.09
	FALSE	High	DSSKGEDSAEETEAKPAVVAPAPVVEAVSTPSAAFPSDATAEQGPILTK		0.0151338	0.000672666	1	1	1	Q12906	1	4852.39	High	0.0005461	0.008853	1.37
	FALSE	High	EATDAIGHLDR		0.000338815	0.00023938	1	1	2	Q12906	0	1197.59	High	0.0002261	0.0001467	1.7
	FALSE	High	EDITQSAQHALR		0.000306703	0.00023938	1	1	1	Q12906	0	1368.69	High	0.0002261	0.0001319	2.16
	FALSE	High	GEDSAEETEAKPAVVAPAPVVEAVSTPSAAFPSDATAEQGPILTK		0.106564	0.00651639	1	1	1	Q12906	0	4435.2	High	0.005036	0.07444	1.11
	FALSE	High	GLKYELISETGGSHDKR		6.12925e-09	0.00023938	2	2	2	Q12906; Q96SI9	2	1889.97	High	0.0002261	1.139e-09	4.76
	FALSE	High	HSSVYPTQEELEAVQNMVSHTER		2.13629e-12	0.00023938	1	1	1	Q12906	0	2671.24	High	0.0002261	2.136e-13	5.11
	FALSE	High	HSSVYPTQEELEAVQNMVSHTER	1xOxidation [M17]	0.0432014	0.00244609	1	1	2	Q12906	0	2687.24	High	0.001871	0.02761	1.3
	FALSE	High	LAAFGQLHK		0.00712488	0.000443417	1	1	1	Q12906	0	984.563	High	0.0003721	0.003905	1.95
	FALSE	High	LFPDTPLALDANK		0.000619363	0.00023938	1	1	4	Q12906	0	1414.76	High	0.0002261	0.0002804	1.77
	FALSE	High	IFVNDDRHVMAK		0.132015	0.0080671	1	1	1	Q12906	1	1444.74	High	0.006435	0.09443	1.52
	FALSE	High	LNQLKPGLQYK		0.00138121	0.00023938	1	1	1	Q12906	0	1301.76	High	0.0002261	0.000668	2.05
	FALSE	High	LVSQTGPVHAPIFTMSVEVDGNSFEASGPSKK	1xOxidation [M15]	1.97928e-11	0.00023938	1	1	1	Q12906	1	3332.65	High	0.0002261	2.348e-12	5.95
	FALSE	High	NENPVDYTVQIPPSTTYAITPMK		0.00402539	0.00023938	1	1	2	Q12906	0	2579.27	High	0.0002261	0.00211	1.31
	FALSE	High	NENPVDYTVQIPPSTTYAITPMK	1xOxidation [M22]	0.0755666	0.00408401	1	1	1	Q12906	0	2595.26	High	0.003089	0.05109	0.93
	FALSE	High	NTKEPPLSLTIHLTSPVVREEMEK		2.54405e-06	0.00023938	1	1	1	Q12906	2	2748.46	High	0.0002261	7.516e-07	2.68
	FALSE	High	VLGMDPLPSK		0.000708658	0.00023938	1	1	1	Q12906	0	1056.58	High	0.0002261	0.0003248	2.57
	FALSE	High	VLGMDPLPSK	1xOxidation [M4]	0.00209237	0.00023938	1	1	1	Q12906	0	1072.57	High	0.0002261	0.001046	2.83
	FALSE	High	VLGMDPLPSKMPK	2xOxidation [M4; M11]	0.0644718	0.00315597	1	1	1	Q12906	1	1444.75	High	0.002397	0.04298	2.17
	FALSE	High	VLQDMGLPTGAEGR		7.52014e-06	0.00023938	1	1	3	Q12906	0	1443.73	High	0.0002261	2.429e-06	3
	FALSE	High	VLQDMGLPTGAEGR	1xOxidation [M5]	4.54456e-07	0.00023938	1	1	5	Q12906	0	1459.72	High	0.0002261	1.179e-07	2.64
FALSE	High	Master Protein	A6NHR9	Structural maintenance of chromosomes flexible hinge domain-containing protein 1 OS=Homo sapiens OX=9606 GN=SMCHD1 PE=1 SV=2	0	98.947	16	24	36	24	2005	226.2	7.3	63.6	24	1
	Checked	Confidence	Sequence	Modifications	Qvality PEP	Qvality q-value	# Protein Groups	# Proteins	# PSMs	Master Protein Accessions	# Missed Cleavages	Theo. MH+ [Da]	Confidence (by Search Engine): Sequest HT	Percolator q-Value (by Search Engine): Sequest HT	Percolator PEP (by Search Engine): Sequest HT	XCorr (by Search Engine): Sequest HT
	FALSE	High	AYLTEENGQIAVFDATNTTR		5.62832e-05	0.000453617	1	1	3	O60825	0	2214.07	High	0.000382	1.87e-05	4.86
	FALSE	High	DMILNFAEQNSFK		1.24617e-05	0.000453617	1	1	2	O60825	0	1556.74	High	0.000382	3.621e-06	3.68
	FALSE	High	DMILNFAEQNSFK	1xOxidation [M2]	0.00152042	0.000453617	1	1	1	O60825	0	1572.74	High	0.000382	0.0006825	1.9
	FALSE	High	ENVMEDFLKR		0.0386299	0.000880864	1	1	1	O60825	1	1280.63	High	0.0006988	0.02347	2.57
	FALSE	High	FLEEQEITDLK		0.000219719	0.000453617	1	1	1	O60825	0	1364.69	High	0.000382	8.271e-05	2.56
	FALSE	High	FLEEQEITDLKVWTSQLK		2.09119e-05	0.000453617	1	1	1	O60825	1	2207.16	High	0.000382	6.35e-06	2.91
	FALSE	High	FLEEQEITDLKVWTSQLKR		0.00197409	0.000453617	1	1	1	O60825	2	2363.26	High	0.000382	0.0009057	3.37
	FALSE	High	GADELPYLR		0.0118002	0.000453617	1	1	1	O60825	0	1033.53	High	0.000382	0.006373	2.62
	FALSE	High	KFLEEQEITDLK		1.90219e-06	0.000453617	1	1	1	O60825	1	1492.79	High	0.000382	4.66e-07	4.52
	FALSE	High	KFLEEQEITDLKVWTSQLK		0.00522409	0.000453617	1	1	1	O60825	2	2335.25	High	0.000382	0.002616	2.97
	FALSE	High	LEPVIMELER		0.000897235	0.000453617	3	4	1	Q16877; O60825; Q16875	0	1228.66	High	0.000382	0.000383	2.05
	FALSE	High	LEPVIMELER	1xOxidation [M6]	0.00321219	0.000453617	3	4	2	Q16877; O60825; Q16875	0	1244.66	High	0.000382	0.001537	2
	FALSE	High	LNVEAVNTHR		0.000832105	0.000453617	1	1	1	O60825	0	1152.61	High	0.000382	0.0003526	2.39
	FALSE	High	NRENVMEDFLK		6.00832e-05	0.000453617	1	1	2	O60825	1	1394.67	High	0.000382	2.01e-05	2.85
	FALSE	High	NRENVMEDFLK	1xOxidation [M6]	0.00286208	0.000453617	1	1	1	O60825	1	1410.67	High	0.000382	0.001361	2.48
	FALSE	High	NRENVMEDFLKR		0.00382863	0.000453617	1	1	2	O60825	2	1550.77	High	0.000382	0.001861	2.7
	FALSE	High	NSFTPLSSSNTIR		0.00349814	0.000453617	1	1	1	O60825	0	1423.72	High	0.000382	0.001689	2.45
	FALSE	High	NYSVGSRPLKPLSPLR		0.0046788	0.000453617	1	1	2	O60825	0	1784.02	High	0.000382	0.002324	2.78
	FALSE	High	QGNVLVISHQAVMR		5.88874e-05	0.000453617	1	1	2	O60825	0	1551.84	High	0.000382	1.966e-05	3.43
	FALSE	High	QGNVLVISHQAVMR	1xOxidation [M13]	0.00568842	0.000453617	1	1	2	O60825	0	1567.84	High	0.000382	0.002869	1.26
	FALSE	High	RDMILNFAEQNSFK	1xOxidation [M3]	0.00577453	0.000453617	1	1	2	O60825	1	1728.84	High	0.000382	0.002916	1.9
	FALSE	High	SYDFFRHDNEEAMK		0.00334372	0.000453617	1	1	1	O60825	1	1788.76	High	0.000382	0.001612	1.79
	FALSE	High	TIQTAESLGVPYEQWK		0.00552003	0.000453617	1	1	1	O60825	0	1849.93	High	0.000382	0.002789	2.83
	FALSE	High	VTYRPLDPDNYDK		0.000690946	0.000453617	1	1	1	O60825	0	1595.77	High	0.000382	0.0002887	2.01
	FALSE	High	YLNWIGVPTK		0.00256291	0.000453617	2	2	2	O60825; Q16875	0	1190.66	High	0.000382	0.001204	2.45
	FALSE	High	YPEEFALRDQEK		1.33701e-05	0.000453617	1	1	1	O60825	1	1524.73	High	0.000382	3.893e-06	2.41
	FALSE	High	YPGGESYQDLVQR		1.89265e-06	0.000453617	1	1	5	O60825	0	1511.71	High	0.000382	4.63e-07	2.71
FALSE	High	Master Protein	Q9BVA1	Tubulin beta-2B chain OS=Homo sapiens OX=9606 GN=TUBB2B PE=1 SV=1	0	98.622	46	18	54	1	445	49.9	4.89	101.3	18	1
	Checked	Confidence	Sequence	Modifications	Qvality PEP	Qvality q-value	# Protein Groups	# Proteins	# PSMs	Master Protein Accessions	# Missed Cleavages	Theo. MH+ [Da]	Confidence (by Search Engine): Sequest HT	Percolator q-Value (by Search Engine): Sequest HT	Percolator PEP (by Search Engine): Sequest HT	XCorr (by Search Engine): Sequest HT
	FALSE	High	AHVEGDGVVEGIIR		0.000844738	0.00023938	1	1	2	A6NHR9	0	1450.76	High	0.0002261	0.0003925	1.9
	FALSE	High	ANLGVFSVFAPR		4.87467e-06	0.00023938	1	1	1	A6NHR9	0	1277.7	High	0.0002261	1.516e-06	2.83
	FALSE	High	DLNSQLEYLR		0.00203208	0.00023938	1	1	2	A6NHR9	0	1250.64	High	0.0002261	0.001013	2.83
	FALSE	High	EKDQLSQSIVMYK	1xOxidation [M11]	2.89347e-05	0.00023938	1	1	1	A6NHR9	1	1584.79	High	0.0002261	1.036e-05	2.56
	FALSE	High	EIQDDMQTLYVNTAADSFEFK	1xOxidation [M6]	0.000484311	0.00023938	1	1	1	A6NHR9	0	2481.11	High	0.0002261	0.0002152	1.65
	FALSE	High	ERIDFLPHYDTLVK		0.0193837	0.000873749	1	1	1	A6NHR9	1	1745.92	High	0.000695	0.01154	1.67
	FALSE	High	GMVFGAPVPK		0.00786501	0.000443417	1	1	1	A6NHR9	0	1002.54	High	0.0003721	0.00435	2.49
	FALSE	High	GMVFGAPVPK	1xOxidation [M2]	0.0162178	0.000873749	1	1	1	A6NHR9	0	1018.54	High	0.000695	0.009536	1.61
	FALSE	High	GSNEEDTDTPLFIGK		1.09411e-05	0.00023938	1	1	1	A6NHR9	0	1622.75	High	0.0002261	3.622e-06	3.38
	FALSE	High	KQQQMAALTK	1xOxidation [M5]	0.040158	0.00229492	1	1	1	A6NHR9	1	1162.62	High	0.001763	0.02556	1.65
	FALSE	High	IDFLPHYDTLVK		0.00434257	0.000443417	1	1	1	A6NHR9	0	1460.78	High	0.0003721	0.0023	2.14
	FALSE	High	IKPPTPAVSNVR		0.0508078	0.00283074	1	1	1	A6NHR9	0	1278.75	High	0.002161	0.03295	1.05
	FALSE	High	LLLIDWPELK		0.00236571	0.00023938	1	1	2	A6NHR9	0	1239.73	High	0.0002261	0.001191	1.29
	FALSE	High	LMILPDPEKPVR		2.48466e-05	0.00023938	1	1	2	A6NHR9	0	1407.8	High	0.0002261	8.766e-06	2.12
	FALSE	High	LQIFSVEGQK		0.00104292	0.00023938	1	1	1	A6NHR9	0	1148.63	High	0.0002261	0.0004934	2.62
	FALSE	High	LQVVLNESNADTYAGRPLPSK		1.37546e-07	0.00023938	1	1	2	A6NHR9	0	2272.19	High	0.0002261	3.252e-08	2.73
	FALSE	High	LTFMDLELK	1xOxidation [M4]	0.00125041	0.00023938	1	1	1	A6NHR9	0	1125.59	High	0.0002261	0.0005987	1.84
	FALSE	High	LYFKPIGDPVFAR		0.00447108	0.000443417	1	1	2	A6NHR9	0	1522.84	High	0.0003721	0.002363	1.85
	FALSE	High	MAAADGGGPGGASVGTEEDGGGVGHR	1xMet-loss+Acetyl [N-Term]	1.61262e-12	0.00023938	1	1	1	A6NHR9	0	2179.96	High	0.0002261	1.576e-13	4.42
	FALSE	High	QAVFFVGQSAR		0.00115204	0.00023938	1	1	3	A6NHR9	0	1209.64	High	0.0002261	0.0005493	1.75
	FALSE	High	QGPWATYAAIEWDGK		0.0768107	0.00446289	1	1	1	A6NHR9	0	1692.8	High	0.003369	0.05188	1.23
	FALSE	High	SLNSDISYFGVGGK		4.84707e-07	0.00023938	1	1	2	A6NHR9	0	1443.71	High	0.0002261	1.264e-07	2.92
	FALSE	High	TLEPYILPFMFYNDVKK		0.0025825	0.00023938	1	1	1	A6NHR9	1	2118.1	High	0.0002261	0.001308	1.28
	FALSE	High	TLPLFYGSIVR		0.00120726	0.00023938	1	1	3	A6NHR9	0	1265.73	High	0.0002261	0.0005778	1.88
	FALSE	High	TTFQENTQSISVR		7.65348e-06	0.00023938	1	1	1	A6NHR9	0	1510.75	High	0.0002261	2.464e-06	3.31
FALSE	High	Master Protein	Q13263	Transcription intermediary factor 1-beta OS=Homo sapiens OX=9606 GN=TRIM28 PE=1 SV=5	0	97.547	30	18	25	18	835	88.5	5.77	47.16	18	1
	Checked	Confidence	Sequence	Modifications	Qvality PEP	Qvality q-value	# Protein Groups	# Proteins	# PSMs	Master Protein Accessions	# Missed Cleavages	Theo. MH+ [Da]	Confidence (by Search Engine): Sequest HT	Percolator q-Value (by Search Engine): Sequest HT	Percolator PEP (by Search Engine): Sequest HT	XCorr (by Search Engine): Sequest HT
	FALSE	High	AILVDLEPGTMDSVR		6.81797e-06	0.000453617	4	4	3	Q13885; Q13509; P07437; Q9BVA1	0	1615.84	High	0.000382	1.872e-06	3.39
	FALSE	High	AILVDLEPGTMDSVR	1xOxidation [M11]	0.000108174	0.000453617	4	4	4	Q13885; Q13509; P07437; Q9BVA1	0	1631.83	High	0.000382	3.811e-05	2.73
	FALSE	High	EVDEQMLNVQNK		0.000131596	0.000453617	4	4	4	Q13885; P07437; P68371; Q9BVA1	0	1446.69	High	0.000382	4.712e-05	2.94
	FALSE	High	EVDEQMLNVQNK	1xOxidation [M6]	0.00035774	0.000453617	4	4	14	Q13885; P07437; P68371; Q9BVA1	0	1462.68	High	0.000382	0.0001409	2.49
	FALSE	High	FPGQLNADLR		0.000109267	0.000453617	7	10	4	Q13885; Q13509; Q9BUF5; Q3ZCM7; P07437; P68371; Q9BVA1	0	1130.6	High	0.000382	3.855e-05	1.97
	FALSE	High	FPGQLNADLRK		0.000127688	0.000453617	7	10	2	Q13885; Q13509; Q9BUF5; Q3ZCM7; P07437; P68371; Q9BVA1	1	1258.69	High	0.000382	4.567e-05	2.37
	FALSE	High	FWEVISDEHGIDPTGSYHGDSDLQLER		0.000972333	0.000453617	2	2	1	Q13885; Q9BVA1	0	3102.41	High	0.000382	0.0004191	3.42
	FALSE	High	GHYTEGAELVDSVLDVVR		0.000168342	0.000453617	5	5	2	Q13885; Q13509; P07437; P68371; Q9BVA1	0	1958.98	High	0.000382	6.181e-05	4.16
	FALSE	High	GHYTEGAELVDSVLDVVRK		6.37414e-10	0.000453617	5	5	1	Q13885; Q13509; P07437; P68371; Q9BVA1	1	2087.08	High	0.000382	7.575e-11	5.65
	FALSE	High	KLAVNMVPFPR	1xOxidation [M6]	0.0405595	0.000880864	7	10	1	Q13885; Q13509; Q9BUF5; Q3ZCM7; P07437; P68371; Q9BVA1	1	1287.72	High	0.0006988	0.02484	2.66
	FALSE	High	LAVNMVPFPR		0.0201823	0.000453617	7	10	1	Q13885; Q13509; Q9BUF5; Q3ZCM7; P07437; P68371; Q9BVA1	0	1143.63	High	0.000382	0.01148	2.28
	FALSE	High	LAVNMVPFPR	1xOxidation [M5]	0.00165593	0.000453617	7	10	1	Q13885; Q13509; Q9BUF5; Q3ZCM7; P07437; P68371; Q9BVA1	0	1159.63	High	0.000382	0.0007494	1.99
	FALSE	High	LHFFMPGFAPLTSR		0.00118277	0.000453617	6	8	2	Q13885; Q9BUF5; Q3ZCM7; P07437; P68371; Q9BVA1	0	1620.84	High	0.000382	0.0005168	2.37
	FALSE	High	LHFFMPGFAPLTSR	1xOxidation [M5]	0.000231043	0.000453617	6	8	5	Q13885; Q9BUF5; Q3ZCM7; P07437; P68371; Q9BVA1	0	1636.83	High	0.000382	8.704e-05	2.37
	FALSE	High	IMNTFSVMPSPK	1xOxidation [M2]	0.000943462	0.000453617	3	3	1	Q13885; Q9BUF5; Q9BVA1	0	1367.67	High	0.000382	0.0004045	2.04
	FALSE	High	INVYYNEATGNK		9.35759e-06	0.000453617	1	1	1	Q9BVA1	0	1385.67	High	0.000382	2.648e-06	2.48
	FALSE	High	ISEQFTAMFR	1xOxidation [M8]	0.202557	0.006505	5	6	1	Q13885; Q13509; P07437; P68371; Q9BVA1	0	1245.59	High	0.004605	0.1498	1.1
	FALSE	High	MSATFIGNSTAIQELFK		1.24617e-05	0.000453617	3	3	1	Q13885; P68371; Q9BVA1	0	1857.94	High	0.000382	3.616e-06	3.6
	FALSE	High	MSMKEVDEQMLNVQNK	2xOxidation [M1; M3]	0.00392584	0.000453617	4	4	1	Q13885; P07437; P68371; Q9BVA1	1	1955.89	High	0.000382	0.001918	1.88
	FALSE	High	NSSYFVEWIPNNVK		1.29178e-06	0.000453617	6	7	2	Q13885; Q13509; Q9BUF5; P07437; P68371; Q9BVA1	0	1696.83	High	0.000382	3.047e-07	3.63
	FALSE	High	RISEQFTAMFR		2.60874e-05	0.000453617	5	6	1	Q13885; Q13509; P07437; P68371; Q9BVA1	1	1385.7	High	0.000382	8.075e-06	2.99
	FALSE	High	SGPFGQIFRPDNFVFGQSGAGNNWAK		4.81051e-10	0.000453617	4	5	1	Q13885; P07437; P68371; Q9BVA1	0	2798.34	High	0.000382	5.549e-11	5.7
FALSE	High	Master Protein	Q13885	Tubulin beta-2A chain OS=Homo sapiens OX=9606 GN=TUBB2A PE=1 SV=1	0	97.447	46	18	54	1	445	49.9	4.89	101.41	18	1
	Checked	Confidence	Sequence	Modifications	Qvality PEP	Qvality q-value	# Protein Groups	# Proteins	# PSMs	Master Protein Accessions	# Missed Cleavages	Theo. MH+ [Da]	Confidence (by Search Engine): Sequest HT	Percolator q-Value (by Search Engine): Sequest HT	Percolator PEP (by Search Engine): Sequest HT	XCorr (by Search Engine): Sequest HT
	FALSE	High	ADVQSIIGLQR		0.00412044	0.000443417	1	1	1	Q13263	0	1199.67	High	0.0003721	0.002171	2.35
	FALSE	High	DHQYQFLEDAVR		0.00645394	0.000443417	1	1	1	Q13263	0	1520.71	High	0.0003721	0.003506	2.15
	FALSE	High	EEDGSLSLDGADSTGVVAK		4.0651e-06	0.00023938	1	1	1	Q13263	0	1849.87	High	0.0002261	1.25e-06	2.61
	FALSE	High	FASWALESDNNTALLLSKK		0.00097788	0.00023938	1	1	1	Q13263	1	2108.1	High	0.0002261	0.0004588	1.62
	FALSE	High	FQWDLNAWTK		0.00030136	0.00023938	1	1	2	Q13263	0	1308.64	High	0.0002261	0.0001293	1.74
	FALSE	High	GAAAAATGQPGTAPAGTPGAPPLAGMAIVK		0.000378698	0.00023938	1	1	1	Q13263	0	2572.36	High	0.0002261	0.0001648	1.81
	FALSE	High	HQEHILR		0.0444299	0.00244609	1	1	1	Q13263	0	932.506	High	0.001871	0.02855	1.52
	FALSE	High	LDLDLTADSQPPVFK		1.00796e-05	0.00023938	1	1	1	Q13263	0	1658.86	High	0.0002261	3.316e-06	2.74
	FALSE	High	LGDKHATLQK		0.0105131	0.000443417	1	1	1	Q13263	1	1110.63	High	0.0003721	0.005965	1.79
	FALSE	High	LRPEREPR		0.0366949	0.00187854	1	1	1	Q13263	1	1052.6	High	0.001446	0.0232	1.79
	FALSE	High	LTEDKADVQSIIGLQR		2.08569e-09	0.00023938	1	1	1	Q13263	1	1785.97	High	0.0002261	3.558e-10	4.45
	FALSE	High	MAASAAAASAAAASAASGSPGPGEGSAGGEK	1xMet-loss+Acetyl [N-Term]	1.23145e-11	0.00023938	1	1	1	Q13263	0	2429.12	High	0.0002261	1.409e-12	4.47
	FALSE	High	MAASAAAASAAAASAASGSPGPGEGSAGGEKR	1xMet-loss+Acetyl [N-Term]	0.00468461	0.000443417	1	1	1	Q13263	1	2585.22	High	0.0003721	0.002496	1.59
	FALSE	High	MAILQIMK	1xOxidation [M7]	0.00471201	0.000443417	1	1	2	Q13263	0	963.537	High	0.0003721	0.002508	1.69
	FALSE	High	MIVDPVEPHGEMK	2xOxidation [M1; M12]	2.68128e-05	0.00023938	1	1	2	Q13263	0	1513.7	High	0.0002261	9.526e-06	2.24
	FALSE	High	QGSGSSQPMEVQEGYGFGSGDDPYSSAEPHVSGVK		4.18669e-07	0.00023938	1	1	1	Q13263	0	3557.54	High	0.0002261	1.08e-07	3.29
	FALSE	High	QGSGSSQPMEVQEGYGFGSGDDPYSSAEPHVSGVK	1xOxidation [M9]	2.31641e-06	0.00023938	1	1	1	Q13263	0	3573.53	High	0.0002261	6.8e-07	3.1
	FALSE	High	QGSGSSQPMEVQEGYGFGSGDDPYSSAEPHVSGVKR		1.2236e-08	0.00023938	1	1	1	Q13263	1	3713.64	High	0.0002261	2.396e-09	3.41
	FALSE	High	VFPGSTTEDYNLIVIER		2.66707e-08	0.00023938	1	1	4	Q13263	0	1953	High	0.0002261	5.549e-09	2.46
FALSE	High	Master Protein	P11940	Polyadenylate-binding protein 1 OS=Homo sapiens OX=9606 GN=PABPC1 PE=1 SV=2	0	97.343	33	18	39	14	636	70.6	9.5	84.57	18	1
	Checked	Confidence	Sequence	Modifications	Qvality PEP	Qvality q-value	# Protein Groups	# Proteins	# PSMs	Master Protein Accessions	# Missed Cleavages	Theo. MH+ [Da]	Confidence (by Search Engine): Sequest HT	Percolator q-Value (by Search Engine): Sequest HT	Percolator PEP (by Search Engine): Sequest HT	XCorr (by Search Engine): Sequest HT
	FALSE	High	ALDTMNFDVIK		0.000544494	0.00023938	2	2	1	Q13310; P11940	0	1266.64	High	0.0002261	0.0002438	2.59
	FALSE	High	ALDTMNFDVIK	1xOxidation [M5]	0.000306703	0.00023938	2	2	4	Q13310; P11940	0	1282.63	High	0.0002261	0.0001315	1.7
	FALSE	High	AVPNPVINPYQPAPPSGYFMAAIPQTQNR		7.74508e-07	0.00023938	1	1	1	P11940	0	3138.58	High	0.0002261	2.087e-07	2.73
	FALSE	High	EFSPFGTITSAK		0.00364516	0.00023938	1	1	2	P11940	0	1284.65	High	0.0002261	0.001899	2.4
	FALSE	High	FSPAGPILSIR		0.000359253	0.00023938	1	4	2	P11940	0	1157.67	High	0.0002261	0.0001563	2.45
	FALSE	High	GFGFVSFER		0.00909404	0.000443417	1	2	1	P11940	0	1045.51	High	0.0003721	0.005094	1.9
	FALSE	High	GFGFVSFERHEDAQK		0.0189434	0.000873749	1	2	1	P11940	1	1753.83	High	0.000695	0.01125	1.84
	FALSE	High	GYGFVHFETQEAAER		5.10858e-06	0.00023938	1	1	1	P11940	0	1740.8	High	0.0002261	1.593e-06	2.67
	FALSE	High	IVATKPLYVALAQR		1.39985e-07	0.00023938	1	2	10	P11940	0	1542.94	High	0.0002261	3.32e-08	3.25
	FALSE	High	MNGMLLNDR		0.0364883	0.00187854	2	2	2	Q13310; P11940	0	1063.5	High	0.001446	0.02298	1.29
	FALSE	High	MNGMLLNDRK		0.0719459	0.00390639	2	2	1	Q13310; P11940	1	1191.6	High	0.002957	0.04821	1.92
	FALSE	High	NLDDGIDDER		0.00173523	0.00023938	1	2	1	P11940	0	1161.5	High	0.0002261	0.0008508	2.22
	FALSE	High	NLDDGIDDERLR		0.000825185	0.00023938	1	2	1	P11940	1	1430.69	High	0.0002261	0.0003817	2.2
	FALSE	High	NLDDGIDDERLRK		0.0499652	0.00264727	1	2	1	P11940	2	1558.78	High	0.002023	0.03243	1.56
	FALSE	High	NPQQHLNAQPQVTMQQPAVHVQGQEPLTASMLASAPPQEQK		2.91622e-16	0.00023938	1	1	1	P11940	0	4457.21	High	0.0002261	1.463e-17	5.15
	FALSE	High	NPQQHLNAQPQVTMQQPAVHVQGQEPLTASMLASAPPQEQK	1xOxidation [M31]	7.1339e-06	0.00023938	1	1	1	P11940	0	4473.2	High	0.0002261	2.291e-06	4.27
	FALSE	High	NPQQHLNAQPQVTMQQPAVHVQGQEPLTASMLASAPPQEQK	2xOxidation [M14; M31]	4.26473e-12	0.00023938	1	1	2	P11940	0	4489.2	High	0.0002261	4.512e-13	4.38
	FALSE	High	SKGFGFVSFER		0.012011	0.000443417	1	2	1	P11940	1	1260.64	High	0.0003721	0.00688	1.7
	FALSE	High	SLGYAYVNFQQPADAER		5.1095e-07	0.00023938	2	2	1	Q13310; P11940	0	1928.91	High	0.0002261	1.336e-07	3.75
	FALSE	High	VDEAVAVLQAHQAK		0.0561548	0.00297387	1	2	1	P11940	0	1478.8	High	0.002264	0.03674	1.79
	FALSE	High	YQGVNLYVK		0.00250812	0.00023938	1	2	3	P11940	0	1083.58	High	0.0002261	0.001267	2.07
FALSE	High	Master Protein	Q9Y2W1	Thyroid hormone receptor-associated protein 3 OS=Homo sapiens OX=9606 GN=THRAP3 PE=1 SV=2	0	96.437	24	24	35	22	955	108.6	10.15	65.61	24	1
	Checked	Confidence	Sequence	Modifications	Qvality PEP	Qvality q-value	# Protein Groups	# Proteins	# PSMs	Master Protein Accessions	# Missed Cleavages	Theo. MH+ [Da]	Confidence (by Search Engine): Sequest HT	Percolator q-Value (by Search Engine): Sequest HT	Percolator PEP (by Search Engine): Sequest HT	XCorr (by Search Engine): Sequest HT
	FALSE	High	ASAVSELSPR		0.00304155	0.00023938	1	1	1	Q9Y2W1	0	1016.54	High	0.0002261	0.001557	2.36
	FALSE	High	ASESSKPWPDATYGTGSASR		2.86286e-11	0.00023938	1	1	1	Q9Y2W1	0	2054.94	High	0.0002261	3.498e-12	3.28
	FALSE	High	DLVHSNK		0.081096	0.0048189	1	1	2	Q9Y2W1	0	812.426	High	0.003636	0.05523	1.08
	FALSE	High	EEEWDPEYTPK		0.00421773	0.000443417	2	2	1	Q9Y2W1; Q9NYF8	0	1422.61	High	0.0003721	0.002222	2.25
	FALSE	High	ESEFDDEPK		0.0007967	0.00023938	1	1	1	Q9Y2W1	0	1095.45	High	0.0002261	0.0003687	1.75
	FALSE	High	GFVPEKNFR		0.0181964	0.000873749	1	1	2	Q9Y2W1	1	1093.58	High	0.000695	0.01078	1.95
	FALSE	High	GSFSDTGLGDGK		0.000218358	0.00023938	1	1	3	Q9Y2W1	0	1140.52	High	0.0002261	9.151e-05	2.61
	FALSE	High	HGLAHDEMK		0.00121435	0.00023938	1	1	1	Q9Y2W1	0	1037.48	High	0.0002261	0.0005791	1.8
	FALSE	High	KTEELEEESFPER		2.98164e-09	0.00023938	1	1	1	Q9Y2W1	1	1622.75	High	0.0002261	5.249e-10	4.7
	FALSE	High	IDISPSTFRK		0.0600117	0.00297387	1	1	1	Q9Y2W1	1	1163.64	High	0.002264	0.03971	1.56
	FALSE	High	MDSFDEDLARPSGLLAQER		0.00997861	0.000443417	1	1	1	Q9Y2W1	0	2150.02	High	0.0003721	0.005646	1.33
	FALSE	High	NREEEWDPEYTPK		1.83282e-07	0.00023938	1	1	2	Q9Y2W1	1	1692.75	High	0.0002261	4.432e-08	3.39
	FALSE	High	QAYSPR		0.0525339	0.00283074	1	1	3	Q9Y2W1	0	721.363	High	0.002161	0.03432	1.13
	FALSE	High	SGKWEGLVYAPPGK		1.20163e-05	0.00023938	1	1	1	Q9Y2W1	1	1488.78	High	0.0002261	4.019e-06	3.46
	FALSE	High	SGKWEGLVYAPPGKEK		0.000193084	0.00023938	1	1	1	Q9Y2W1	2	1745.92	High	0.0002261	8.001e-05	3.88
	FALSE	High	SIFQHIQSAQSQR		4.26093e-07	0.00023938	1	1	2	Q9Y2W1	0	1529.78	High	0.0002261	1.101e-07	3.83
	FALSE	High	SPEIHR		0.124063	0.00756795	2	2	1	Q9Y2W1; Q9NYF8	0	738.389	High	0.005929	0.08828	1.36
	FALSE	High	SPREPGYKAEGK		0.0763939	0.00446289	1	1	1	Q9Y2W1	2	1318.67	High	0.003235	0.05153	1.5
	FALSE	High	SPSELFAQHIVTIVHHVK		5.02048e-07	0.00023938	1	1	2	Q9Y2W1	0	2042.12	High	0.0002261	1.307e-07	4.54
	FALSE	High	TEELEEESFPER		0.000399196	0.00023938	1	1	2	Q9Y2W1	0	1494.66	High	0.0002261	0.000175	3.51
	FALSE	High	VIGANKNQEEEK		6.92796e-06	0.00023938	1	1	1	Q9Y2W1	1	1358.69	High	0.0002261	2.218e-06	2.33
	FALSE	High	WEGLVYAPPGK		0.00298871	0.00023938	1	1	1	Q9Y2W1	0	1216.64	High	0.0002261	0.001534	1.32
	FALSE	High	YKDDPVDLR		0.00591427	0.000443417	1	1	1	Q9Y2W1	1	1120.56	High	0.0003721	0.003198	2.08
	FALSE	High	YKDDPVDLRLDIER		0.0250815	0.00168784	1	1	2	Q9Y2W1	2	1746.9	High	0.001303	0.0153	2.25
FALSE	High	Master Protein	Q15750	TGF-beta-activated kinase 1 and MAP3K7-binding protein 1 OS=Homo sapiens OX=9606 GN=TAB1 PE=1 SV=1	0	94.759	39	15	31	15	504	54.6	5.52	80.83	15	1
	Checked	Confidence	Sequence	Modifications	Qvality PEP	Qvality q-value	# Protein Groups	# Proteins	# PSMs	Master Protein Accessions	# Missed Cleavages	Theo. MH+ [Da]	Confidence (by Search Engine): Sequest HT	Percolator q-Value (by Search Engine): Sequest HT	Percolator PEP (by Search Engine): Sequest HT	XCorr (by Search Engine): Sequest HT
	FALSE	High	AILVDLEPGTMDSVR		6.81797e-06	0.000453617	4	4	3	Q13885; Q13509; P07437; Q9BVA1	0	1615.84	High	0.000382	1.872e-06	3.39
	FALSE	High	AILVDLEPGTMDSVR	1xOxidation [M11]	0.000108174	0.000453617	4	4	4	Q13885; Q13509; P07437; Q9BVA1	0	1631.83	High	0.000382	3.811e-05	2.73
	FALSE	High	EVDEQMLNVQNK		0.000131596	0.000453617	4	4	4	Q13885; P07437; P68371; Q9BVA1	0	1446.69	High	0.000382	4.712e-05	2.94
	FALSE	High	EVDEQMLNVQNK	1xOxidation [M6]	0.00035774	0.000453617	4	4	14	Q13885; P07437; P68371; Q9BVA1	0	1462.68	High	0.000382	0.0001409	2.49
	FALSE	High	FPGQLNADLR		0.000109267	0.000453617	7	10	4	Q13885; Q13509; Q9BUF5; Q3ZCM7; P07437; P68371; Q9BVA1	0	1130.6	High	0.000382	3.855e-05	1.97
	FALSE	High	FPGQLNADLRK		0.000127688	0.000453617	7	10	2	Q13885; Q13509; Q9BUF5; Q3ZCM7; P07437; P68371; Q9BVA1	1	1258.69	High	0.000382	4.567e-05	2.37
	FALSE	High	FWEVISDEHGIDPTGSYHGDSDLQLER		0.000972333	0.000453617	2	2	1	Q13885; Q9BVA1	0	3102.41	High	0.000382	0.0004191	3.42
	FALSE	High	GHYTEGAELVDSVLDVVR		0.000168342	0.000453617	5	5	2	Q13885; Q13509; P07437; P68371; Q9BVA1	0	1958.98	High	0.000382	6.181e-05	4.16
	FALSE	High	GHYTEGAELVDSVLDVVRK		6.37414e-10	0.000453617	5	5	1	Q13885; Q13509; P07437; P68371; Q9BVA1	1	2087.08	High	0.000382	7.575e-11	5.65
	FALSE	High	KLAVNMVPFPR	1xOxidation [M6]	0.0405595	0.000880864	7	10	1	Q13885; Q13509; Q9BUF5; Q3ZCM7; P07437; P68371; Q9BVA1	1	1287.72	High	0.0006988	0.02484	2.66
	FALSE	High	LAVNMVPFPR		0.0201823	0.000453617	7	10	1	Q13885; Q13509; Q9BUF5; Q3ZCM7; P07437; P68371; Q9BVA1	0	1143.63	High	0.000382	0.01148	2.28
	FALSE	High	LAVNMVPFPR	1xOxidation [M5]	0.00165593	0.000453617	7	10	1	Q13885; Q13509; Q9BUF5; Q3ZCM7; P07437; P68371; Q9BVA1	0	1159.63	High	0.000382	0.0007494	1.99
	FALSE	High	LHFFMPGFAPLTSR		0.00118277	0.000453617	6	8	2	Q13885; Q9BUF5; Q3ZCM7; P07437; P68371; Q9BVA1	0	1620.84	High	0.000382	0.0005168	2.37
	FALSE	High	LHFFMPGFAPLTSR	1xOxidation [M5]	0.000231043	0.000453617	6	8	5	Q13885; Q9BUF5; Q3ZCM7; P07437; P68371; Q9BVA1	0	1636.83	High	0.000382	8.704e-05	2.37
	FALSE	High	IMNTFSVMPSPK	1xOxidation [M2]	0.000943462	0.000453617	3	3	1	Q13885; Q9BUF5; Q9BVA1	0	1367.67	High	0.000382	0.0004045	2.04
	FALSE	High	INVYYNEAAGNK		0.000112047	0.000453617	1	1	1	Q13885	0	1355.66	High	0.000382	3.958e-05	2.59
	FALSE	High	ISEQFTAMFR	1xOxidation [M8]	0.202557	0.006505	5	6	1	Q13885; Q13509; P07437; P68371; Q9BVA1	0	1245.59	High	0.004605	0.1498	1.1
	FALSE	High	MSATFIGNSTAIQELFK		1.24617e-05	0.000453617	3	3	1	Q13885; P68371; Q9BVA1	0	1857.94	High	0.000382	3.616e-06	3.6
	FALSE	High	MSMKEVDEQMLNVQNK	2xOxidation [M1; M3]	0.00392584	0.000453617	4	4	1	Q13885; P07437; P68371; Q9BVA1	1	1955.89	High	0.000382	0.001918	1.88
	FALSE	High	NSSYFVEWIPNNVK		1.29178e-06	0.000453617	6	7	2	Q13885; Q13509; Q9BUF5; P07437; P68371; Q9BVA1	0	1696.83	High	0.000382	3.047e-07	3.63
	FALSE	High	RISEQFTAMFR		2.60874e-05	0.000453617	5	6	1	Q13885; Q13509; P07437; P68371; Q9BVA1	1	1385.7	High	0.000382	8.075e-06	2.99
	FALSE	High	SGPFGQIFRPDNFVFGQSGAGNNWAK		4.81051e-10	0.000453617	4	5	1	Q13885; P07437; P68371; Q9BVA1	0	2798.34	High	0.000382	5.549e-11	5.7
FALSE	High	Master Protein	P78371	T-complex protein 1 subunit beta OS=Homo sapiens OX=9606 GN=CCT2 PE=1 SV=4	0	94.158	41	18	29	18	535	57.5	6.46	79.52	18	1
	Checked	Confidence	Sequence	Modifications	Qvality PEP	Qvality q-value	# Protein Groups	# Proteins	# PSMs	Master Protein Accessions	# Missed Cleavages	Theo. MH+ [Da]	Confidence (by Search Engine): Sequest HT	Percolator q-Value (by Search Engine): Sequest HT	Percolator PEP (by Search Engine): Sequest HT	XCorr (by Search Engine): Sequest HT
	FALSE	High	AAHSEGNTTAGLDMR		7.61508e-06	0.000453617	1	1	2	P78371	0	1530.7	High	0.000382	2.115e-06	2.85
	FALSE	High	DASLMVTNDGATILK		0.000389644	0.000453617	1	1	1	P78371	0	1548.79	High	0.000382	0.0001542	3.1
	FALSE	High	DASLMVTNDGATILK	1xOxidation [M5]	0.000628035	0.000453617	1	1	1	P78371	0	1564.79	High	0.000382	0.0002602	3.51
	FALSE	High	EALLSSAVDHGSDEVK		0.00042015	0.000453617	1	1	1	P78371	0	1656.81	High	0.000382	0.0001678	2.15
	FALSE	High	EGTIGDMAILGITESFQVK		0.000282483	0.000453617	1	1	1	P78371	0	2009.03	High	0.000382	0.0001088	2.92
	FALSE	High	EGTIGDMAILGITESFQVKR		1.79086e-06	0.000453617	1	1	1	P78371	1	2165.13	High	0.000382	4.349e-07	3.51
	FALSE	High	FRQDLMNIAGTTLSSK		5.44624e-08	0.000453617	1	1	1	P78371	1	1781.92	High	0.000382	9.64e-09	3.96
	FALSE	High	GATQQILDEAER		0.000624888	0.000453617	1	1	3	P78371	0	1330.66	High	0.000382	0.0002577	2.67
	FALSE	High	GSGNLEAIHIIK		0.000149214	0.000453617	1	1	2	P78371	0	1251.71	High	0.000382	5.405e-05	3.51
	FALSE	High	LKGSGNLEAIHIIK		0.00522409	0.000453617	1	1	2	P78371	1	1492.88	High	0.000382	0.002619	2.36
	FALSE	High	LIEEVMIGEDK		0.000621756	0.000453617	1	1	1	P78371	0	1275.65	High	0.000382	0.0002565	2.21
	FALSE	High	LIEEVMIGEDK	1xOxidation [M6]	0.0068803	0.000453617	1	1	1	P78371	0	1291.64	High	0.000382	0.003536	1.43
	FALSE	High	ILIANTGMDTDK		0.000624888	0.000453617	1	1	1	P78371	0	1291.66	High	0.000382	0.0002576	3.08
	FALSE	High	ILIANTGMDTDK	1xOxidation [M8]	0.00827883	0.000453617	1	1	1	P78371	0	1307.65	High	0.000382	0.004339	1.63
	FALSE	High	MASLSLAPVNIFK	1xMet-loss+Acetyl [N-Term]	0.00108596	0.000453617	1	1	1	P78371	0	1301.75	High	0.000382	0.0004726	2.6
	FALSE	High	MLPTIIADNAGYDSADLVAQLR		4.42192e-05	0.000453617	1	1	2	P78371	0	2347.2	High	0.000382	1.436e-05	3.25
	FALSE	High	MLPTIIADNAGYDSADLVAQLR	1xOxidation [M1]	9.21039e-05	0.000453617	1	1	1	P78371	0	2363.19	High	0.000382	3.199e-05	2.81
	FALSE	High	QDLMNIAGTTLSSK		1.93933e-05	0.000453617	1	1	1	P78371	0	1478.75	High	0.000382	5.846e-06	4.12
	FALSE	High	QVLLSAAEAAEVILR		3.52959e-06	0.000453617	1	1	2	P78371	0	1582.92	High	0.000382	9.107e-07	3.63
	FALSE	High	RQVLLSAAEAAEVILR		2.91373e-05	0.000453617	1	1	1	P78371	1	1739.02	High	0.000382	9.129e-06	3.62
	FALSE	High	TPGKEAVAMESYAK		0.0182781	0.000453617	1	1	1	P78371	1	1481.73	High	0.000382	0.01028	1.38
	FALSE	High	VQDDEVGDGTTSVTVLAAELLR		9.45213e-06	0.000453617	1	1	1	P78371	0	2288.16	High	0.000382	2.669e-06	4.48
FALSE	High	Master Protein	P26599	Polypyrimidine tract-binding protein 1 OS=Homo sapiens OX=9606 GN=PTBP1 PE=1 SV=1	0	92.647	56	16	29	15	531	57.2	9.17	87.18	16	1
	Checked	Confidence	Sequence	Modifications	Qvality PEP	Qvality q-value	# Protein Groups	# Proteins	# PSMs	Master Protein Accessions	# Missed Cleavages	Theo. MH+ [Da]	Confidence (by Search Engine): Sequest HT	Percolator q-Value (by Search Engine): Sequest HT	Percolator PEP (by Search Engine): Sequest HT	XCorr (by Search Engine): Sequest HT
	FALSE	High	ALEAAHGPGQANQEIAAMIDTEFAK		6.02462e-11	0.00023938	1	1	3	Q15750	0	2583.25	High	0.0002261	7.815e-12	4.65
	FALSE	High	ALEAAHGPGQANQEIAAMIDTEFAK	1xOxidation [M18]	3.57799e-13	0.00023938	1	1	1	Q15750	0	2599.25	High	0.0002261	3.116e-14	4.83
	FALSE	High	ASLQSQLPEGVPQHQLPPQYQK		7.34728e-07	0.00023938	1	1	2	Q15750	0	2473.28	High	0.0002261	1.976e-07	4.99
	FALSE	High	LSQLGLDAGK		0.00140567	0.00023938	1	1	1	Q15750	0	1001.56	High	0.0002261	0.0006788	2.78
	FALSE	High	LWSVDHGEQSVVTAP		0.00645394	0.000443417	1	1	3	Q15750	0	1624.8	High	0.0003721	0.003516	3.02
	FALSE	High	LYVANVGTNR		0.0439346	0.00244609	1	1	1	Q15750	0	1106.6	High	0.001871	0.02818	1.31
	FALSE	High	QTSLDAVAQAVVDR		2.94532e-06	0.00023938	1	1	3	Q15750	0	1472.77	High	0.0002261	8.84e-07	3.99
	FALSE	High	RVLLQAFDVVER		0.00101284	0.00023938	1	1	1	Q15750	1	1444.83	High	0.0002261	0.0004785	1.67
	FALSE	High	SFLESIDDALAEK		4.3357e-06	0.00023938	1	1	2	Q15750	0	1437.71	High	0.0002261	1.34e-06	3.07
	FALSE	High	SRPAHSLPPGEDGRVEPYVDFAEFYR		1.59241e-07	0.00023938	1	1	4	Q15750	1	2991.44	High	0.0002261	3.802e-08	4.33
	FALSE	High	STVDGLQVTQLNVDHTTENEDELFR		2.94477e-05	0.00023938	1	1	1	Q15750	0	2860.36	High	0.0002261	1.057e-05	2.1
	FALSE	High	VEPYVDFAEFYR		0.000317673	0.00023938	1	1	3	Q15750	0	1534.72	High	0.0002261	0.0001372	1.79
	FALSE	High	VKYGYTDIDLLSAAK		6.19928e-07	0.00023938	1	1	1	Q15750	1	1656.88	High	0.0002261	1.647e-07	2.51
	FALSE	High	VLLQAFDVVER		5.2903e-05	0.00023938	1	1	3	Q15750	0	1288.73	High	0.0002261	1.979e-05	1.82
	FALSE	High	VTNFVAQR		0.0540148	0.00297387	1	1	1	Q15750	0	934.51	High	0.002264	0.03529	2.06
	FALSE	High	YGYTDIDLLSAAK		6.92921e-07	0.00023938	1	1	1	Q15750	0	1429.72	High	0.0002261	1.861e-07	2.7
FALSE	High	Master Protein	Q92841	Probable ATP-dependent RNA helicase DDX17 OS=Homo sapiens OX=9606 GN=DDX17 PE=1 SV=2	0	91.392	33	18	37	15	729	80.2	8.27	53.03	18	1
	Checked	Confidence	Sequence	Modifications	Qvality PEP	Qvality q-value	# Protein Groups	# Proteins	# PSMs	Master Protein Accessions	# Missed Cleavages	Theo. MH+ [Da]	Confidence (by Search Engine): Sequest HT	Percolator q-Value (by Search Engine): Sequest HT	Percolator PEP (by Search Engine): Sequest HT	XCorr (by Search Engine): Sequest HT
	FALSE	High	APILIATDVASR		0.000380923	0.00023938	2	2	2	Q92841; P17844	0	1226.71	High	0.0002261	0.0001665	3.06
	FALSE	High	APLPDLYPFGTMR		0.0963303	0.00511856	1	1	1	Q92841	0	1477.75	High	0.003989	0.06679	0.7
	FALSE	High	APLPDLYPFGTMR	1xOxidation [M12]	0.000139084	0.00023938	1	1	1	Q92841	0	1493.75	High	0.0002261	5.617e-05	1.58
	FALSE	High	DMVGIAQTGSGK		0.00016776	0.00023938	1	1	5	Q92841	0	1163.57	High	0.0002261	6.879e-05	2.29
	FALSE	High	ELAQQVQQVADDYGK		6.49674e-07	0.00023938	1	1	1	Q92841	0	1691.82	High	0.0002261	1.729e-07	4.17
	FALSE	High	ESAAPAAAPTAEAPPPSVVTRPEPQALPSPAIR		3.94916e-08	0.00023938	1	1	1	Q92841	0	3246.71	High	0.0002261	8.467e-09	3.7
	FALSE	High	GTAYTFFTPGNLK		0.00014155	0.00023938	1	1	1	Q92841	0	1416.72	High	0.0002261	5.727e-05	2.74
	FALSE	High	LIDFLESGKTNLR		0.0537155	0.00297387	1	1	1	Q92841	1	1505.83	High	0.002264	0.03508	1.14
	FALSE	High	LMQLVDHR		0.0324005	0.00168784	1	1	1	Q92841	0	1011.54	High	0.001303	0.02019	1.37
	FALSE	High	LTPYEVDELRR		0.00349919	0.00023938	1	1	1	Q92841	1	1390.73	High	0.0002261	0.001813	2.08
	FALSE	High	MLDMGFEPQIR		0.00142222	0.00023938	4	4	1	O00571; O15523; Q92841; P17844	0	1336.64	High	0.0002261	0.0006879	2.29
	FALSE	High	MLDMGFEPQIR	1xOxidation [M]	0.00100105	0.00023938	4	4	4	O00571; O15523; Q92841; P17844	0	1352.63	High	0.0002261	0.0004709	2.39
	FALSE	High	MLDMGFEPQIR	2xOxidation [M1; M4]	0.00328149	0.00023938	4	4	4	O00571; O15523; Q92841; P17844	0	1368.63	High	0.0002261	0.001693	2.45
	FALSE	High	NFYVEHPEVAR		0.0150468	0.000672666	1	1	1	Q92841	0	1360.66	High	0.0005461	0.008775	2.3
	FALSE	High	QTLMWSATWPK		0.000615747	0.00023938	2	2	1	Q92841; P17844	0	1348.67	High	0.0002261	0.0002782	2.95
	FALSE	High	QTLMWSATWPK	1xOxidation [M4]	0.00532557	0.000443417	2	2	3	Q92841; P17844	0	1364.67	High	0.0003721	0.00286	2.08
	FALSE	High	SGKAPILIATDVASR		4.3868e-06	0.00023938	1	1	1	Q92841	1	1498.86	High	0.0002261	1.357e-06	2.57
	FALSE	High	SGQQPQPLMSQQFAQPPGATNMIGYMGQTAYQYPPPPPPPPPSR	3xOxidation [M9; M22; M26]	1.67833e-06	0.00023938	1	1	1	Q92841	0	4783.24	High	0.0002261	4.822e-07	1.86
	FALSE	High	SGQQPQPLMSQQFAQPPGATNMIGYMGQTAYQYPPPPPPPPPSRK	3xOxidation [M9; M22; M26]	3.85558e-05	0.00023938	1	1	1	Q92841	1	4911.33	High	0.0002261	1.409e-05	2.03
	FALSE	High	SSQSSSQQFSGIGR		1.06272e-06	0.00023938	1	1	1	Q92841	0	1455.68	High	0.0002261	2.944e-07	3.57
	FALSE	High	STNKGTAYTFFTPGNLK		1.7087e-08	0.00023938	1	1	1	Q92841	1	1846.93	High	0.0002261	3.432e-09	3.25
	FALSE	High	VLEEANQAINPK		0.000547692	0.00023938	1	1	3	Q92841	0	1325.71	High	0.0002261	0.0002459	1.9
FALSE	High	Master Protein	O14744	Protein arginine N-methyltransferase 5 OS=Homo sapiens OX=9606 GN=PRMT5 PE=1 SV=4	0	89.148	23	14	48	14	637	72.6	6.29	88	14	1
	Checked	Confidence	Sequence	Modifications	Qvality PEP	Qvality q-value	# Protein Groups	# Proteins	# PSMs	Master Protein Accessions	# Missed Cleavages	Theo. MH+ [Da]	Confidence (by Search Engine): Sequest HT	Percolator q-Value (by Search Engine): Sequest HT	Percolator PEP (by Search Engine): Sequest HT	XCorr (by Search Engine): Sequest HT
	FALSE	High	AAILPTSIFLTNK		2.72882e-05	0.00023938	1	1	3	O14744	0	1388.81	High	0.0002261	9.73e-06	2.1
	FALSE	High	AAILPTSIFLTNKK		0.00108654	0.00023938	1	1	3	O14744	1	1516.91	High	0.0002261	0.0005132	1.83
	FALSE	High	DPEAQFEMPYVVR		1.16055e-07	0.00023938	1	1	2	O14744	0	1580.74	High	0.0002261	2.704e-08	2.79
	FALSE	High	DPEAQFEMPYVVR	1xOxidation [M8]	0.000198823	0.00023938	1	1	1	O14744	0	1596.74	High	0.0002261	8.276e-05	1.97
	FALSE	High	DPIKYSQYQQAIYK		7.13518e-07	0.00023938	1	1	1	O14744	1	1744.89	High	0.0002261	1.913e-07	3.54
	FALSE	High	DRDPEAQFEMPYVVR		5.68079e-10	0.00023938	1	1	2	O14744	1	1851.87	High	0.0002261	8.78e-11	3.46
	FALSE	High	DRDPEAQFEMPYVVR	1xOxidation [M10]	0.000296111	0.00023938	1	1	1	O14744	1	1867.86	High	0.0002261	0.0001271	2.39
	FALSE	High	DTNVQVLMVLGAGR	1xOxidation [M8]	7.56432e-06	0.00023938	1	1	1	O14744	0	1488.78	High	0.0002261	2.444e-06	3.19
	FALSE	High	IKLYAVEK		0.00768428	0.000443417	1	1	1	O14744	1	963.587	High	0.0003721	0.004237	1.99
	FALSE	High	LSPWIRPDSK		0.0170806	0.000873749	1	1	3	O14744	0	1198.66	High	0.000695	0.01008	2.28
	FALSE	High	LSPWIRPDSKVEK		0.0510917	0.00283074	1	1	1	O14744	1	1554.86	High	0.002161	0.03327	1.99
	FALSE	High	MAAMAVGGAGGSR	1xMet-loss+Acetyl [N-Term]	8.45497e-06	0.00023938	1	1	1	O14744	0	1046.5	High	0.0002261	2.748e-06	3.04
	FALSE	High	MAAMAVGGAGGSR	1xOxidation [M4]; 1xMet-loss+Acetyl [N-Term]	0.000150089	0.00023938	1	1	24	O14744	0	1062.5	High	0.0002261	6.089e-05	2.91
	FALSE	High	VLTNHIHTGHHSSMFWMR	1xOxidation [M14]	0.0204113	0.000873749	1	1	1	O14744	0	2207.04	High	0.000695	0.0122	2.24
	FALSE	High	VPEEEKDTNVQVLMVLGAGR		0.0019851	0.00023938	1	1	1	O14744	1	2184.13	High	0.0002261	0.0009882	1.45
	FALSE	High	VPLVAPEDLR		0.00273792	0.00023938	1	1	1	O14744	0	1108.64	High	0.0002261	0.001394	2.57
	FALSE	High	VPLVAPEDLRDDIIENAPTTHTEEYSGEEK		9.9217e-16	0.00023938	1	1	1	O14744	1	3367.62	High	0.0002261	5.478e-17	5.66
FALSE	High	Master Protein	P53621	Coatomer subunit alpha OS=Homo sapiens OX=9606 GN=COPA PE=1 SV=2	0	88.861	19	20	29	20	1224	138.3	7.66	53.02	20	1
	Checked	Confidence	Sequence	Modifications	Qvality PEP	Qvality q-value	# Protein Groups	# Proteins	# PSMs	Master Protein Accessions	# Missed Cleavages	Theo. MH+ [Da]	Confidence (by Search Engine): Sequest HT	Percolator q-Value (by Search Engine): Sequest HT	Percolator PEP (by Search Engine): Sequest HT	XCorr (by Search Engine): Sequest HT
	FALSE	High	ASNLENSTYDLYTIPK		2.15954e-07	0.00023938	1	1	1	P53621	0	1828.9	High	0.0002261	5.292e-08	2.98
	FALSE	High	ASNLENSTYDLYTIPKDADSQNPDAPEGK		3.43055e-07	0.00023938	1	1	1	P53621	1	3153.45	High	0.0002261	8.714e-08	3.18
	FALSE	High	DADSITLFDVQQK		0.000173761	0.00023938	1	1	2	P53621	0	1479.73	High	0.0002261	7.152e-05	2.29
	FALSE	High	DADSITLFDVQQKR		2.94585e-07	0.00023938	1	1	1	P53621	1	1635.83	High	0.0002261	7.371e-08	3.35
	FALSE	High	ETLEQQKR		0.0684874	0.00333597	1	1	1	P53621	1	1031.55	High	0.002532	0.04576	0.84
	FALSE	High	EYIVGLSVETER		0.0161246	0.000873749	1	1	1	P53621	0	1394.72	High	0.000695	0.009446	1.84
	FALSE	High	GFFEGTIASK		0.00161759	0.00023938	1	1	2	P53621	0	1056.54	High	0.0002261	0.0007928	1.9
	FALSE	High	GITGVDLFGTTDAVVK		2.37176e-07	0.00023938	1	1	2	P53621	0	1592.85	High	0.0002261	5.833e-08	3.8
	FALSE	High	HVLEGHDR		0.0149603	0.000672666	1	1	1	P53621	0	962.48	High	0.0005461	0.008744	1.34
	FALSE	High	LLELGPKPEVAQQTR		0.000605024	0.00023938	1	1	1	P53621	0	1678.95	High	0.0002261	0.0002731	1.92
	FALSE	High	LLHDQVGVIQFGPYK		6.09345e-09	0.00023938	1	1	2	P53621	0	1713.93	High	0.0002261	1.127e-09	3.42
	FALSE	High	LVGQSIIAYLQK		1.45819e-06	0.00023938	1	1	2	P53621	0	1332.79	High	0.0002261	4.129e-07	2.48
	FALSE	High	NLSPGAVESDVR		0.00898908	0.000443417	1	1	1	P53621	0	1243.63	High	0.0003721	0.005031	2.57
	FALSE	High	QELILSNSEDK		0.00326238	0.00023938	1	1	1	P53621	0	1275.64	High	0.0002261	0.001681	2.89
	FALSE	High	QQPLFVSGGDDYK		6.30679e-05	0.00023938	1	1	2	P53621	0	1453.7	High	0.0002261	2.399e-05	2.79
	FALSE	High	QQPLFVSGGDDYKIK		0.000149213	0.00023938	1	1	1	P53621	1	1694.87	High	0.0002261	6.063e-05	2.75
	FALSE	High	SGAWDESGVFIYTTSNHIK		9.67632e-07	0.00023938	1	1	1	P53621	0	2112	High	0.0002261	2.653e-07	3.78
	FALSE	High	TLDLPIYVTR		0.0132518	0.000443417	1	1	2	P53621	0	1190.68	High	0.0003721	0.007672	2.48
	FALSE	High	VLTIDPTEFK		0.0041932	0.000443417	1	1	2	P53621	0	1162.64	High	0.0003721	0.002208	2.2
	FALSE	High	YAVTTGDHGIIR		0.000983621	0.00023938	1	1	2	P53621	0	1302.68	High	0.0002261	0.0004611	2.26
FALSE	High	Master Protein	O75643	U5 small nuclear ribonucleoprotein 200 kDa helicase OS=Homo sapiens OX=9606 GN=SNRNP200 PE=1 SV=2	0	88.823	14	26	41	26	2136	244.4	6.06	58.66	26	1
	Checked	Confidence	Sequence	Modifications	Qvality PEP	Qvality q-value	# Protein Groups	# Proteins	# PSMs	Master Protein Accessions	# Missed Cleavages	Theo. MH+ [Da]	Confidence (by Search Engine): Sequest HT	Percolator q-Value (by Search Engine): Sequest HT	Percolator PEP (by Search Engine): Sequest HT	XCorr (by Search Engine): Sequest HT
	FALSE	High	AIFEIVLNR		0.00275397	0.00023938	1	1	1	O75643	0	1074.63	High	0.0002261	0.001401	2.19
	FALSE	High	DEPTGEVLSLVGK		0.000385411	0.00023938	1	1	1	O75643	0	1343.71	High	0.0002261	0.000168	1.82
	FALSE	High	DIDAFWLQR		0.00122865	0.00023938	1	1	3	O75643	0	1163.58	High	0.0002261	0.0005888	2.38
	FALSE	High	DTLGLFLR		0.038173	0.00187854	1	1	1	O75643	0	934.536	High	0.001446	0.02422	1.65
	FALSE	High	EEGWWVVIGDAK		0.000420804	0.00023938	1	1	1	O75643	0	1388.68	High	0.0002261	0.0001849	2.22
	FALSE	High	FLYQLHETEKEDLIREER		0.00809687	0.000443417	1	1	2	O75643	2	2348.19	High	0.0003721	0.004507	1.94
	FALSE	High	FQIMNEIVYEK		0.00133355	0.00023938	1	1	1	O75643	0	1413.71	High	0.0002261	0.0006402	1.88
	FALSE	High	FQIMNEIVYEK	1xOxidation [M4]	0.00601849	0.000443417	1	1	2	O75643	0	1429.7	High	0.0003721	0.003258	1.23
	FALSE	High	FYDDAIVSQK		0.000535011	0.00023938	1	1	1	O75643	0	1185.58	High	0.0002261	0.0002396	2.37
	FALSE	High	GDPLLDQR		0.118998	0.00703152	1	1	1	O75643	0	913.474	High	0.005532	0.08431	1.95
	FALSE	High	HLILPEKYPPPTELLDLQPLPVSALR		0.0555353	0.00297387	1	1	1	O75643	1	2949.68	High	0.002264	0.03644	1.27
	FALSE	High	KADEVLEILK		0.082424	0.0048189	1	1	1	O75643	1	1157.68	High	0.003636	0.05608	1.99
	FALSE	High	KPVIVFVPSR		0.12342	0.00756795	1	1	1	O75643	0	1141.71	High	0.005804	0.08773	1.41
	FALSE	High	LLERVPIPVKESIEEPSAK		0.00858111	0.000443417	1	1	1	O75643	2	2134.21	High	0.0003721	0.004773	2.09
	FALSE	High	LLSMAKPVYHAITK	1xOxidation [M4]	0.0265541	0.00168784	1	1	1	O75643	0	1587.89	High	0.001303	0.01632	1.28
	FALSE	High	IVALSSSLSNAK		4.76177e-06	0.00023938	1	1	8	O75643	0	1189.68	High	0.0002261	1.479e-06	2.7
	FALSE	High	LYDLNHNEIGELIR		9.01585e-05	0.00023938	1	1	1	O75643	0	1698.88	High	0.0002261	3.527e-05	2.31
	FALSE	High	MQLSAELQSDTEEILSK	1xOxidation [M1]	6.92921e-07	0.00023938	1	1	1	O75643	0	1937.94	High	0.0002261	1.85e-07	2.1
	FALSE	High	NALLQLTDSQIADVAR		0.00623244	0.000443417	1	1	1	O75643	0	1727.93	High	0.0003721	0.003383	1.21
	FALSE	High	RDEPTGEVLSLVGK		0.0815365	0.0048189	1	1	1	O75643	1	1499.81	High	0.003636	0.05558	1.58
	FALSE	High	SLVQEMVGSFGK		4.98928e-05	0.00023938	1	1	2	O75643	0	1281.65	High	0.0002261	1.861e-05	1.35
	FALSE	High	SLVQEMVGSFGKR		0.00214189	0.00023938	1	1	1	O75643	1	1437.75	High	0.0002261	0.001071	2.3
	FALSE	High	SPTLYGISHDDLKGDPLLDQR		7.01463e-10	0.00023938	1	1	1	O75643	1	2340.18	High	0.0002261	1.099e-10	5.67
	FALSE	High	TNLLLQAHLSR		0.00781944	0.000443417	1	1	2	O75643	0	1265.73	High	0.0003721	0.004329	1.13
	FALSE	High	VFSLSSEFK		0.00630542	0.000443417	1	1	2	O75643	0	1043.54	High	0.0003721	0.003437	1.76
	FALSE	High	VVLLTGETSTDLK		2.31641e-06	0.00023938	1	1	1	O75643	0	1375.77	High	0.0002261	6.81e-07	2.46
	FALSE	High	YAQAGFEGFK		0.000507542	0.00023938	1	1	1	O75643	0	1117.53	High	0.0002261	0.0002268	1.87
FALSE	High	Master Protein	Q9NYF8	Bcl-2-associated transcription factor 1 OS=Homo sapiens OX=9606 GN=BCLAF1 PE=1 SV=2	0	88.322	23	22	35	20	920	106.1	9.98	47.49	22	1
	Checked	Confidence	Sequence	Modifications	Qvality PEP	Qvality q-value	# Protein Groups	# Proteins	# PSMs	Master Protein Accessions	# Missed Cleavages	Theo. MH+ [Da]	Confidence (by Search Engine): Sequest HT	Percolator q-Value (by Search Engine): Sequest HT	Percolator PEP (by Search Engine): Sequest HT	XCorr (by Search Engine): Sequest HT
	FALSE	High	AEGEWEDQEALDYFSDKESGK		4.51632e-05	0.00023938	1	1	1	Q9NYF8	1	2433.04	High	0.0002261	1.672e-05	2.06
	FALSE	High	DRLLASTLVHSVKK		0.00345857	0.00023938	1	1	1	Q9NYF8	2	1566.93	High	0.0002261	0.001796	1.22
	FALSE	High	DTFEHDPSESIDEFNK		1.26737e-08	0.00023938	1	1	1	Q9NYF8	0	1909.81	High	0.0002261	2.492e-09	4.1
	FALSE	High	EEEWDPEYTPK		0.00421773	0.000443417	2	2	1	Q9Y2W1; Q9NYF8	0	1422.61	High	0.0003721	0.002222	2.25
	FALSE	High	ESDGFREEK		0.0105742	0.000443417	1	1	1	Q9NYF8	1	1096.49	High	0.0003721	0.005995	2.14
	FALSE	High	EYSGFAGVSRPR		0.00131804	0.00023938	1	1	1	Q9NYF8	0	1325.66	High	0.0002261	0.0006321	1.68
	FALSE	High	FTDEESRVFLLDR		0.00255249	0.00023938	1	1	2	Q9NYF8	1	1626.81	High	0.0002261	0.001289	2.37
	FALSE	High	FTDEESRVFLLDRGNTR		0.0183013	0.000873749	1	1	1	Q9NYF8	2	2055.03	High	0.000695	0.01088	1.47
	FALSE	High	KSVLADQGK		0.00239354	0.00023938	1	1	1	Q9NYF8	1	945.536	High	0.0002261	0.001204	2.74
	FALSE	High	LKETGYVVERPSTTK		0.132697	0.00843205	1	1	1	Q9NYF8	1	1707.93	High	0.006843	0.09504	3.07
	FALSE	High	LLASTLVHSVKK		4.76177e-06	0.00023938	1	1	4	Q9NYF8	1	1295.8	High	0.0002261	1.478e-06	2.77
	FALSE	High	MAPVPLDDSNRPASLTK		6.05569e-07	0.00023938	1	1	2	Q9NYF8	0	1811.93	High	0.0002261	1.605e-07	2.89
	FALSE	High	MAPVPLDDSNRPASLTK	1xOxidation [M1]	3.47284e-10	0.00023938	1	1	2	Q9NYF8	0	1827.93	High	0.0002261	5.168e-11	2.76
	FALSE	High	MAPVPLDDSNRPASLTKDR	1xOxidation [M1]	0.00930762	0.000443417	1	1	1	Q9NYF8	1	2099.05	High	0.0003721	0.005236	1.12
	FALSE	High	RFTDEESRVFLLDR		5.81133e-06	0.00023938	1	1	2	Q9NYF8	2	1782.91	High	0.0002261	1.832e-06	3.29
	FALSE	High	SFATASHR		0.0159399	0.000672666	1	1	4	Q9NYF8	0	876.432	High	0.0005461	0.009359	1.57
	FALSE	High	SIFDHIKLPQASK		0.0007967	0.00023938	1	1	1	Q9NYF8	1	1483.83	High	0.0002261	0.0003673	2.2
	FALSE	High	SPEIHR		0.124063	0.00756795	2	2	1	Q9Y2W1; Q9NYF8	0	738.389	High	0.005929	0.08828	1.36
	FALSE	High	SQEEPKDTFEHDPSESIDEFNK		0.000478672	0.00023938	1	1	3	Q9NYF8	1	2608.13	High	0.0002261	0.0002123	2.23
	FALSE	High	SSFYPDGGDQETAK		2.79353e-05	0.00023938	1	1	1	Q9NYF8	0	1501.64	High	0.0002261	9.987e-06	2.43
	FALSE	High	SSFYPDGGDQETAKTGK		1.35895e-05	0.00023938	1	1	1	Q9NYF8	1	1787.81	High	0.0002261	4.571e-06	1.9
	FALSE	High	VFKEENQK		0.0763939	0.00446289	1	1	1	Q9NYF8	1	1021.53	High	0.003369	0.05171	1.47
	FALSE	High	YFLHDDRDDGVDYWAK		0.00493698	0.000443417	1	1	1	Q9NYF8	1	2014.89	High	0.0003721	0.002637	1.88
FALSE	High	Master Protein	O95071	E3 ubiquitin-protein ligase UBR5 OS=Homo sapiens OX=9606 GN=UBR5 PE=1 SV=2	0	87.474	10	20	29	20	2799	309.2	5.85	44.41	20	1
	Checked	Confidence	Sequence	Modifications	Qvality PEP	Qvality q-value	# Protein Groups	# Proteins	# PSMs	Master Protein Accessions	# Missed Cleavages	Theo. MH+ [Da]	Confidence (by Search Engine): Sequest HT	Percolator q-Value (by Search Engine): Sequest HT	Percolator PEP (by Search Engine): Sequest HT	XCorr (by Search Engine): Sequest HT
	FALSE	High	AASTAPSSTSTPAASSAGLIYIDPSNLR		0.0491359	0.00244609	1	1	1	O95071	0	2706.36	High	0.001871	0.03192	1.32
	FALSE	High	AAVIIMAVEK		0.000106229	0.00023938	1	1	1	O95071	0	1044.61	High	0.0002261	4.203e-05	1.76
	FALSE	High	AEQENNFPTSSIAFLGQNER		0.0247966	0.00168784	1	1	1	O95071	0	2252.06	High	0.001303	0.01508	1.47
	FALSE	High	AMNQQTTLDTPQLER		4.6779e-05	0.00023938	1	1	1	O95071	0	1745.85	High	0.0002261	1.732e-05	2.74
	FALSE	High	ATFLGLTNEK		0.000268046	0.00023938	1	1	4	O95071	0	1093.59	High	0.0002261	0.0001141	1.71
	FALSE	High	AYPAAITILETAQK		0.00888532	0.000443417	1	1	1	O95071	0	1489.83	High	0.0003721	0.004966	1.03
	FALSE	High	GLLDVLPK		0.0953065	0.00511856	1	1	1	O95071	0	854.535	High	0.003854	0.06569	1.42
	FALSE	High	IGFSVQPDRLELGKPDNNDGSK		1.00297e-10	0.00023938	1	1	1	O95071	1	2386.2	High	0.0002261	1.357e-11	3.86
	FALSE	High	LLTATNLVTLPNSR		2.74486e-05	0.00023938	1	1	1	O95071	0	1512.87	High	0.0002261	9.747e-06	2
	FALSE	High	LTYQDAVNLQNYVEEK		1.06935e-08	0.00023938	1	1	1	O95071	0	1926.94	High	0.0002261	2.073e-09	2.97
	FALSE	High	LYVPLYSSK		0.00436797	0.000443417	1	1	1	O95071	0	1069.59	High	0.0003721	0.002303	1.79
	FALSE	High	NSLEDLTAEDFR		4.81789e-06	0.00023938	1	1	2	O95071	0	1409.65	High	0.0002261	1.502e-06	2.88
	FALSE	High	NVAIFTAGQESPIILR		2.50062e-08	0.00023938	1	1	1	O95071	0	1728.96	High	0.0002261	5.163e-09	3.58
	FALSE	High	TSDSPWFLSGSETLGR		1.54672e-08	0.00023938	1	1	1	O95071	0	1739.82	High	0.0002261	3.086e-09	2.96
	FALSE	High	TTNSSHANGAAQAPR		0.0842259	0.00493819	1	1	1	O95071	0	1482.7	High	0.003756	0.05763	0.72
	FALSE	High	VATWVDETLSSVASK		6.2357e-07	0.00023938	1	1	1	O95071	0	1592.82	High	0.0002261	1.659e-07	3.18
	FALSE	High	VLLLPLER		0.0161246	0.000873749	1	1	1	O95071	0	952.619	High	0.000695	0.009467	2.17
	FALSE	High	VTFKDEPGEGSGVAR		0.0383888	0.00187854	1	1	1	O95071	1	1548.77	High	0.001446	0.02436	2.15
	FALSE	High	WLDGASFDNER		0.000413474	0.00023938	1	1	4	O95071	0	1309.58	High	0.0002261	0.0001816	1.8
	FALSE	High	YNHLVYSQIPAAVK		0.00768428	0.000443417	1	1	3	O95071	0	1602.86	High	0.0003721	0.004257	2.33
FALSE	High	Master Protein	Q9UH99	SUN domain-containing protein 2 OS=Homo sapiens OX=9606 GN=SUN2 PE=1 SV=3	0	87.182	26	12	18	12	717	80.3	6.73	38.87	12	1
	Checked	Confidence	Sequence	Modifications	Qvality PEP	Qvality q-value	# Protein Groups	# Proteins	# PSMs	Master Protein Accessions	# Missed Cleavages	Theo. MH+ [Da]	Confidence (by Search Engine): Sequest HT	Percolator q-Value (by Search Engine): Sequest HT	Percolator PEP (by Search Engine): Sequest HT	XCorr (by Search Engine): Sequest HT
	FALSE	High	AQAALQAVNSVQSGNLALAASAAAVDAGMAMAGQSPVLR		2.07027e-05	0.000453617	1	1	1	P26599	0	3680.88	High	0.000382	6.295e-06	3.9
	FALSE	High	EGQEDQGLTKDYGNSPLHR		7.46352e-06	0.000453617	1	1	1	P26599	1	2144	High	0.000382	2.067e-06	2.88
	FALSE	High	GKNQAFIEMNTEEAANTMVNYYTSVTPVLR		2.02198e-07	0.000453617	1	1	1	P26599	1	3391.63	High	0.000382	4.044e-08	3.94
	FALSE	High	GKNQAFIEMNTEEAANTMVNYYTSVTPVLR	1xOxidation [M]	0.000832105	0.000453617	1	1	2	P26599	1	3407.62	High	0.000382	0.0003534	2.19
	FALSE	High	GKNQAFIEMNTEEAANTMVNYYTSVTPVLR	2xOxidation [M9; M18]	0.0102111	0.000453617	1	1	1	P26599	1	3423.62	High	0.000382	0.005435	1.26
	FALSE	High	GQPIYIQFSNHK		0.000345375	0.000453617	1	1	1	P26599	0	1431.74	High	0.000382	0.0001352	2.41
	FALSE	High	KLPIDVTEGEVISLGLPFGK		8.72181e-06	0.000453617	1	1	3	P26599	1	2112.2	High	0.000382	2.45e-06	3.7
	FALSE	High	KMALIQMGSVEEAVQALIDLHNHDLGENHHLR		9.23867e-09	0.000453617	1	1	1	P26599	1	3618.83	High	0.000382	1.396e-09	4.58
	FALSE	High	IAIPGLAGAGNSVLLVSNLNPER		1.02592e-07	0.000453617	1	1	2	P26599	0	2275.28	High	0.000382	1.927e-08	4.59
	FALSE	High	IIVENLFYPVTLDVLHQIFSK		6.42383e-07	0.000453617	1	1	2	P26599	0	2488.39	High	0.000382	1.421e-07	5.32
	FALSE	High	MALIQMGSVEEAVQALIDLHNHDLGENHHLR	1xOxidation [M1]	1.75789e-08	0.000453617	1	1	1	P26599	0	3506.73	High	0.000382	2.812e-09	2.96
	FALSE	High	MDGIVPDIAVGTK	1xAcetyl [N-Term]	0.000345375	0.000453617	1	1	2	P26599	0	1357.7	High	0.000382	0.0001352	2.03
	FALSE	High	NFQNIFPPSATLHLSNIPPSVSEEDLK		7.78157e-08	0.000453617	1	1	5	P26599	0	2994.52	High	0.000382	1.425e-08	5.03
	FALSE	High	NNQFQALLQYADPVSAQHAK		4.03946e-05	0.000453617	1	1	1	P26599	0	2243.12	High	0.000382	1.305e-05	4.24
	FALSE	High	VKILFNK		0.157465	0.00414956	1	1	1	P26599	1	861.556	High	0.003136	0.1125	0.64
	FALSE	High	VLFSSNGGVVK		0.00174121	0.000453617	1	1	1	P26599	0	1106.62	High	0.000382	0.0007914	1.67
	FALSE	High	VTNILMLK	1xOxidation [M6]	0.0161452	0.000453617	3	3	3	P26599; O95758; Q9UKA9	0	947.559	High	0.000382	0.008997	1.51
	FALSE	High	VTPQSLFILFGVYGDVQR		7.16384e-05	0.000453617	1	1	1	P26599	0	2039.1	High	0.000382	2.435e-05	3.67
FALSE	High	Master Protein	Q15750	TGF-beta-activated kinase 1 and MAP3K7-binding protein 1 OS=Homo sapiens OX=9606 GN=TAB1 PE=1 SV=1	0	87.151	43	15	25	15	504	54.6	5.52	84.06	15	1
	Checked	Confidence	Sequence	Modifications	Qvality PEP	Qvality q-value	# Protein Groups	# Proteins	# PSMs	Master Protein Accessions	# Missed Cleavages	Theo. MH+ [Da]	Confidence (by Search Engine): Sequest HT	Percolator q-Value (by Search Engine): Sequest HT	Percolator PEP (by Search Engine): Sequest HT	XCorr (by Search Engine): Sequest HT
	FALSE	High	AGSLLWMVATSPGR		9.39699e-07	0.00023938	1	1	1	Q9UH99	0	1445.76	High	0.0002261	2.58e-07	3.24
	FALSE	High	AGSLLWMVATSPGR	1xOxidation [M7]	0.000323305	0.00023938	1	1	3	Q9UH99	0	1461.75	High	0.0002261	0.0001396	2.15
	FALSE	High	ASGLVGRK		0.134762	0.00896908	1	1	1	Q9UH99	1	787.478	High	0.007103	0.09652	2.04
	FALSE	High	ATEDFLGSSSGYSSEDDYVGYSDVDQQSSSSR		1.92145e-09	0.00023938	1	1	2	Q9UH99	0	3425.4	High	0.0002261	3.268e-10	3.2
	FALSE	High	EAAASLSLTLQK		9.7293e-05	0.00023938	1	1	1	Q9UH99	0	1231.69	High	0.0002261	3.817e-05	3.07
	FALSE	High	KATEDFLGSSSGYSSEDDYVGYSDVDQQSSSSR		1.41787e-13	0.00023938	1	1	1	Q9UH99	1	3553.5	High	0.0002261	1.153e-14	5.06
	FALSE	High	IGLADYALESGGASVISTR		1.55553e-07	0.00023938	1	1	2	Q9UH99	0	1879.98	High	0.0002261	3.714e-08	3.89
	FALSE	High	QGAPGQGGGGGLSHEDTLALLEGLVSRR		0.010885	0.000443417	1	1	1	Q9UH99	1	2732.41	High	0.0003721	0.006199	1.31
	FALSE	High	RLEALAAEFSSNWQK		0.00121435	0.00023938	1	1	2	Q9UH99	1	1749.89	High	0.0002261	0.000582	1.14
	FALSE	High	SEWQSMTQESFQESSVK		3.16097e-08	0.00023938	1	1	1	Q9UH99	0	2017.88	High	0.0002261	6.654e-09	2.8
	FALSE	High	SEWQSMTQESFQESSVKELR		1.70778e-05	0.00023938	1	1	1	Q9UH99	1	2416.11	High	0.0002261	5.87e-06	1.92
	FALSE	High	YSEDRIGLADYALESGGASVISTR		8.35648e-06	0.00023938	1	1	1	Q9UH99	1	2530.24	High	0.0002261	2.71e-06	2.4
	FALSE	High	YSQGDDDGSSSSGGSSVAGSQSTLFKDSPLR		6.27907e-13	0.00023938	1	1	1	Q9UH99	1	3079.37	High	0.0002261	5.721e-14	3.75
FALSE	High	Master Protein	Q00839	Heterogeneous nuclear ribonucleoprotein U OS=Homo sapiens OX=9606 GN=HNRNPU PE=1 SV=6	0	86.194	25	18	38	18	825	90.5	6	67.57	18	1
	Checked	Confidence	Sequence	Modifications	Qvality PEP	Qvality q-value	# Protein Groups	# Proteins	# PSMs	Master Protein Accessions	# Missed Cleavages	Theo. MH+ [Da]	Confidence (by Search Engine): Sequest HT	Percolator q-Value (by Search Engine): Sequest HT	Percolator PEP (by Search Engine): Sequest HT	XCorr (by Search Engine): Sequest HT
	FALSE	High	EKPYFPIPEEYTFIQNVPLEDR		0.0194953	0.000873749	1	1	2	Q00839	0	2724.36	High	0.000695	0.01166	0.59
	FALSE	High	EKPYFPIPEEYTFIQNVPLEDRVR		1.7279e-05	0.00023938	1	1	1	Q00839	1	2979.53	High	0.0002261	5.933e-06	2.24
	FALSE	High	FIEIAARK		0.0508078	0.00283074	1	1	1	Q00839	1	947.567	High	0.002161	0.03307	1.72
	FALSE	High	GYFEYIEENK		0.00431731	0.000443417	1	1	1	Q00839	0	1291.58	High	0.0003721	0.002282	2.07
	FALSE	High	GYFEYIEENKYSR		0.000433309	0.00023938	1	1	1	Q00839	1	1697.78	High	0.0002261	0.0001905	2.04
	FALSE	High	HAAENPGKYNILGTNTIMDK	1xOxidation [M18]	0.000504579	0.00023938	1	1	1	Q00839	1	2203.08	High	0.0002261	0.0002246	3.92
	FALSE	High	HAAENPGKYNILGTNTIMDKMMVAGFK	3xOxidation [M18; M21; M22]	0.0208849	0.000873749	1	1	1	Q00839	2	2999.44	High	0.000695	0.01258	1.08
	FALSE	High	LKVSELKEELK		0.000297851	0.00023938	1	1	1	Q00839	2	1315.78	High	0.0002261	0.0001272	2.24
	FALSE	High	LLEQYKEESK		0.000323305	0.00023938	1	1	1	Q00839	1	1266.66	High	0.0002261	0.0001391	2.77
	FALSE	High	LQAALDDEEAGGRPAMEPGNGSLDLGGDSAGR		3.8379e-12	0.00023938	1	1	3	Q00839	0	3126.44	High	0.0002261	4.017e-13	5.18
	FALSE	High	LQAALDDEEAGGRPAMEPGNGSLDLGGDSAGR	1xOxidation [M16]	9.03231e-15	0.00023938	1	1	3	Q00839	0	3142.43	High	0.0002261	5.923e-16	5.69
	FALSE	High	LSDKGLK		0.073937	0.00408401	1	1	4	Q00839	1	760.456	High	0.003089	0.0497	1.47
	FALSE	High	NFILDQTNVSAAAQR		1.67863e-07	0.00023938	1	1	6	Q00839	0	1647.84	High	0.0002261	4.026e-08	2.89
	FALSE	High	NFILDQTNVSAAAQRR		0.00236571	0.00023938	1	1	1	Q00839	1	1803.95	High	0.0002261	0.001188	2.34
	FALSE	High	NQSQGYNQWQQGQFWGQKPWSQHYHQGYY		0.0583751	0.00297387	1	1	1	Q00839	0	3658.61	High	0.002264	0.03851	1.68
	FALSE	High	QMADTGKLNTLLQR		0.00925377	0.000443417	1	1	1	Q00839	1	1588.85	High	0.0003721	0.005196	1.58
	FALSE	High	SSGPTSLFAVTVAPPGAR		1.14682e-06	0.00023938	1	1	3	Q00839	0	1714.91	High	0.0002261	3.188e-07	2.4
	FALSE	High	VSELKEELK		0.00574454	0.000443417	1	1	1	Q00839	1	1074.6	High	0.0003721	0.003109	2.56
	FALSE	High	YNILGTNTIMDK		0.000184244	0.00023938	1	1	5	Q00839	0	1382.7	High	0.0002261	7.605e-05	2.36
FALSE	High	Master Protein	P27816	Microtubule-associated protein 4 OS=Homo sapiens OX=9606 GN=MAP4 PE=1 SV=3	0	85.794	24	16	29	16	1152	120.9	5.43	51.35	16	1
	Checked	Confidence	Sequence	Modifications	Qvality PEP	Qvality q-value	# Protein Groups	# Proteins	# PSMs	Master Protein Accessions	# Missed Cleavages	Theo. MH+ [Da]	Confidence (by Search Engine): Sequest HT	Percolator q-Value (by Search Engine): Sequest HT	Percolator PEP (by Search Engine): Sequest HT	XCorr (by Search Engine): Sequest HT
	FALSE	High	ALPLEAEVAPVKDMAQLPETEIAPAK	1xOxidation [M14]	0.0534177	0.00297387	1	1	1	P27816	1	2747.45	High	0.002264	0.03487	1.22
	FALSE	High	ALPLEAEVAPVKDMAQLPETEIAPAKDVAPSTVK		0.0616915	0.00297387	1	1	1	P27816	2	3528.89	High	0.002264	0.04077	0.78
	FALSE	High	DMTLPPETNVILTKDK	1xOxidation [M2]	0.000680198	0.00023938	1	1	1	P27816	1	1830.95	High	0.0002261	0.00031	2.84
	FALSE	High	DVPPLSETEATPVPIKDMEIAQTQK		2.51441e-06	0.00023938	1	1	1	P27816	1	2737.4	High	0.0002261	7.453e-07	2.85
	FALSE	High	DVPPLSETEATPVPIKDMEIAQTQK	1xOxidation [M18]	8.60306e-05	0.00023938	1	1	1	P27816	1	2753.39	High	0.0002261	3.35e-05	2.7
	FALSE	High	DVRWPTETDVSSAK		3.33092e-06	0.00023938	1	1	1	P27816	1	1590.78	High	0.0002261	1.008e-06	3.54
	FALSE	High	DVTPPPETEVVLIK		0.00692066	0.000443417	1	1	1	P27816	0	1536.85	High	0.0003721	0.003802	1.58
	FALSE	High	EAQTLDSQIQETSI		0.00672225	0.000443417	1	1	2	P27816	0	1562.75	High	0.0003721	0.003674	2.61
	FALSE	High	EIEMASEERPPAQALEIMMGLK	1xOxidation [M]	0.0142853	0.000672666	1	1	2	P27816	0	2489.21	High	0.0005461	0.008314	1.6
	FALSE	High	GISEDSHLESLQDVGQSAAPTFMISPETVTGTGK		0.000577333	0.00023938	1	1	1	P27816	0	3489.67	High	0.0002261	0.0002608	1.34
	FALSE	High	GISEDSHLESLQDVGQSAAPTFMISPETVTGTGK	1xOxidation [M23]	4.68048e-08	0.00023938	1	1	1	P27816	0	3505.66	High	0.0002261	1.019e-08	2.94
	FALSE	High	GISEDSHLESLQDVGQSAAPTFMISPETVTGTGKK		1.4412e-06	0.00023938	1	1	1	P27816	1	3617.76	High	0.0002261	4.088e-07	3.8
	FALSE	High	GISEDSHLESLQDVGQSAAPTFMISPETVTGTGKK	1xOxidation [M23]	0.00571118	0.000443417	1	1	1	P27816	1	3633.76	High	0.0003721	0.003085	1.82
	FALSE	High	KPMSLASGLVPAAPPK		0.000157291	0.00023938	1	1	1	P27816	0	1563.89	High	0.0002261	6.397e-05	3.75
	FALSE	High	KPMSLASGLVPAAPPK	1xOxidation [M3]	0.000303131	0.00023938	1	1	3	P27816	0	1579.89	High	0.0002261	0.0001297	2.42
	FALSE	High	KPTSAKPSSTTPR		0.000597979	0.00023938	1	1	2	P27816	0	1357.74	High	0.0002261	0.0002702	2.36
	FALSE	High	NVVLPTETEVAPAKDVTLLKETER		0.000916893	0.00023938	1	1	3	P27816	2	2652.45	High	0.0002261	0.0004292	2.22
	FALSE	High	TTTAAAVASTGPSSR		7.87934e-05	0.00023938	1	1	1	P27816	0	1377.7	High	0.0002261	3.042e-05	3.32
	FALSE	High	TTTLSGTAPAAGVVPSR		2.22334e-06	0.00023938	1	1	2	P27816	0	1585.85	High	0.0002261	6.526e-07	3.26
	FALSE	High	VALSSETEVALAR		2.19744e-06	0.00023938	1	1	2	P27816	0	1345.73	High	0.0002261	6.446e-07	2.25
FALSE	High	Master Protein	Q14247	Src substrate cortactin OS=Homo sapiens OX=9606 GN=CTTN PE=1 SV=2	0	85.654	34	13	16	13	550	61.5	5.4	32.79	13	1
	Checked	Confidence	Sequence	Modifications	Qvality PEP	Qvality q-value	# Protein Groups	# Proteins	# PSMs	Master Protein Accessions	# Missed Cleavages	Theo. MH+ [Da]	Confidence (by Search Engine): Sequest HT	Percolator q-Value (by Search Engine): Sequest HT	Percolator PEP (by Search Engine): Sequest HT	XCorr (by Search Engine): Sequest HT
	FALSE	High	ALEAAHGPGQANQEIAAMIDTEFAK		1.65627e-09	0.000453617	1	1	1	Q15750	0	2583.25	High	0.000382	2.141e-10	7.09
	FALSE	High	ASLQSQLPEGVPQHQLPPQYQK		6.0996e-05	0.000453617	1	1	2	Q15750	0	2473.28	High	0.000382	2.043e-05	4.03
	FALSE	High	EISGGAMAVVAVLLNNK		0.000218617	0.000453617	1	1	1	Q15750	0	1685.93	High	0.000382	8.206e-05	3
	FALSE	High	LSQLGLDAGK		0.00219358	0.000453617	1	1	1	Q15750	0	1001.56	High	0.000382	0.001016	2.91
	FALSE	High	QTSLDAVAQAVVDR		3.47677e-06	0.000453617	1	1	3	Q15750	0	1472.77	High	0.000382	9.001e-07	3.48
	FALSE	High	RVLLQAFDVVER		5.8388e-07	0.000453617	1	1	1	Q15750	1	1444.83	High	0.000382	1.285e-07	2.97
	FALSE	High	SFLESIDDALAEK		6.4463e-05	0.000453617	1	1	2	Q15750	0	1437.71	High	0.000382	2.171e-05	3.07
	FALSE	High	SKPIIAEPEIHGAQPLDGVTGFLVLMSEGLYK		7.60004e-10	0.000453617	1	1	2	Q15750	0	3409.81	High	0.000382	9.144e-11	5.36
	FALSE	High	SRPAHSLPPGEDGRVEPYVDFAEFYR		1.2171e-07	0.000453617	1	1	3	Q15750	1	2991.44	High	0.000382	2.318e-08	3.78
	FALSE	High	STVDGLQVTQLNVDHTTENEDELFR		2.16179e-09	0.000453617	1	1	2	Q15750	0	2860.36	High	0.000382	2.858e-10	4.97
	FALSE	High	VEPYVDFAEFYR		0.0227261	0.000453617	1	1	1	Q15750	0	1534.72	High	0.000382	0.01309	1.82
	FALSE	High	VKYGYTDIDLLSAAK		3.82805e-07	0.000453617	1	1	1	Q15750	1	1656.88	High	0.000382	8.095e-08	3.18
	FALSE	High	VLLQAFDVVER		0.000752556	0.000453617	1	1	1	Q15750	0	1288.73	High	0.000382	0.0003168	2.1
	FALSE	High	VTNFVAQR		0.0150602	0.000453617	1	1	1	Q15750	0	934.51	High	0.000382	0.008354	2.56
	FALSE	High	YGYTDIDLLSAAK		1.86433e-06	0.000453617	1	1	3	Q15750	0	1429.72	High	0.000382	4.545e-07	3.46
FALSE	High	Master Protein	Q9UHL4	Dipeptidyl peptidase 2 OS=Homo sapiens OX=9606 GN=DPP7 PE=1 SV=3	0	85.365	42	14	22	14	492	54.3	6.32	63.35	14	1
	Checked	Confidence	Sequence	Modifications	Qvality PEP	Qvality q-value	# Protein Groups	# Proteins	# PSMs	Master Protein Accessions	# Missed Cleavages	Theo. MH+ [Da]	Confidence (by Search Engine): Sequest HT	Percolator q-Value (by Search Engine): Sequest HT	Percolator PEP (by Search Engine): Sequest HT	XCorr (by Search Engine): Sequest HT
	FALSE	High	AELSYRGPVSGTEPEPVYSMEAADYR		0.125359	0.00773893	1	1	1	Q14247	1	2874.33	High	0.006059	0.08901	1.35
	FALSE	High	AELSYRGPVSGTEPEPVYSMEAADYR	1xOxidation [M20]	1.44941e-05	0.00023938	1	1	1	Q14247	1	2890.32	High	0.0002261	4.916e-06	1.64
	FALSE	High	AKTQTPPVSPAPQPTEERLPSSPVYEDAASFK		0.0314947	0.00168784	1	1	1	Q14247	2	3425.72	High	0.001303	0.01955	1.08
	FALSE	High	ASAGHAVSIAQDDAGADDWETDPDFVNDVSEK		4.8488e-09	0.00023938	1	1	1	Q14247	0	3332.45	High	0.0002261	8.865e-10	3.93
	FALSE	High	ASAGHAVSIAQDDAGADDWETDPDFVNDVSEKEQR		1.04514e-11	0.00023938	1	1	1	Q14247	1	3745.65	High	0.0002261	1.184e-12	3.64
	FALSE	High	FGVQMDRVDQSAVGFEYQGKTEK		4.87555e-07	0.00023938	1	1	2	Q14247	2	2619.25	High	0.0002261	1.268e-07	2.88
	FALSE	High	FGVQMDRVDQSAVGFEYQGKTEK	1xOxidation [M5]	0.0596809	0.00297387	1	1	1	Q14247	2	2635.25	High	0.002264	0.03937	1.89
	FALSE	High	FGVQSERQDSAAVGFDYKEK		1.78087e-10	0.00023938	1	1	1	Q14247	2	2261.08	High	0.0002261	2.506e-11	5.47
	FALSE	High	LAKHESQQDYSK		0.0226289	0.00131991	1	1	1	Q14247	1	1433.7	High	0.001033	0.01371	1.03
	FALSE	High	NASTFEDVTQVSSAYQK		8.86545e-09	0.00023938	1	1	1	Q14247	0	1874.88	High	0.0002261	1.691e-09	3.11
	FALSE	High	SAVGHEYQSK		0.000615747	0.00023938	1	1	1	Q14247	0	1105.53	High	0.0002261	0.0002797	2.39
	FALSE	High	TQTPPVSPAPQPTEERLPSSPVYEDAASFK		4.60223e-12	0.00023938	1	1	1	Q14247	1	3226.59	High	0.0002261	4.89e-13	4.37
	FALSE	High	VDQSAVGFEYQGK		9.01585e-05	0.00023938	1	1	1	Q14247	0	1427.68	High	0.0002261	3.511e-05	1.75
	FALSE	High	YGLFPANYVELR		0.000966498	0.00023938	1	1	1	Q14247	0	1441.75	High	0.0002261	0.0004526	1.47
	FALSE	High	YGLFPANYVELRQ		0.000844738	0.00023938	1	1	1	Q14247	1	1569.81	High	0.0002261	0.0003918	2.39
FALSE	High	Master Protein	P35908	Keratin, type II cytoskeletal 2 epidermal OS=Homo sapiens OX=9606 GN=KRT2 PE=1 SV=2	0	85.234	39	19	48	15	639	65.4	8	78.35	19	1
	Checked	Confidence	Sequence	Modifications	Qvality PEP	Qvality q-value	# Protein Groups	# Proteins	# PSMs	Master Protein Accessions	# Missed Cleavages	Theo. MH+ [Da]	Confidence (by Search Engine): Sequest HT	Percolator q-Value (by Search Engine): Sequest HT	Percolator PEP (by Search Engine): Sequest HT	XCorr (by Search Engine): Sequest HT
	FALSE	High	AQYEEIAQR		0.0264031	0.00168784	3	6	3	P35908; P04259; P02538	0	1107.54	High	0.001303	0.01614	2.35
	FALSE	High	DVDNAYMIKVELQSK	1xOxidation [M7]	0.000329036	0.00023938	1	1	1	P35908	1	1768.88	High	0.0002261	0.0001417	2.17
	FALSE	High	DYQELMNVK		0.0101537	0.000443417	1	4	2	P35908	0	1139.54	High	0.0003721	0.005723	1.71
	FALSE	High	DYQELMNVK	1xOxidation [M6]	0.035472	0.00168784	1	4	1	P35908	0	1155.54	High	0.001303	0.02236	1.93
	FALSE	High	EIKIEISELNR		0.0802217	0.00464924	1	1	1	P35908	1	1343.75	High	0.003507	0.05443	1.28
	FALSE	High	FASFIDKVR		0.000623001	0.00023938	4	17	16	P35908; P04259; P02538; P13647	1	1082.6	High	0.0002261	0.0002831	2.12
	FALSE	High	FLEQQNQVLQTK		2.54357e-05	0.00023938	2	3	1	P35908; P04264	0	1475.79	High	0.0002261	8.989e-06	2.44
	FALSE	High	GFSSGSAVVSGGSR		9.17571e-05	0.00023938	1	1	4	P35908	0	1254.61	High	0.0002261	3.585e-05	1.69
	FALSE	High	GGGFGGGSSFGGGSGFSGGGFGGGGFGGGR		1.0326e-09	0.00023938	1	1	1	P35908	0	2399.02	High	0.0002261	1.666e-10	4.64
	FALSE	High	LLRDYQELMNVK		0.0294197	0.00168784	1	4	1	P35908	1	1521.81	High	0.001303	0.0182	1.7
	FALSE	High	LLRDYQELMNVK	1xOxidation [M9]	0.00104292	0.00023938	1	4	1	P35908	1	1537.8	High	0.0002261	0.0004923	2.89
	FALSE	High	MSGDLSSNVTVSVTSSTISSNVASK	1xOxidation [M1]	0.0218647	0.00131991	1	1	1	P35908	0	2474.19	High	0.001033	0.01314	1.2
	FALSE	High	NLDLDSIIAEVK		7.17434e-05	0.00023938	4	7	1	P35908; P04259; P02538; P13647	0	1329.73	High	0.0002261	2.757e-05	2.75
	FALSE	High	NVQDAIADAEQR		1.97715e-05	0.00023938	1	1	3	P35908	0	1329.64	High	0.0002261	6.868e-06	3.11
	FALSE	High	NVQDAIADAEQRGEHALK		1.08792e-06	0.00023938	1	1	2	P35908	1	1964.98	High	0.0002261	3.019e-07	3.66
	FALSE	High	NVQDAIADAEQRGEHALKDAR		0.000725452	0.00023938	1	1	2	P35908	2	2307.14	High	0.0002261	0.0003333	1.79
	FALSE	High	TAAENDFVTLKK		0.000310317	0.00023938	1	1	1	P35908	1	1336.71	High	0.0002261	0.0001333	3.19
	FALSE	High	TSQNSELNNMQDLVEDYKK		7.65623e-08	0.00023938	1	1	1	P35908	1	2256.04	High	0.0002261	1.732e-08	4.64
	FALSE	High	TSQNSELNNMQDLVEDYKK	1xOxidation [M10]	0.00143056	0.00023938	1	1	1	P35908	1	2272.04	High	0.0002261	0.0006934	1.91
	FALSE	High	VDLLNQEIEFLK		3.81066e-05	0.00023938	1	1	2	P35908	0	1460.8	High	0.0002261	1.393e-05	1.81
	FALSE	High	VLYDAEISQIHQSVTDTNVILSMDNSR	1xOxidation [M23]	0.0630672	0.00297387	1	1	1	P35908	0	3064.49	High	0.002264	0.04181	1.78
	FALSE	High	YLDGLTAER		0.0339026	0.00168784	1	1	1	P35908	0	1037.53	High	0.001303	0.0213	1.46
FALSE	High	Master Protein	P14866	Heterogeneous nuclear ribonucleoprotein L OS=Homo sapiens OX=9606 GN=HNRNPL PE=1 SV=2	0	83.38	26	8	10	8	589	64.1	8.22	42.56	8	1
	Checked	Confidence	Sequence	Modifications	Qvality PEP	Qvality q-value	# Protein Groups	# Proteins	# PSMs	Master Protein Accessions	# Missed Cleavages	Theo. MH+ [Da]	Confidence (by Search Engine): Sequest HT	Percolator q-Value (by Search Engine): Sequest HT	Percolator PEP (by Search Engine): Sequest HT	XCorr (by Search Engine): Sequest HT
	FALSE	High	AITHLNNNFMFGQK		5.41875e-08	0.00023938	1	1	1	P14866	0	1634.81	High	0.0002261	1.189e-08	4.83
	FALSE	High	LKTDNAGDQHGGGGGGGGGAGAAGGGGGGENYDDPHKTPASPVVHIR		9.97108e-11	0.00023938	1	1	1	P14866	2	4279.98	High	0.0002261	1.345e-11	6.01
	FALSE	High	LNVFKNDQDTWDYTNPNLSGQGDPGSNPNK		0.00026648	0.00023938	1	1	1	P14866	1	3335.52	High	0.0002261	0.0001132	2.35
	FALSE	High	LNVFKNDQDTWDYTNPNLSGQGDPGSNPNKR		5.32244e-06	0.00023938	1	1	1	P14866	2	3491.62	High	0.0002261	1.664e-06	3.13
	FALSE	High	SKPGAAMVEMADGYAVDR		3.61628e-07	0.00023938	1	1	1	P14866	0	1867.87	High	0.0002261	9.215e-08	2.52
	FALSE	High	SKPGAAMVEMADGYAVDR	2xOxidation [M7; M10]	0.00487976	0.000443417	1	1	1	P14866	0	1899.86	High	0.0003721	0.002593	1.66
	FALSE	High	SSSGLLEWESK		0.00121435	0.00023938	1	1	1	P14866	0	1222.6	High	0.0002261	0.0005808	2.16
	FALSE	High	TDNAGDQHGGGGGGGGGAGAAGGGGGGENYDDPHKTPASPVVHIR		7.3135e-14	0.00023938	1	1	1	P14866	1	4038.81	High	0.0002261	5.627e-15	8.27
	FALSE	High	YGPQYGHPPPPPPPPEYGPHADSPVLMVYGLDQSK		4.09557e-15	0.00023938	1	1	1	P14866	0	3784.81	High	0.0002261	2.527e-16	6.13
	FALSE	High	YGPQYGHPPPPPPPPEYGPHADSPVLMVYGLDQSK	1xOxidation [M27]	6.4268e-12	0.00023938	1	1	1	P14866	0	3800.81	High	0.0002261	7.019e-13	5.51
FALSE	High	Master Protein	O00159	Unconventional myosin-Ic OS=Homo sapiens OX=9606 GN=MYO1C PE=1 SV=4	0	82.892	18	12	16	12	1063	121.6	9.41	39.89	12	1
	Checked	Confidence	Sequence	Modifications	Qvality PEP	Qvality q-value	# Protein Groups	# Proteins	# PSMs	Master Protein Accessions	# Missed Cleavages	Theo. MH+ [Da]	Confidence (by Search Engine): Sequest HT	Percolator q-Value (by Search Engine): Sequest HT	Percolator PEP (by Search Engine): Sequest HT	XCorr (by Search Engine): Sequest HT
	FALSE	High	ADNKQKGDVVLQSDHVIETLTK		9.90239e-19	0.00023938	1	1	1	O00159	2	2438.29	High	0.000226142	3.20309e-20	7.37
	FALSE	High	DGTIDFTPGSELLITK		0.00407264	0.00023938	1	1	2	O00159	0	1706.88	High	0.0002261	0.002142	1.68
	FALSE	High	DNYPQSVPR		0.028922	0.00168784	1	1	1	O00159	0	1075.52	High	0.001303	0.01791	1.74
	FALSE	High	DQAVMISGESGAGK	1xOxidation [M5]	5.98288e-05	0.00023938	1	1	1	O00159	0	1365.63	High	0.0002261	2.266e-05	3.14
	FALSE	High	GEELLSPLNLEQAAYAR		3.08721e-07	0.00023938	1	1	2	O00159	0	1873.97	High	0.0002261	7.751e-08	3.03
	FALSE	High	LLQSNPVLEAFGNAK		1.90921e-06	0.00023938	1	1	2	O00159	0	1600.87	High	0.0002261	5.533e-07	3.36
	FALSE	High	QLLLTPNAVVIVEDAK		2.17262e-08	0.00023938	1	1	1	O00159	0	1723	High	0.0002261	4.441e-09	3.36
	FALSE	High	QLLLTPNAVVIVEDAKVK		2.0244e-06	0.00023938	1	1	1	O00159	1	1950.16	High	0.0002261	5.871e-07	4.97
	FALSE	High	SEQEEYEAEGIAWEPVQYFNNK		3.12359e-07	0.00023938	1	1	1	O00159	0	2660.18	High	0.0002261	7.868e-08	2
	FALSE	High	TALSANRVNSININQGSITFAGGPGR		1.34384e-08	0.00023938	1	1	1	O00159	1	2615.36	High	0.0002261	2.653e-09	3.41
	FALSE	High	TLFATEDALEVR		4.11222e-05	0.00023938	1	1	2	O00159	0	1364.71	High	0.0002261	1.507e-05	2.2
	FALSE	High	VLQALGSEPIQYAVPVVKYDR		4.26016e-06	0.00023938	1	1	1	O00159	1	2345.29	High	0.0002261	1.31e-06	3.64
FALSE	High	Master Protein	P13647	Keratin, type II cytoskeletal 5 OS=Homo sapiens OX=9606 GN=KRT5 PE=1 SV=3	0	82.35	30	17	39	10	590	62.3	7.74	58.75	17	1
	Checked	Confidence	Sequence	Modifications	Qvality PEP	Qvality q-value	# Protein Groups	# Proteins	# PSMs	Master Protein Accessions	# Missed Cleavages	Theo. MH+ [Da]	Confidence (by Search Engine): Sequest HT	Percolator q-Value (by Search Engine): Sequest HT	Percolator PEP (by Search Engine): Sequest HT	XCorr (by Search Engine): Sequest HT
	FALSE	High	DVDAAYMNKVELEAK		0.000584135	0.00023938	1	2	1	P13647	1	1695.83	High	0.0002261	0.0002641	2.03
	FALSE	High	FASFIDKVR		0.000623001	0.00023938	4	17	16	P35908; P04259; P02538; P13647	1	1082.6	High	0.0002261	0.0002831	2.12
	FALSE	High	FLEQQNKVLDTKWTLLQEQGTK		0.0719459	0.00390639	2	3	1	P04259; P13647	2	2647.41	High	0.002957	0.0482	0.99
	FALSE	High	GLGVGFGSGGGSSSSVK		6.73038e-08	0.00023938	1	1	3	P13647	0	1439.71	High	0.0002261	1.502e-08	3.72
	FALSE	High	GLGVGFGSGGGSSSSVKFVSTTSSSR		1.51144e-10	0.00023938	1	1	1	P13647	1	2392.17	High	0.0002261	2.112e-11	3.58
	FALSE	High	ISISTSGGSFR		0.0377449	0.00187854	1	1	1	P13647	0	1111.57	High	0.001446	0.02381	1.94
	FALSE	High	NKLAELEEALQK		0.000287565	0.00023938	1	1	1	P13647	1	1385.76	High	0.0002261	0.0001232	2.31
	FALSE	High	NLDLDSIIAEVK		7.17434e-05	0.00023938	4	7	1	P35908; P04259; P02538; P13647	0	1329.73	High	0.0002261	2.757e-05	2.75
	FALSE	High	NMQDLVEDFK		0.000473098	0.00023938	1	1	1	P13647	0	1238.57	High	0.0002261	0.0002107	1.79
	FALSE	High	QLDSIVGERGR		0.000272797	0.00023938	2	3	1	P02538; P13647	1	1229.66	High	0.0002261	0.0001159	1.27
	FALSE	High	QNLEPLFEQYINNLRR		0.00479515	0.000443417	3	4	2	P04259; P02538; P13647	1	2047.07	High	0.0003721	0.002551	2.4
	FALSE	High	TEAESWYQTK		0.00424241	0.000443417	1	1	1	P13647	0	1242.56	High	0.0003721	0.002241	1.97
	FALSE	High	TTAENEFVMLK	1xOxidation [M9]	0.00295399	0.00023938	1	1	1	P13647	0	1298.63	High	0.0002261	0.001517	2.53
	FALSE	High	TTAENEFVMLKK		1.42415e-05	0.00023938	1	1	1	P13647	1	1410.73	High	0.0002261	4.829e-06	2.77
	FALSE	High	VDALMDEINFMK		0.000890442	0.00023938	1	1	1	P13647	0	1425.68	High	0.0002261	0.0004162	1.81
	FALSE	High	VDALMDEINFMK	1xOxidation [M11]	0.00925377	0.000443417	1	1	1	P13647	0	1441.67	High	0.0003721	0.005197	1.28
	FALSE	High	VDALMDEINFMK	2xOxidation [M5; M11]	0.00127256	0.00023938	1	1	2	P13647	0	1457.67	High	0.0002261	0.0006098	2.53
	FALSE	High	VLDTKWTLLQEQGTK		3.66021e-09	0.00023938	2	3	1	P04259; P13647	1	1759.96	High	0.0002261	6.544e-10	4.66
	FALSE	High	WTLLQEQGTK		0.000239814	0.00023938	3	4	2	P04259; P02538; P13647	0	1203.64	High	0.0002261	0.0001012	2.61
FALSE	High	Master Protein	Q13085	Acetyl-CoA carboxylase 1 OS=Homo sapiens OX=9606 GN=ACACA PE=1 SV=2	0	81.273	11	22	32	22	2346	265.4	6.37	47.86	22	1
	Checked	Confidence	Sequence	Modifications	Qvality PEP	Qvality q-value	# Protein Groups	# Proteins	# PSMs	Master Protein Accessions	# Missed Cleavages	Theo. MH+ [Da]	Confidence (by Search Engine): Sequest HT	Percolator q-Value (by Search Engine): Sequest HT	Percolator PEP (by Search Engine): Sequest HT	XCorr (by Search Engine): Sequest HT
	FALSE	High	AIGIGAYLVR		0.00273792	0.00023938	1	2	1	Q13085	0	1032.62	High	0.0002261	0.001391	1.86
	FALSE	High	DFTVASPAEFVTR		0.00018972	0.00023938	1	2	4	Q13085	0	1439.72	High	0.0002261	7.865e-05	2.59
	FALSE	High	DIIVIGNDITYR		3.33092e-06	0.00023938	1	1	1	Q13085	0	1391.75	High	0.0002261	1.004e-06	2.9
	FALSE	High	EASFEYLQNEGER		4.48994e-05	0.00023938	1	2	1	Q13085	0	1571.7	High	0.0002261	1.659e-05	2.08
	FALSE	High	EFTQQNK		0.0496873	0.00264727	1	1	1	Q13085	0	894.432	High	0.002023	0.03219	0.7
	FALSE	High	FVVMVTPEDLK		0.000446185	0.00023938	1	2	1	Q13085	0	1277.68	High	0.0002261	0.0001977	1.9
	FALSE	High	GYVKDVDDGLQAAEEVGYPVMIK	1xOxidation [M21]	0.00210464	0.00023938	1	1	1	Q13085	1	2512.23	High	0.0002261	0.001053	2.4
	FALSE	High	LGGIPVGVVAVETR		1.28185e-06	0.00023938	1	1	1	Q13085	0	1366.81	High	0.0002261	3.609e-07	2.97
	FALSE	High	IGSFGPQEDLLFLR		1.61089e-06	0.00023938	1	1	1	Q13085	0	1591.85	High	0.0002261	4.613e-07	3.31
	FALSE	High	LGTPELSTAER		0.0212472	0.000873749	1	1	1	Q13085	0	1173.61	High	0.000695	0.01274	1.63
	FALSE	High	LLETESFQMNR		0.00253761	0.00023938	1	1	1	Q13085	0	1367.66	High	0.0002261	0.001284	1.62
	FALSE	High	LLETESFQMNR	1xOxidation [M9]	0.0029713	0.00023938	1	1	3	Q13085	0	1383.66	High	0.0002261	0.001519	1.52
	FALSE	High	LLLEDLVKK		0.0032245	0.00023938	1	1	1	Q13085	1	1070.68	High	0.0002261	0.001667	1.85
	FALSE	High	ILNVPQELYEK		0.000201166	0.00023938	1	1	2	Q13085	0	1345.74	High	0.0002261	8.381e-05	2.61
	FALSE	High	LTFLVAQK		0.002044	0.00023938	1	1	1	Q13085	0	919.561	High	0.0002261	0.001017	1.44
	FALSE	High	QVQAEVPGSPIFVMR		3.76699e-06	0.00023938	1	1	1	Q13085	0	1657.87	High	0.0002261	1.152e-06	2.84
	FALSE	High	TIQVENSHLILTGAGALNK		0.000185326	0.00023938	1	1	2	Q13085	0	1979.09	High	0.0002261	7.637e-05	2.5
	FALSE	High	TYQAIKDFNR		0.00487976	0.000443417	1	1	1	Q13085	1	1255.64	High	0.0003721	0.002603	1.37
	FALSE	High	VEVGTEVTDYR		0.00215445	0.00023938	1	1	1	Q13085	0	1267.62	High	0.0002261	0.001074	2.01
	FALSE	High	VLQAELK		0.0496873	0.00264727	1	1	2	Q13085	0	800.488	High	0.002023	0.03219	0.94
	FALSE	High	VNNADDFPNLFR		0.000966498	0.00023938	1	1	1	Q13085	0	1421.68	High	0.0002261	0.0004535	1.86
	FALSE	High	YLYLTPQDYK		0.0155766	0.000672666	1	1	2	Q13085	0	1303.66	High	0.0005461	0.009118	2.38
	FALSE	High	YLYLTPQDYKR		0.0042922	0.000443417	1	1	1	Q13085	1	1459.76	High	0.0003721	0.00227	2.29
FALSE	High	Master Protein	Q08378	Golgin subfamily A member 3 OS=Homo sapiens OX=9606 GN=GOLGA3 PE=1 SV=2	0	79.964	15	19	26	19	1498	167.3	5.44	49.55	19	1
	Checked	Confidence	Sequence	Modifications	Qvality PEP	Qvality q-value	# Protein Groups	# Proteins	# PSMs	Master Protein Accessions	# Missed Cleavages	Theo. MH+ [Da]	Confidence (by Search Engine): Sequest HT	Percolator q-Value (by Search Engine): Sequest HT	Percolator PEP (by Search Engine): Sequest HT	XCorr (by Search Engine): Sequest HT
	FALSE	High	DLFLQGAYDTVR		0.0014387	0.000453617	1	1	1	Q9UHL4	0	1397.71	High	0.000382	0.0006404	3.23
	FALSE	High	DLGAQDAPAIAFGGSYGGMLSAYLR		1.75789e-08	0.000453617	1	1	1	Q9UHL4	0	2501.21	High	0.000382	2.821e-09	5.54
	FALSE	High	DLTQLFMFAR	1xOxidation [M7]	0.00214997	0.000453617	1	1	1	Q9UHL4	0	1257.63	High	0.000382	0.0009937	1.77
	FALSE	High	DVTADFEGQSPK		0.0262221	0.000453617	1	1	1	Q9UHL4	0	1293.6	High	0.000382	0.01535	1.26
	FALSE	High	FLVSDRFWVR		0.0257103	0.000453617	1	1	1	Q9UHL4	1	1324.72	High	0.000382	0.01497	1.83
	FALSE	High	GALLVFAEHR		0.00211784	0.000453617	1	1	1	Q9UHL4	0	1112.62	High	0.000382	0.0009796	2.88
	FALSE	High	GHTELLTVEQALADFAELLR		3.13091e-07	0.000453617	1	1	1	Q9UHL4	0	2226.18	High	0.000382	6.517e-08	6.02
	FALSE	High	KLEATIIGEWVK		1.54139e-07	0.000453617	1	1	2	Q9UHL4	1	1386.8	High	0.000382	3.01e-08	3.66
	FALSE	High	LDHFNFER		0.18673	0.00534629	1	1	1	Q9UHL4	0	1077.51	High	0.00403	0.1364	1.69
	FALSE	High	MKYPHLVAGALAASAPVLAVAGLGDSNQFFR		6.23777e-08	0.000453617	1	1	2	Q9UHL4	1	3171.68	High	0.000382	1.117e-08	4.53
	FALSE	High	MKYPHLVAGALAASAPVLAVAGLGDSNQFFR	1xOxidation [M1]	4.58727e-07	0.000453617	1	1	3	Q9UHL4	1	3187.67	High	0.000382	9.868e-08	5.05
	FALSE	High	NAFTVLAMMDYPYPTDFLGPLPANPVK	1xOxidation [M8]	1.94082e-06	0.000453617	1	1	1	Q9UHL4	0	2998.47	High	0.000382	4.756e-07	3.82
	FALSE	High	NAFTVLAMMDYPYPTDFLGPLPANPVK	2xOxidation [M8; M9]	0.000159288	0.000453617	1	1	1	Q9UHL4	0	3014.47	High	0.000382	5.812e-05	3.22
	FALSE	High	NLSASVIAVTIQGGAHHLDLR		0.000153011	0.000453617	1	1	1	Q9UHL4	0	2172.19	High	0.000382	5.553e-05	2.23
	FALSE	High	SLPFGAQSTQR		0.00425376	0.000453617	1	1	2	Q9UHL4	0	1191.61	High	0.000382	0.002091	2.26
	FALSE	High	YPHLVAGALAASAPVLAVAGLGDSNQFFR		2.28641e-10	0.000453617	1	1	2	Q9UHL4	0	2912.54	High	0.000382	2.474e-11	4.75
FALSE	High	Master Protein	Q15208	Serine/threonine-protein kinase 38 OS=Homo sapiens OX=9606 GN=STK38 PE=1 SV=1	0	79.602	40	19	26	19	465	54.2	7.15	57.08	19	1
	Checked	Confidence	Sequence	Modifications	Qvality PEP	Qvality q-value	# Protein Groups	# Proteins	# PSMs	Master Protein Accessions	# Missed Cleavages	Theo. MH+ [Da]	Confidence (by Search Engine): Sequest HT	Percolator q-Value (by Search Engine): Sequest HT	Percolator PEP (by Search Engine): Sequest HT	XCorr (by Search Engine): Sequest HT
	FALSE	High	ADMLEKEQVGHIR		5.19345e-05	0.000453617	1	1	1	Q15208	1	1525.78	High	0.000382	1.713e-05	2.06
	FALSE	High	DIKPDNLLLDSK		0.00097723	0.000453617	1	1	1	Q15208	0	1370.75	High	0.000382	0.00042	1.74
	FALSE	High	DILVEADSLWVVK		0.00519798	0.000453617	1	1	1	Q15208	0	1486.82	High	0.000382	0.002601	1.93
	FALSE	High	ERPAAISIEIK		0.0397767	0.000880864	1	1	2	Q15208	0	1226.71	High	0.0006988	0.02426	2.25
	FALSE	High	ETLTFPPEVPISEK		0.00264126	0.000453617	1	1	4	Q15208	0	1586.83	High	0.000382	0.001241	2.65
	FALSE	High	GAIPSYMK	1xOxidation [M7]	0.21854	0.00887868	1	1	1	Q15208	0	882.439	High	0.006685	0.1632	1.4
	FALSE	High	KADMLEKEQVGHIR		0.00294956	0.000453617	1	1	1	Q15208	2	1653.87	High	0.000382	0.001403	2.13
	FALSE	High	KDTLTEEETQFYIAETVLAIDSIHQLGFIHR		6.91842e-12	0.000453617	1	1	2	Q15208	1	3617.85	High	0.000382	5.448e-13	4.82
	FALSE	High	IGAPGVEEIK		0.0103135	0.000453617	1	1	2	Q15208	0	1012.57	High	0.000382	0.005498	1.8
	FALSE	High	LGLEDFESLK		0.0041693	0.000453617	1	1	1	Q15208	0	1150.6	High	0.000382	0.002044	2.24
	FALSE	High	LGLEDFESLKVIGR		1.45007e-06	0.000453617	1	1	1	Q15208	1	1575.87	High	0.000382	3.453e-07	4.33
	FALSE	High	NKDWVFINYTYK		8.71503e-05	0.000453617	1	1	2	Q15208	1	1590.8	High	0.000382	3.011e-05	2.47
	FALSE	High	NKDWVFINYTYKR		0.00353341	0.000453617	1	1	1	Q15208	2	1746.9	High	0.000382	0.001709	2.67
	FALSE	High	SNSFFEGVDWEHIR		2.85574e-05	0.000453617	1	1	1	Q15208	0	1722.79	High	0.000382	8.904e-06	2.99
[truncated: 16,806 more rows]

## Sheet: PC-3-MS Proteins
Checked	Protein FDR Confidence: Combined	Master	Accession	Description	Exp. q-value: Combined	Sum PEP Score	Coverage [%]	# Peptides	# PSMs	# Unique Peptides	# AAs	MW [kDa]	calc. pI	Score Sequest HT: Sequest HT	# Peptides (by Search Engine): Sequest HT	# Protein Groups
FALSE	High	Master Protein	P21333	Filamin-A OS=Homo sapiens OX=9606 GN=FLNA PE=1 SV=4	0	560.821	41	81	168	71	2647	280.6	6.06	417.63	81	1
	Checked	Confidence	Sequence	Modifications	Qvality PEP	Qvality q-value	# Protein Groups	# Proteins	# PSMs	Master Protein Accessions	# Missed Cleavages	Theo. MH+ [Da]	Confidence (by Search Engine): Sequest HT	Percolator q-Value (by Search Engine): Sequest HT	Percolator PEP (by Search Engine): Sequest HT	XCorr (by Search Engine): Sequest HT
	FALSE	High	AEAGVPAEFSIWTR		9.99216e-06	8.98552e-05	1	1	2	P21333	0	1533.77	High	8.734e-05	2.867e-06	3.34
	FALSE	High	AFGPGLQGGSAGSPAR		2.79617e-07	8.98552e-05	1	1	2	P21333	0	1429.72	High	8.734e-05	6.302e-08	2.86
	FALSE	High	AGNNMLLVGVHGPR	1xOxidation [M5]	0.000354702	8.98552e-05	1	1	1	P21333	0	1450.76	High	8.734e-05	0.00013	2.36
	FALSE	High	AGQSAAGAAPGGGVDTR		1.26692e-08	8.98552e-05	1	1	1	P21333	0	1442.7	High	8.734e-05	2.303e-09	4.66
	FALSE	High	ALTQTGGPHVK		0.00202441	0.000191045	1	1	2	P21333	0	1108.61	High	0.0001579	0.0008383	2.16
	FALSE	High	ASGPGLNTTGVPASLPVEFTIDAK		0.000698791	8.98552e-05	1	1	2	P21333	0	2342.22	High	8.734e-05	0.0002698	2.98
	FALSE	High	AWGPGLEGGVVGK		0.000209589	8.98552e-05	1	1	3	P21333	0	1226.65	High	8.734e-05	7.433e-05	2.61
	FALSE	High	AYGPGIEPTGNMVK		1.37324e-06	8.98552e-05	1	1	2	P21333	0	1433.71	High	8.734e-05	3.445e-07	2.64
	FALSE	High	AYGPGIEPTGNMVK	1xOxidation [M12]	7.05678e-07	8.98552e-05	1	1	1	P21333	0	1449.7	High	8.734e-05	1.686e-07	3.11
	FALSE	High	DAEMPATEKDLAEDAPWKK		6.70775e-07	8.98552e-05	1	1	2	P21333	2	2145.02	High	8.734e-05	1.6e-07	4.26
	FALSE	High	DAEMPATEKDLAEDAPWKK	1xOxidation [M4]	0.00157173	0.000191045	1	1	1	P21333	2	2161.01	High	0.0001579	0.0006395	1.61
	FALSE	High	DAGEGGLSLAIEGPSK		1.00836e-08	8.98552e-05	1	1	1	P21333	0	1500.75	High	8.734e-05	1.799e-09	3.92
	FALSE	High	DAGYGGLSLSIEGPSK		1.3232e-07	8.98552e-05	1	1	2	P21333	0	1550.77	High	8.734e-05	2.821e-08	3.85
	FALSE	High	DAPQDFHPDR		0.00196138	0.000191045	1	1	2	P21333	0	1197.53	High	0.0001579	0.0008093	2.33
	FALSE	High	DLAEDAPWKK		0.00109562	8.98552e-05	3	3	3	P21333; O75369; Q14315	1	1172.59	High	8.734e-05	0.0004352	2.46
	FALSE	High	DVDIIDHHDNTYTVK		8.18732e-10	8.98552e-05	1	1	2	P21333	0	1784.84	High	8.734e-05	1.231e-10	4.22
	FALSE	High	EAGAGGLAIAVEGPSK		4.12041e-08	8.98552e-05	1	1	1	P21333	0	1426.75	High	8.734e-05	8.094e-09	3.75
	FALSE	High	EAGAGGLAIAVEGPSKAEISFEDRK		7.12787e-11	8.98552e-05	1	1	1	P21333	2	2502.28	High	8.734e-05	9.052e-12	3.88
	FALSE	High	EEGPYEVEVTYDGVPVPGSPFPLEAVAPTKPSK		1.99279e-11	8.98552e-05	1	1	1	P21333	0	3485.74	High	8.734e-05	2.33e-12	3.9
	FALSE	High	EGPYSISVLYGDEEVPR		4.80208e-09	8.98552e-05	1	1	1	P21333	0	1909.92	High	8.734e-05	8.151e-10	3.97
	FALSE	High	ETGEHLVHVK		0.00221187	0.000191045	1	1	2	P21333	0	1148.61	High	0.0001579	0.0009257	2.65
	FALSE	High	FADQHVPGSPFSVK		5.3678e-06	8.98552e-05	1	1	1	P21333	0	1515.76	High	8.734e-05	1.48e-06	4.11
	FALSE	High	FGGEHVPNSPFQVTALAGDQPSVQPPLR		2.06267e-14	8.98552e-05	1	1	7	P21333	0	2945.49	High	8.734e-05	2.664e-15	4.65
	FALSE	High	FNGTHIPGSPFK		3.98448e-06	8.98552e-05	1	1	3	P21333	0	1301.66	High	8.734e-05	1.078e-06	2.8
	FALSE	High	FVPAEMGTHTVSVK		5.16742e-06	8.98552e-05	1	1	1	P21333	0	1502.77	High	8.734e-05	1.416e-06	2.42
	FALSE	High	FVPAEMGTHTVSVK	1xOxidation [M6]	0.000109088	8.98552e-05	1	1	1	P21333	0	1518.76	High	8.734e-05	3.699e-05	1.84
	FALSE	High	FVPAEMGTHTVSVKYKGQHVPGSPFQFTVGPLGEGGAHK		0.00659563	0.000260773	1	1	1	P21333	2	4079.06	High	0.0002012	0.002969	2.98
	FALSE	High	GAGSGELKVTVK		0.000102386	8.98552e-05	2	2	2	P21333; Q14315	1	1145.65	High	8.734e-05	3.452e-05	3.06
	FALSE	High	GAGSYTIMVLFADQATPTSPIR	1xOxidation [M8]	0.0139323	0.000435708	1	1	2	P21333	0	2312.16	High	0.0003213	0.00665	1.68
	FALSE	High	GAGTGGLGLAVEGPSEAK		1.50626e-10	8.98552e-05	1	1	3	P21333	0	1570.81	High	8.734e-05	2.017e-11	4.46
	FALSE	High	GKLDVQFSGLTK		4.61006e-06	8.98552e-05	1	1	2	P21333	1	1292.72	High	8.734e-05	1.257e-06	2.85
	FALSE	High	GLVEPVDVVDNADGTQTVNYVPSR		2.31394e-08	8.98552e-05	1	1	3	P21333	0	2544.26	High	8.734e-05	4.385e-09	4.52
	FALSE	High	GQHVPGSPFQFTVGPLGEGGAHK		6.75664e-08	8.98552e-05	2	2	2	P21333; Q14315	0	2304.15	High	8.734e-05	1.374e-08	4.92
	FALSE	High	GTVEPQLEAR		0.000996337	8.98552e-05	1	1	2	P21333	0	1099.57	High	8.734e-05	0.0003935	1.56
	FALSE	High	HNQRPTFR		0.000314457	8.98552e-05	1	1	9	P21333	0	1055.55	High	8.734e-05	0.0001146	2.81
	FALSE	High	KIQQNTFTR		0.0429534	0.00133046	3	3	1	P21333; O75369; Q14315	1	1135.62	High	0.0009865	0.02245	1.7
	FALSE	High	KNGQHVASSPIPVVISQSEIGDASR		8.20908e-06	8.98552e-05	1	1	1	P21333	1	2576.34	High	8.734e-05	2.333e-06	2.71
	FALSE	High	IANLQTDLSDGLR		7.27736e-06	8.98552e-05	1	1	4	P21333	0	1415.75	High	8.734e-05	2.043e-06	3.84
	FALSE	High	LKPGAPLRPK		0.00992937	0.000260773	1	1	1	P21333	0	1076.69	High	0.0002012	0.00461	1.55
	FALSE	High	IKVSGLGEK		0.00429489	0.000260773	1	1	3	P21333	1	930.562	High	0.0002012	0.001879	2.31
	FALSE	High	LIALLEVLSQK		7.51178e-06	8.98552e-05	3	3	3	P21333; O75369; Q14315	0	1226.77	High	8.734e-05	2.121e-06	2.39
	FALSE	High	LIALLEVLSQKK		5.61141e-06	8.98552e-05	1	1	1	P21333	1	1354.87	High	8.734e-05	1.551e-06	3.31
	FALSE	High	LLGWIQNK		0.011329	0.000435708	3	3	1	P21333; O75369; Q14315	0	971.567	High	0.0003213	0.005331	2.46
	FALSE	High	IPEISIQDMTAQVTSPSGK	1xOxidation [M9]	1.83512e-11	8.98552e-05	1	1	2	P21333	0	2018.01	High	8.734e-05	2.122e-12	3.32
	FALSE	High	LPQLPITNFSR		0.00131645	0.000191045	1	1	2	P21333	0	1285.73	High	0.0001579	0.0005286	2.4
	FALSE	High	IQQNTFTR		0.00418778	0.000260773	3	3	3	P21333; O75369; Q14315	0	1007.53	High	0.0002012	0.00183	2.37
	FALSE	High	LTVSSLQESGLKVNQPASFAVSLNGAK		2.34779e-10	8.98552e-05	1	1	2	P21333	1	2745.48	High	8.734e-05	3.244e-11	4
	FALSE	High	LVSNHSLHETSSVFVDSLTK		4.2453e-06	8.98552e-05	1	1	2	P21333	0	2200.12	High	8.734e-05	1.152e-06	4.69
	FALSE	High	QMQLENVSVALEFLDR	1xOxidation [M2]	5.40194e-06	8.98552e-05	2	2	1	P21333; O75369	0	1907.95	High	8.734e-05	1.492e-06	1.66
	FALSE	High	QMQLENVSVALEFLDRESIK	1xOxidation [M2]	3.27949e-08	8.98552e-05	2	2	2	P21333; O75369	1	2365.21	High	8.734e-05	6.34e-09	4.09
	FALSE	High	RIANLQTDLSDGLR		0.004241	0.000260773	1	1	1	P21333	1	1571.85	High	0.0002012	0.001848	1.96
	FALSE	High	RLTVSSLQESGLK		1.8652e-08	8.98552e-05	1	1	1	P21333	1	1417.8	High	8.734e-05	3.487e-09	3.59
	FALSE	High	RLTVSSLQESGLKVNQPASFAVSLNGAK		5.35411e-17	8.98552e-05	1	1	1	P21333	2	2901.58	High	8.734e-05	8.883e-18	4.97
	FALSE	High	SADFVVEAIGDDVGTLGFSVEGPSQAK		0.00651301	0.000260773	1	1	1	P21333	0	2695.31	High	0.0002012	0.002943	1.57
	FALSE	High	SAGQGEVLVYVEDPAGHQEEAK		1.08319e-10	8.98552e-05	1	1	2	P21333	0	2313.1	High	8.734e-05	1.421e-11	4.08
	FALSE	High	SPFSVAVSPSLDLSK		2.85512e-09	8.98552e-05	1	1	4	P21333	0	1533.82	High	8.734e-05	4.669e-10	3.6
	FALSE	High	TFSVWYVPEVTGTHKVTVLFAGQHIAK		2.53777e-05	8.98552e-05	1	1	1	P21333	1	3015.61	High	8.734e-05	7.769e-06	3.16
	FALSE	High	TGVAVNKPAEFTVDAK		1.10399e-10	8.98552e-05	1	1	2	P21333	0	1646.87	High	8.734e-05	1.448e-11	4.61
	FALSE	High	TGVELGKPTHFTVNAK		4.49876e-07	8.98552e-05	1	1	1	P21333	0	1698.92	High	8.734e-05	1.047e-07	3.78
	FALSE	High	VANPSGNLTETYVQDR		1.86692e-09	8.98552e-05	1	1	2	P21333	0	1763.86	High	8.734e-05	2.97e-10	4.91
	FALSE	High	VAQPTITDNK		0.00405762	0.000260773	1	1	1	P21333	0	1086.58	High	0.0002012	0.001763	2.43
	FALSE	High	VDVGKDQEFTVK		3.03642e-07	8.98552e-05	1	1	1	P21333	1	1364.71	High	8.734e-05	6.873e-08	3.56
	FALSE	High	VEPGLGADNSVVR		3.90571e-05	8.98552e-05	1	1	2	P21333	0	1312.69	High	8.734e-05	1.236e-05	2.74
	FALSE	High	VHGPGIQSGTTNKPNKFTVETR		7.50448e-05	8.98552e-05	1	1	2	P21333	1	2368.24	High	8.734e-05	2.478e-05	5.4
	FALSE	High	VHSPSGALEECYVTEIDQDKYAVR		0.011617	0.000435708	1	1	1	P21333	1	2709.28	High	0.0003213	0.005445	2.83
	FALSE	High	VKAFGPGLQGGSAGSPAR		3.25876e-08	8.98552e-05	1	1	1	P21333	1	1656.88	High	8.734e-05	6.301e-09	3.2
	FALSE	High	VKVEPSHDASK		0.039442	0.00133046	1	1	1	P21333	1	1196.63	High	0.0009865	0.02042	0.82
	FALSE	High	VKVYGPGVAK		0.000356957	8.98552e-05	1	1	1	P21333	1	1017.61	High	8.734e-05	0.0001312	2.6
	FALSE	High	VLPTHDASK		0.00724937	0.000260773	1	1	1	P21333	0	967.521	High	0.0002012	0.003289	1.57
	FALSE	High	VNQPASFAVSLNGAK		7.95291e-06	8.98552e-05	1	1	2	P21333	0	1502.8	High	8.734e-05	2.247e-06	2.37
	FALSE	High	VPVHDVTDASK		2.52173e-05	8.98552e-05	1	1	3	P21333	0	1167.6	High	8.734e-05	7.73e-06	3.05
	FALSE	High	VRVHGPGIQSGTTNKPNKFTVETR		6.31887e-11	8.98552e-05	1	1	1	P21333	2	2623.41	High	8.734e-05	7.961e-12	3.34
	FALSE	High	VSGQGLHEGHTFEPAEFIIDTR		1.31014e-10	8.98552e-05	1	1	3	P21333	0	2440.19	High	8.734e-05	1.736e-11	3.55
	FALSE	High	VTAQGPGLEPSGNIANK		4.85442e-07	8.98552e-05	1	1	3	P21333	0	1652.86	High	8.734e-05	1.13e-07	3.05
	FALSE	High	VTVKGPK		0.0178883	0.000509636	2	2	2	P21333; Q14315	1	728.466	High	0.0003724	0.008677	1.8
	FALSE	High	VTYTPMAPGSYLISIK		1.09892e-05	8.98552e-05	1	1	2	P21333	0	1740.92	High	8.734e-05	3.182e-06	2.4
	FALSE	High	VTYTPMAPGSYLISIK	1xOxidation [M6]	5.30505e-07	8.98552e-05	1	1	1	P21333	0	1756.92	High	8.734e-05	1.248e-07	2.6
	FALSE	High	WGDEHIPGSPYR		0.00585109	0.000260773	1	1	1	P21333	0	1413.65	High	0.0002012	0.002622	2.69
	FALSE	High	YAPSEAGLHEMDIR		2.23761e-06	8.98552e-05	1	1	3	P21333	0	1588.74	High	8.734e-05	5.803e-07	2.95
	FALSE	High	YAPSEAGLHEMDIR	1xOxidation [M11]	1.30411e-05	8.98552e-05	1	1	1	P21333	0	1604.74	High	8.734e-05	3.815e-06	1.95
	FALSE	High	YGGDEIPFSPYR		0.000703232	8.98552e-05	1	1	3	P21333	0	1400.65	High	8.734e-05	0.0002711	2.67
	FALSE	High	YGGPYHIGGSPFK		2.42341e-10	8.98552e-05	1	1	2	P21333	0	1379.67	High	8.734e-05	3.363e-11	3.41
	FALSE	High	YGGQPVPNFPSK		7.45705e-05	8.98552e-05	1	1	5	P21333	0	1290.65	High	8.734e-05	2.467e-05	2.81
	FALSE	High	YKGQHVPGSPFQFTVGPLGEGGAHK		7.31096e-11	8.98552e-05	1	1	3	P21333	1	2595.31	High	8.734e-05	9.35e-12	3.11
	FALSE	High	YNEQHVPGSPFTAR		2.86267e-05	8.98552e-05	1	1	1	P21333	0	1602.77	High	8.734e-05	8.864e-06	3
	FALSE	High	YTPVQQGPVGVNVTYGGDPIPK		1.88377e-05	8.98552e-05	1	1	2	P21333	0	2286.18	High	8.734e-05	5.65e-06	3.55
FALSE	High	Master Protein	P35579	Myosin-9 OS=Homo sapiens OX=9606 GN=MYH9 PE=1 SV=4	0	534.875	42	76	156	70	1960	226.4	5.6	409.07	76	1
	Checked	Confidence	Sequence	Modifications	Qvality PEP	Qvality q-value	# Protein Groups	# Proteins	# PSMs	Master Protein Accessions	# Missed Cleavages	Theo. MH+ [Da]	Confidence (by Search Engine): Sequest HT	Percolator q-Value (by Search Engine): Sequest HT	Percolator PEP (by Search Engine): Sequest HT	XCorr (by Search Engine): Sequest HT
	FALSE	High	AGVLAHLEEER		1.20093e-05	8.98552e-05	2	2	1	P35580; P35579	0	1223.64	High	8.734e-05	3.503e-06	2.96
	FALSE	High	AKQTLENERGELANEVK		1.32212e-13	8.98552e-05	1	1	1	P35579	2	1929	High	8.734e-05	1.578e-14	5.07
	FALSE	High	ALEEAMEQKAELER	1xOxidation [M6]	8.69116e-06	8.98552e-05	1	1	1	P35579	1	1662.8	High	8.734e-05	2.482e-06	2.69
	FALSE	High	ALELDSNLYR		0.00472147	0.000260773	1	1	1	P35579	0	1193.62	High	0.0002012	0.002074	2.35
	FALSE	High	ALEQQVEEMK		0.00563382	0.000260773	1	1	1	P35579	0	1204.59	High	0.0002012	0.002503	1.14
	FALSE	High	ALEQQVEEMK	1xOxidation [M9]	0.0110482	0.000353875	1	1	1	P35579	0	1220.58	High	0.0002668	0.005179	2.14
	FALSE	High	ALEQQVEEMKTQLEELEDELQATEDAK	1xOxidation [M9]	1.95345e-10	8.98552e-05	1	1	1	P35579	1	3163.48	High	8.734e-05	2.663e-11	4.34
	FALSE	High	ANLQIDQINTDLNLER		2.56101e-08	8.98552e-05	1	1	3	P35579	0	1869.97	High	8.734e-05	4.879e-09	2.52
	FALSE	High	ASREEILAQAK		0.000217715	8.98552e-05	1	1	1	P35579	1	1215.67	High	8.734e-05	7.761e-05	2.85
	FALSE	High	DELADEIANSSGK		0.0146475	0.000435708	1	1	1	P35579	0	1348.62	High	0.0003213	0.007021	1.5
	FALSE	High	DFSALESQLQDTQELLQEENR		3.86726e-08	8.98552e-05	1	1	2	P35579	0	2493.17	High	8.734e-05	7.609e-09	4.99
	FALSE	High	DLEAHIDSANKNRDEAIK		0.0192772	0.000509636	1	1	1	P35579	2	2039.02	High	0.0003724	0.009432	2.03
	FALSE	High	DLEGLSQRHEEK		4.03151e-05	8.98552e-05	1	1	1	P35579	1	1440.71	High	8.734e-05	1.275e-05	3.19
	FALSE	High	DVLLQVDDERR		0.000302722	8.98552e-05	1	1	2	P35579	1	1357.71	High	8.734e-05	0.0001101	2.35
	FALSE	High	EKQLAAENR		0.008485	0.000260773	1	1	4	P35579	1	1058.56	High	0.0002012	0.003903	2.57
	FALSE	High	ELEDATETADAMNR		1.70519e-07	8.98552e-05	1	1	2	P35579	0	1565.67	High	8.734e-05	3.695e-08	2.75
	FALSE	High	ELEDATETADAMNR	1xOxidation [M12]	4.39013e-08	8.98552e-05	1	1	1	P35579	0	1581.67	High	8.734e-05	8.689e-09	3.61
	FALSE	High	ELESQISELQEDLESER		4.55617e-07	8.98552e-05	1	1	1	P35579	0	2033.95	High	8.734e-05	1.061e-07	2.68
	FALSE	High	EMEAELEDER		7.08824e-05	8.98552e-05	1	1	1	P35579	0	1250.52	High	8.734e-05	2.335e-05	2.55
	FALSE	High	EMEAELEDERK		2.20735e-05	8.98552e-05	1	1	1	P35579	1	1378.62	High	8.734e-05	6.701e-06	2.39
	FALSE	High	EMEAELEDERK	1xOxidation [M2]	0.000518812	8.98552e-05	1	1	1	P35579	1	1394.61	High	8.734e-05	0.0001961	1.87
	FALSE	High	EQEVNILKK		0.00142035	0.000191045	1	1	1	P35579	1	1100.63	High	0.0001579	0.0005759	2.51
	FALSE	High	EQLEEEEEAKHNLEK		1.50072e-06	8.98552e-05	1	1	1	P35579	1	1854.87	High	8.734e-05	3.785e-07	3.75
	FALSE	High	FDQLLAEEK		0.000234923	8.98552e-05	2	4	1	P35580; P35579	0	1092.56	High	8.734e-05	8.379e-05	2
	FALSE	High	GALALEEK		0.0838405	0.00231059	1	1	1	P35579	0	830.462	High	0.001693	0.0465	1.7
	FALSE	High	GALALEEKR		0.17076	0.006891	1	1	1	P35579	1	986.563	High	0.005641	0.1027	2.79
	FALSE	High	GDLPFVVPR		0.0662405	0.00177638	1	1	1	P35579	0	999.562	High	0.001335	0.03587	1.91
	FALSE	High	HEAMITDLEER		1.48043e-05	8.98552e-05	1	1	1	P35579	0	1343.63	High	8.734e-05	4.385e-06	2.98
	FALSE	High	HEAMITDLEER	1xOxidation [M4]	0.000193009	8.98552e-05	1	1	1	P35579	0	1359.62	High	8.734e-05	6.817e-05	2.26
	FALSE	High	HSQAVEELAEQLEQTK		5.52092e-09	8.98552e-05	1	1	1	P35579	0	1839.91	High	8.734e-05	9.461e-10	5.08
	FALSE	High	HSQAVEELAEQLEQTKR		2.24793e-11	8.98552e-05	1	1	3	P35579	1	1996.01	High	8.734e-05	2.643e-12	5.59
	FALSE	High	KAGKLDPHLVLDQLR		8.90565e-05	8.98552e-05	1	1	1	P35579	2	1703	High	8.734e-05	2.978e-05	3.41
	FALSE	High	KFDQLLAEEK		2.38408e-06	8.98552e-05	2	4	2	P35580; P35579	1	1220.65	High	8.734e-05	6.192e-07	3.84
	FALSE	High	KKVEAQLQELQVK		5.63731e-11	8.98552e-05	1	1	2	P35579	2	1540.91	High	8.734e-05	7.049e-12	4.54
	FALSE	High	KLEGDSTDLSDQIAELQAQIAELK		8.27741e-15	8.98552e-05	1	1	1	P35579	1	2615.34	High	8.734e-05	1.11e-15	5.78
	FALSE	High	KLVWVPSDK		0.00123569	8.98552e-05	1	1	3	P35579	1	1071.62	High	8.734e-05	0.0004943	1.67
	FALSE	High	KTLEEEAK		0.00181798	0.000191045	1	1	5	P35579	1	947.504	High	0.0001579	0.0007474	1.84
	FALSE	High	KVEAQLQELQVK		5.59138e-09	8.98552e-05	1	1	1	P35579	1	1412.81	High	8.734e-05	9.596e-10	4.84
	FALSE	High	IAQLEEELEEEQGNTELINDR		7.37024e-06	8.98552e-05	1	1	2	P35579	0	2472.17	High	8.734e-05	2.077e-06	3.94
	FALSE	High	IAQLEEQLDNETK		5.33387e-06	8.98552e-05	1	1	2	P35579	0	1530.76	High	8.734e-05	1.472e-06	4.02
	FALSE	High	LDPHLVLDQLR		0.000153624	8.98552e-05	2	2	2	P35580; P35579	0	1318.75	High	8.734e-05	5.333e-05	2.34
	FALSE	High	LEVNLQAMK	1xOxidation [M8]	0.00087225	8.98552e-05	1	1	1	P35579	0	1061.57	High	8.734e-05	0.0003405	1.84
	FALSE	High	LKDVLLQVDDERR		0.00715861	0.000260773	1	1	1	P35579	2	1598.89	High	0.0002012	0.003243	2.18
	FALSE	High	LKQVEDEK		0.00197383	0.000191045	1	1	2	P35579	1	988.531	High	0.0001579	0.0008172	1.64
	FALSE	High	LKQVEDEKNSFR		0.211449	0.00988773	1	1	1	P35579	2	1492.78	High	0.00785	0.1308	2.35
	FALSE	High	IIGLDQVAGMSETALPGAFK		1.12312e-08	8.98552e-05	1	1	1	P35579	0	2018.06	High	8.734e-05	2.021e-09	3.64
	FALSE	High	IIGLDQVAGMSETALPGAFK	1xOxidation [M10]	4.55617e-07	8.98552e-05	1	1	3	P35579	0	2034.06	High	8.734e-05	1.056e-07	2.73
	FALSE	High	IMGIPEEEQMGLLR		6.88006e-07	8.98552e-05	1	1	1	P35579	0	1615.82	High	8.734e-05	1.644e-07	2.67
	FALSE	High	IMGIPEEEQMGLLR	1xOxidation [M]	6.12642e-05	8.98552e-05	1	1	4	P35579	0	1631.81	High	8.734e-05	1.99e-05	2.27
	FALSE	High	IMGIPEEEQMGLLR	2xOxidation [M2; M10]	6.28378e-05	8.98552e-05	1	1	2	P35579	0	1647.81	High	8.734e-05	2.054e-05	1.8
	FALSE	High	LQQELDDLLVDLDHQR		9.41291e-10	8.98552e-05	1	1	5	P35579	0	1949.99	High	8.734e-05	1.427e-10	2.9
	FALSE	High	LQQLFNHTMFILEQEEYQR		2.63864e-06	8.98552e-05	2	3	1	P35580; P35579	0	2467.21	High	8.734e-05	6.936e-07	3.04
	FALSE	High	LTEMETLQSQLMAEK		6.55182e-09	8.98552e-05	1	1	1	P35579	0	1751.86	High	8.734e-05	1.139e-09	3.79
	FALSE	High	LTEMETLQSQLMAEK	1xOxidation [M]	9.40424e-09	8.98552e-05	1	1	4	P35579	0	1767.85	High	8.734e-05	1.677e-09	2.51
	FALSE	High	LTEMETLQSQLMAEK	2xOxidation [M4; M12]	4.79766e-08	8.98552e-05	1	1	5	P35579	0	1783.85	High	8.734e-05	9.524e-09	4.09
	FALSE	High	MQQNIQELEEQLEEEESAR		1.40607e-11	8.98552e-05	1	1	4	P35579	0	2333.06	High	8.734e-05	1.601e-12	5.09
	FALSE	High	MQQNIQELEEQLEEEESAR	1xOxidation [M1]	3.05855e-08	8.98552e-05	1	1	2	P35579	0	2349.05	High	8.734e-05	5.903e-09	5.62
	FALSE	High	NAEQYKDQADK		2.8266e-05	8.98552e-05	1	1	4	P35579	1	1309.6	High	8.734e-05	8.725e-06	2.8
	FALSE	High	NFINNPLAQADWAAK		1.07921e-06	8.98552e-05	1	1	3	P35579	0	1672.84	High	8.734e-05	2.655e-07	3.86
	FALSE	High	NKHEAMITDLEER	1xOxidation [M6]	0.00015757	8.98552e-05	1	1	1	P35579	1	1601.76	High	8.734e-05	5.458e-05	1.98
	FALSE	High	NLPIYSEEIVEMYK		0.00283048	0.000260773	1	1	1	P35579	0	1727.86	High	0.0002012	0.001202	1.11
	FALSE	High	NMDPLNDNIATLLHQSSDKFVSELWK	1xOxidation [M2]	3.47208e-08	8.98552e-05	1	1	1	P35579	1	3031.48	High	8.734e-05	6.747e-09	3.19
	FALSE	High	NTDQASMPDNTAAQK		2.64107e-07	8.98552e-05	1	2	1	P35579	0	1591.7	High	8.734e-05	5.914e-08	4.51
	FALSE	High	QAQQERDELADEIANSSGK		1.19567e-14	8.98552e-05	1	1	1	P35579	1	2088.98	High	8.734e-05	1.579e-15	5.33
	FALSE	High	QEEEMMAKEEELVK	1xOxidation [M6]	0.0151128	0.000435708	1	1	1	P35579	1	1738.79	High	0.0003213	0.007246	1.59
	FALSE	High	QKHSQAVEELAEQLEQTKR		3.30948e-11	8.98552e-05	1	1	1	P35579	2	2252.16	High	8.734e-05	4.004e-12	5.43
	FALSE	High	QIATLHAQVADMK		4.88079e-06	8.98552e-05	1	1	2	P35579	0	1425.75	High	8.734e-05	1.334e-06	3.03
	FALSE	High	QIATLHAQVADMK	1xOxidation [M12]	5.95739e-09	8.98552e-05	1	1	1	P35579	0	1441.75	High	8.734e-05	1.029e-09	3.32
	FALSE	High	QIATLHAQVADMKK		0.000104353	8.98552e-05	1	1	1	P35579	1	1553.85	High	8.734e-05	3.527e-05	2.99
	FALSE	High	QIATLHAQVADMKK	1xOxidation [M12]	1.52812e-05	8.98552e-05	1	1	1	P35579	1	1569.84	High	8.734e-05	4.536e-06	2.87
	FALSE	High	QRYEILTPNSIPK		0.0295636	0.000934758	1	1	2	P35579	1	1558.86	High	0.0007215	0.01496	2.64
	FALSE	High	QTLENERGELANEVK		2.32866e-08	8.98552e-05	1	1	1	P35579	1	1729.87	High	8.734e-05	4.424e-09	3.4
	FALSE	High	RGDLPFVVPR		0.0786142	0.00199914	1	1	1	P35579	1	1155.66	High	0.001482	0.04329	3.1
	FALSE	High	RQLEEAEEEAQR		3.19736e-08	8.98552e-05	1	1	2	P35579	1	1487.71	High	8.734e-05	6.184e-09	3.5
	FALSE	High	RQQQLTAMK	1xOxidation [M8]	0.0233732	0.000509636	1	2	2	P35579	1	1119.59	High	0.0004312	0.01155	2.02
	FALSE	High	SMEAEMIQLQEELAAAER		4.72028e-11	8.98552e-05	1	1	1	P35579	0	2048.96	High	8.734e-05	5.831e-12	5.43
	FALSE	High	SMEAEMIQLQEELAAAER	1xOxidation [M2]	1.68681e-09	8.98552e-05	1	1	1	P35579	0	2064.96	High	8.734e-05	2.672e-10	3.63
	FALSE	High	TDLLLEPYNK		5.75555e-06	8.98552e-05	1	1	2	P35579	0	1205.64	High	8.734e-05	1.589e-06	2.16
	FALSE	High	TEMEDLMSSKDDVGK		9.11077e-09	8.98552e-05	1	1	3	P35579	1	1684.74	High	8.734e-05	1.618e-09	4.33
	FALSE	High	TEMEDLMSSKDDVGK	1xOxidation [M]	4.22236e-07	8.98552e-05	1	1	2	P35579	1	1700.74	High	8.734e-05	9.771e-08	3.2
	FALSE	High	TEMEDLMSSKDDVGK	2xOxidation [M3; M7]	3.74313e-07	8.98552e-05	1	1	1	P35579	1	1716.73	High	8.734e-05	8.611e-08	4.01
	FALSE	High	VAAYDKLEK		0.00502904	0.000260773	1	1	2	P35579	1	1036.57	High	0.0002012	0.00223	2.27
	FALSE	High	VDYKADEWLMK	1xOxidation [M10]	1.27145e-05	8.98552e-05	2	2	2	P35580; P35579	1	1413.67	High	8.734e-05	3.719e-06	3.08
	FALSE	High	VEAQLQELQVK		1.41616e-05	8.98552e-05	1	1	1	P35579	0	1284.72	High	8.734e-05	4.181e-06	2.93
	FALSE	High	VKPLLQVSR		0.162738	0.00659555	1	1	1	P35579	0	1039.66	High	0.005246	0.09726	1.35
	FALSE	High	VISGVLQLGNIVFK		1.12209e-07	8.98552e-05	1	1	4	P35579	0	1486.9	High	8.734e-05	2.371e-08	3.52
	FALSE	High	VISGVLQLGNIVFKK		9.98225e-05	8.98552e-05	1	1	1	P35579	1	1614.99	High	8.734e-05	3.366e-05	3.19
	FALSE	High	VRTELADKVTK		0.000190577	8.98552e-05	1	1	1	P35579	2	1259.73	High	8.734e-05	6.708e-05	2.82
	FALSE	High	VSHLLGINVTDFTR		6.62323e-07	8.98552e-05	1	1	4	P35579	0	1571.85	High	8.734e-05	1.579e-07	3.49
	FALSE	High	YEILTPNSIPK		0.00279492	0.000260773	1	1	1	P35579	0	1274.7	High	0.0002012	0.001187	2.08
	FALSE	High	YKASITALEAK		0.0306766	0.00110159	1	1	2	P35579	1	1194.67	High	0.0008358	0.01552	2.18
FALSE	High	Master Protein	Q7L8S5	OTU domain-containing protein 6A OS=Homo sapiens OX=9606 GN=OTUD6A PE=1 SV=1	0	425.084	80	38	756	38	288	33.3	6.74	2090.45	38	1
	Checked	Confidence	Sequence	Modifications	Qvality PEP	Qvality q-value	# Protein Groups	# Proteins	# PSMs	Master Protein Accessions	# Missed Cleavages	Theo. MH+ [Da]	Confidence (by Search Engine): Sequest HT	Percolator q-Value (by Search Engine): Sequest HT	Percolator PEP (by Search Engine): Sequest HT	XCorr (by Search Engine): Sequest HT
	FALSE	High	AIPADGHCMYR		0.0101815	0.000600588	1	1	5	Q7L8S5	0	1233.55	High	0.0003925	0.004075	1.96
	FALSE	High	AIPADGHCMYR	1xOxidation [M9]	0.113084	0.0043426	1	1	2	Q7L8S5	0	1249.55	High	0.002645	0.0647	0.99
	FALSE	High	AIQDQLVFSVSVEMLR		6.70313e-06	0.000600588	1	1	4	Q7L8S5	0	1834.97	High	0.0003925	9.248e-07	2.54
	FALSE	High	AIQDQLVFSVSVEMLR	1xOxidation [M14]	6.19725e-07	0.000600588	1	1	17	Q7L8S5	0	1850.97	High	0.0003925	6.034e-08	3.8
	FALSE	High	ALSHVLK		0.00748387	0.000600588	1	1	166	Q7L8S5	0	767.477	High	0.0003925	0.002866	1.68
	FALSE	High	ALSHVLKTPIEVIQADSPTLIIGEEYVK		3.11013e-10	0.000600588	1	1	2	Q7L8S5	1	3063.7	High	0.0003925	9.941e-12	6.96
	FALSE	High	ALSHVLKTPIEVIQADSPTLIIGEEYVKKPIILVYLR		4.26923e-10	0.000600588	1	1	1	Q7L8S5	2	4159.41	High	0.0003925	1.43e-11	8.2
	FALSE	High	EEEEKLAAILGAR		3.68866e-05	0.000600588	1	1	22	Q7L8S5	1	1428.77	High	0.0003925	6.562e-06	3.38
	FALSE	High	ERMESEER		0.148074	0.00732083	1	1	1	Q7L8S5	1	1065.46	High	0.004914	0.08903	1.03
	FALSE	High	ERMESEERER		0.00065988	0.000600588	1	1	4	Q7L8S5	2	1350.61	High	0.0003925	0.0001784	3.23
	FALSE	High	ERQELQAQIR		0.000177903	0.000600588	1	1	5	Q7L8S5	1	1270.69	High	0.0003925	3.988e-05	2.58
	FALSE	High	ERQESIFQAEMSEHLAGFK		6.29486e-14	0.000600588	1	1	28	Q7L8S5	1	2237.07	High	0.0003925	5.793e-16	7.32
	FALSE	High	ERQESIFQAEMSEHLAGFK	1xOxidation [M11]	1.9469e-12	0.000600588	1	1	18	Q7L8S5	1	2253.06	High	0.0003925	2.964e-14	6.05
	FALSE	High	ERQESIFQAEMSEHLAGFKR		4.92363e-20	0.000600588	1	1	13	Q7L8S5	2	2393.17	High	0.000392465	5.75979e-23	4.98
	FALSE	High	ERQESIFQAEMSEHLAGFKR	1xOxidation [M11]	1.1483e-12	0.000600588	1	1	41	Q7L8S5	2	2409.16	High	0.0003925	1.62e-14	3.43
	FALSE	High	FQDDSSIESVVEDLAK		3.95646e-07	0.000600588	1	1	15	Q7L8S5	0	1781.84	High	0.0003925	3.611e-08	4.97
	FALSE	High	HRQELEKFQDDSSIESVVEDLAK		3.83506e-15	0.000600588	1	1	30	Q7L8S5	2	2702.33	High	0.0003925	2.339e-17	5.21
	FALSE	High	KPIILVYLR		0.00529971	0.000600588	1	1	5	Q7L8S5	0	1114.73	High	0.0003925	0.001937	2.45
	FALSE	High	KPIILVYLRYAYSLGEHYNSVTPLEAGAAGGVLPR		6.73861e-06	0.000600588	1	1	1	Q7L8S5	1	3788.05	High	0.0003925	9.328e-07	3.27
	FALSE	High	KQLLQDVAR		0.00280306	0.000600588	1	1	6	Q7L8S5	1	1070.63	High	0.0003925	0.0009336	2.35
	FALSE	High	MDDPKSEQQR	1xAcetyl [N-Term]	6.73367e-05	0.000600588	1	1	14	Q7L8S5	1	1275.56	High	0.0003925	1.307e-05	2
	FALSE	High	MEAEMAQK	1xOxidation [M5]	0.0918951	0.00175872	1	1	1	Q7L8S5	0	953.407	High	0.001086	0.05095	1.41
	FALSE	High	MEAEMAQK	2xOxidation [M1; M5]	0.126459	0.00516502	1	1	1	Q7L8S5	0	969.402	High	0.003478	0.07394	1.78
	FALSE	High	MEAEMAQKHR		0.134621	0.00625327	1	1	1	Q7L8S5	1	1230.57	High	0.003976	0.07952	1.19
	FALSE	High	MESEERERQESIFQAEMSEHLAGFK		1.18809e-08	0.000600588	1	1	4	Q7L8S5	2	2998.37	High	0.0003925	6.495e-10	5.72
	FALSE	High	MESEERERQESIFQAEMSEHLAGFK	1xOxidation [M]	1.04995e-05	0.000600588	1	1	3	Q7L8S5	2	3014.36	High	0.0003925	1.549e-06	4.23
	FALSE	High	MNLENRPPR		0.000789953	0.000600588	1	1	31	Q7L8S5	0	1126.58	High	0.0003925	0.0002191	1.91
	FALSE	High	MNLENRPPR	1xOxidation [M1]	0.0300835	0.000600588	1	1	2	Q7L8S5	0	1142.57	High	0.0003925	0.01401	1.03
	FALSE	High	QELEKFQDDSSIESVVEDLAK		1.18895e-09	0.000600588	1	1	1	Q7L8S5	1	2409.17	High	0.0003925	4.632e-11	6.7
	FALSE	High	QELQAQIR		0.0200541	0.000600588	1	1	1	Q7L8S5	0	985.543	High	0.0003925	0.008819	2.97
	FALSE	High	QELQAQIRSLK		0.00155599	0.000600588	1	1	3	Q7L8S5	1	1313.75	High	0.0003925	0.0004781	2.05
	FALSE	High	QESIFQAEMSEHLAGFK		4.99829e-09	0.000600588	1	1	22	Q7L8S5	0	1951.92	High	0.0003925	2.411e-10	4.89
	FALSE	High	QESIFQAEMSEHLAGFK	1xOxidation [M9]	2.05883e-09	0.000600588	1	1	32	Q7L8S5	0	1967.92	High	0.0003925	8.696e-11	4.64
	FALSE	High	QESIFQAEMSEHLAGFKR		6.41062e-10	0.000600588	1	1	55	Q7L8S5	1	2108.02	High	0.0003925	2.277e-11	5.55
	FALSE	High	QESIFQAEMSEHLAGFKR	1xOxidation [M9]	6.48336e-11	0.000600588	1	1	44	Q7L8S5	1	2124.02	High	0.0003925	1.653e-12	5.07
	FALSE	High	QESIFQAEMSEHLAGFKREEEEK		1.5552e-08	0.000600588	1	1	18	Q7L8S5	2	2752.29	High	0.0003925	8.845e-10	4.23
	FALSE	High	QESIFQAEMSEHLAGFKREEEEK	1xOxidation [M9]	3.75571e-08	0.000600588	1	1	26	Q7L8S5	2	2768.28	High	0.0003925	2.423e-09	4.37
	FALSE	High	QLLQDVAR		0.0252919	0.000600588	1	1	7	Q7L8S5	0	942.537	High	0.0003925	0.01151	1.58
	FALSE	High	REEEEKLAAILGAR		9.71419e-08	0.000600588	1	1	16	Q7L8S5	2	1584.87	High	0.0003925	7.205e-09	3.39
	FALSE	High	RKQLLQDVAR		0.000475384	0.000600588	1	1	2	Q7L8S5	2	1226.73	High	0.0003925	0.0001226	3.41
	FALSE	High	SLKNSVPK		0.0827208	0.00117664	1	1	1	Q7L8S5	1	872.52	High	0.0007368	0.04506	1.62
	FALSE	High	SLKNSVPKTDK		0.0707186	0.000887046	1	1	1	Q7L8S5	2	1216.69	High	0.0005647	0.0374	2.23
	FALSE	High	TASYMKK		0.0486152	0.000600588	1	1	7	Q7L8S5	1	828.428	High	0.0003925	0.02435	1.76
	FALSE	High	TPIEVIQADSPTLIIGEEYVK		4.02836e-10	0.000600588	1	1	3	Q7L8S5	0	2315.24	High	0.0003925	1.343e-11	5.93
	FALSE	High	TPIEVIQADSPTLIIGEEYVKKPIILVYLR		2.72754e-11	0.000600588	1	1	4	Q7L8S5	1	3410.95	High	0.0003925	6.107e-13	5.94
	FALSE	High	TTAWGGQLELR		0.000453291	0.000600588	1	1	16	Q7L8S5	0	1231.64	High	0.0003925	0.0001163	2.29
	FALSE	High	TTAWGGQLELRALSHVLK		0.00150729	0.000600588	1	1	1	Q7L8S5	1	1980.1	High	0.0003925	0.0004585	3.52
	FALSE	High	YAYSLGEHYNSVTPLEAGAAGGVLPR		2.39946e-09	0.000600588	1	1	53	Q7L8S5	0	2692.34	High	0.0003925	1.034e-10	3.87
FALSE	High	Master Protein	Q7L8S5	OTU domain-containing protein 6A OS=Homo sapiens OX=9606 GN=OTUD6A PE=1 SV=1	0	418.646	70	29	388	29	288	33.3	6.74	987.47	29	1
	Checked	Confidence	Sequence	Modifications	Qvality PEP	Qvality q-value	# Protein Groups	# Proteins	# PSMs	Master Protein Accessions	# Missed Cleavages	Theo. MH+ [Da]	Confidence (by Search Engine): Sequest HT	Percolator q-Value (by Search Engine): Sequest HT	Percolator PEP (by Search Engine): Sequest HT	XCorr (by Search Engine): Sequest HT
	FALSE	High	AIPADGHCMYR		0.00294802	0.000141751	1	1	4	Q7L8S5	0	1233.55	High	9.655e-05	0.0007192	2.04
	FALSE	High	AIPADGHCMYR	1xOxidation [M9]	0.0130753	0.000141751	1	1	2	Q7L8S5	0	1249.55	High	9.655e-05	0.003929	1.08
	FALSE	High	AIQDQLVFSVSVEMLR		2.78123e-06	0.000141751	1	1	2	Q7L8S5	0	1834.97	High	9.655e-05	2.581e-07	4.3
	FALSE	High	AIQDQLVFSVSVEMLR	1xOxidation [M14]	3.69358e-07	0.000141751	1	1	6	Q7L8S5	0	1850.97	High	9.655e-05	2.593e-08	3.1
	FALSE	High	ALSHVLK		0.00506209	0.000141751	1	1	65	Q7L8S5	0	767.477	High	9.655e-05	0.001328	2.03
	FALSE	High	ALSHVLKTPIEVIQADSPTLIIGEEYVK		4.26965e-11	0.000141751	1	1	4	Q7L8S5	1	3063.7	High	9.655e-05	8.612e-13	4.59
	FALSE	High	ALSHVLKTPIEVIQADSPTLIIGEEYVKKPIILVYLR		2.24536e-07	0.000141751	1	1	1	Q7L8S5	2	4159.41	High	9.655e-05	1.477e-08	4.36
	FALSE	High	EEEEKLAAILGAR		1.44786e-05	0.000141751	1	1	15	Q7L8S5	1	1428.77	High	9.655e-05	1.688e-06	3.18
	FALSE	High	ERQELQAQIR		3.02916e-05	0.000141751	1	1	3	Q7L8S5	1	1270.69	High	9.655e-05	3.915e-06	3.68
	FALSE	High	ERQESIFQAEMSEHLAGFK		6.79885e-14	0.000141751	1	1	13	Q7L8S5	1	2237.07	High	9.655e-05	5.642e-16	6.89
	FALSE	High	ERQESIFQAEMSEHLAGFK	1xOxidation [M11]	5.63862e-12	0.000141751	1	1	8	Q7L8S5	1	2253.06	High	9.655e-05	8.589e-14	5.92
	FALSE	High	ERQESIFQAEMSEHLAGFKR		1.27979e-20	0.000141751	1	1	6	Q7L8S5	2	2393.17	High	9.655e-05	1.254e-23	6.83
	FALSE	High	ERQESIFQAEMSEHLAGFKR	1xOxidation [M11]	9.65584e-15	0.000141751	1	1	14	Q7L8S5	2	2409.16	High	9.655e-05	6.128e-17	6.35
	FALSE	High	FQDDSSIESVVEDLAK		1.87175e-09	0.000141751	1	1	11	Q7L8S5	0	1781.84	High	9.655e-05	6.35e-11	4.03
	FALSE	High	HRQELEKFQDDSSIESVVEDLAK		1.33151e-16	0.000141751	1	1	17	Q7L8S5	2	2702.33	High	9.655e-05	4.659e-19	4.68
	FALSE	High	KPIILVYLR		0.000394494	0.000141751	1	1	8	Q7L8S5	0	1114.73	High	9.655e-05	7.279e-05	3.25
	FALSE	High	KPIILVYLRYAYSLGEHYNSVTPLEAGAAGGVLPR		2.38421e-08	0.000141751	1	1	3	Q7L8S5	1	3788.05	High	9.655e-05	1.15e-09	4.6
	FALSE	High	KQLLQDVAR		0.0894073	0.00315047	1	1	1	Q7L8S5	1	1070.63	High	0.002152	0.03644	2.63
	FALSE	High	MDDPKSEQQR	1xAcetyl [N-Term]	0.000436261	0.000141751	1	1	4	Q7L8S5	1	1275.56	High	9.655e-05	8.122e-05	2.28
	FALSE	High	MESEERERQESIFQAEMSEHLAGFK		5.03666e-09	0.000141751	1	1	2	Q7L8S5	2	2998.37	High	9.655e-05	1.961e-10	4.52
	FALSE	High	MESEERERQESIFQAEMSEHLAGFK	1xOxidation [M]	1.17668e-09	0.000141751	1	1	5	Q7L8S5	2	3014.36	High	9.655e-05	3.736e-11	4.51
	FALSE	High	MESEERERQESIFQAEMSEHLAGFK	2xOxidation [M1; M17]	0.093118	0.00358832	1	1	1	Q7L8S5	2	3030.36	High	0.002397	0.03828	1.38
	FALSE	High	MNLENRPPR		0.00676035	0.000141751	1	1	9	Q7L8S5	0	1126.58	High	9.655e-05	0.00185	1.95
	FALSE	High	QELEKFQDDSSIESVVEDLAK		2.19902e-06	0.000141751	1	1	1	Q7L8S5	1	2409.17	High	9.655e-05	1.974e-07	2.3
	FALSE	High	QESIFQAEMSEHLAGFK		2.25112e-09	0.000141751	1	1	11	Q7L8S5	0	1951.92	High	9.655e-05	7.829e-11	5.53
	FALSE	High	QESIFQAEMSEHLAGFK	1xOxidation [M9]	5.89045e-09	0.000141751	1	1	28	Q7L8S5	0	1967.92	High	9.655e-05	2.348e-10	4.86
	FALSE	High	QESIFQAEMSEHLAGFKR		3.71255e-11	0.000141751	1	1	13	Q7L8S5	1	2108.02	High	9.655e-05	7.355e-13	6.12
	FALSE	High	QESIFQAEMSEHLAGFKR	1xOxidation [M9]	1.87175e-09	0.000141751	1	1	23	Q7L8S5	1	2124.02	High	9.655e-05	6.349e-11	4.85
	FALSE	High	QESIFQAEMSEHLAGFKREEEEK		7.47695e-14	0.000141751	1	1	4	Q7L8S5	2	2752.29	High	9.655e-05	6.261e-16	5.31
	FALSE	High	QESIFQAEMSEHLAGFKREEEEK	1xOxidation [M9]	1.46568e-08	0.000141751	1	1	7	Q7L8S5	2	2768.28	High	9.655e-05	6.614e-10	3.17
	FALSE	High	QLLQDVAR		0.00959089	0.000141751	1	1	2	Q7L8S5	0	942.537	High	9.655e-05	0.002755	2.1
	FALSE	High	REEEEKLAAILGAR		2.8953e-09	0.000141751	1	1	6	Q7L8S5	2	1584.87	High	9.655e-05	1.046e-10	3.68
	FALSE	High	RKQLLQDVAR		5.82752e-05	0.000141751	1	1	1	Q7L8S5	2	1226.73	High	9.655e-05	8.228e-06	2.68
	FALSE	High	TPIEVIQADSPTLIIGEEYVK		3.35194e-12	0.000141751	1	1	2	Q7L8S5	0	2315.24	High	9.655e-05	4.739e-14	6.36
	FALSE	High	TPIEVIQADSPTLIIGEEYVKKPIILVYLR		2.31738e-12	0.000141751	1	1	1	Q7L8S5	1	3410.95	High	9.655e-05	3.122e-14	6.4
	FALSE	High	TTAWGGQLELR		8.66805e-05	0.000141751	1	1	14	Q7L8S5	0	1231.64	High	9.655e-05	1.295e-05	1.94
	FALSE	High	TTAWGGQLELRALSHVLK		3.29423e-05	0.000141751	1	1	1	Q7L8S5	1	1980.1	High	9.655e-05	4.296e-06	3.47
	FALSE	High	YAYSLGEHYNSVTPLEAGAAGGVLPR		1.90541e-12	0.000141751	1	1	70	Q7L8S5	0	2692.34	High	9.655e-05	2.496e-14	4.46
FALSE	High	Master Protein	P39023	60S ribosomal protein L3 OS=Homo sapiens OX=9606 GN=RPL3 PE=1 SV=2	0	393.259	74	44	240	44	403	46.1	10.18	436.07	44	1
	Checked	Confidence	Sequence	Modifications	Qvality PEP	Qvality q-value	# Protein Groups	# Proteins	# PSMs	Master Protein Accessions	# Missed Cleavages	Theo. MH+ [Da]	Confidence (by Search Engine): Sequest HT	Percolator q-Value (by Search Engine): Sequest HT	Percolator PEP (by Search Engine): Sequest HT	XCorr (by Search Engine): Sequest HT
	FALSE	High	AFMGPLKK		0.0196532	0.000141751	1	1	5	P39023	1	891.512	High	9.655e-05	0.006286	1.84
	FALSE	High	AFMGPLKK	1xOxidation [M3]	0.0138942	0.000141751	1	1	4	P39023	1	907.507	High	9.655e-05	0.004224	1.67
	FALSE	High	AGMTHIVR		0.00250758	0.000141751	1	1	5	P39023	0	884.477	High	9.655e-05	0.0005975	2.55
	FALSE	High	AGMTHIVR	1xOxidation [M3]	0.0098604	0.000141751	1	1	35	P39023	0	900.472	High	9.655e-05	0.002841	1.86
	FALSE	High	AGMTHIVREVDRPGSK		0.055439	0.00107183	1	1	1	P39023	1	1752.92	High	0.0008718	0.0208	1.41
	FALSE	High	AGQKGYHHRTEINK		1.46193e-06	0.000141751	1	1	1	P39023	2	1638.85	High	9.655e-05	1.246e-07	2.44
	FALSE	High	AHLMEIQVNGGTVAEK		7.11327e-10	0.000141751	1	1	1	P39023	0	1696.87	High	9.655e-05	2.106e-11	4.83
	FALSE	High	AHLMEIQVNGGTVAEK	1xOxidation [M4]	6.57758e-10	0.000141751	1	1	5	P39023	0	1712.86	High	9.655e-05	1.935e-11	4.59
	FALSE	High	AHLMEIQVNGGTVAEKLDWAR		1.21442e-14	0.000141751	1	1	3	P39023	1	2338.2	High	9.655e-05	7.912e-17	6.33
	FALSE	High	AHLMEIQVNGGTVAEKLDWAR	1xOxidation [M4]	5.01146e-16	0.000141751	1	1	3	P39023	1	2354.19	High	9.655e-05	2.105e-18	7.02
	FALSE	High	ALEKIDLK		0.0836616	0.0025538	1	1	1	P39023	1	929.567	High	0.001754	0.03377	1.92
	FALSE	High	DDPSKPVHLTAFLGYK		1.67543e-12	0.000141751	1	1	5	P39023	0	1787.93	High	9.655e-05	2.162e-14	4.54
	FALSE	High	DDPSKPVHLTAFLGYKAGMTHIVR		1.43109e-09	0.000141751	1	1	3	P39023	1	2653.39	High	9.655e-05	4.672e-11	4.29
	FALSE	High	DDPSKPVHLTAFLGYKAGMTHIVR	1xOxidation [M19]	8.72613e-08	0.000141751	1	1	1	P39023	1	2669.39	High	9.655e-05	5.036e-09	3.88
	FALSE	High	DDPSKPVHLTAFLGYKAGMTHIVREVDRPGSK		6.79492e-07	0.000141751	1	1	1	P39023	2	3521.83	High	9.655e-05	5.196e-08	4.66
	FALSE	High	DFSSMKK		0.107755	0.00414985	1	1	1	P39023	1	842.408	High	0.002761	0.04546	1.55
	FALSE	High	DFSSMKK	1xOxidation [M5]	0.180496	0.00911309	1	1	3	P39023	1	858.403	High	0.006048	0.08458	0.87
	FALSE	High	ERLEQQVPVNQVFGQDEMIDVIGVTK		3.14718e-13	0.000141751	1	1	8	P39023	1	2971.52	High	9.655e-05	3.226e-15	6.71
	FALSE	High	ERLEQQVPVNQVFGQDEMIDVIGVTK	1xOxidation [M18]	5.83103e-12	0.000141751	1	1	17	P39023	1	2987.51	High	9.655e-05	8.917e-14	4.8
	FALSE	High	FIDTTSKFGHGR		0.00132675	0.000141751	1	2	1	P39023	1	1365.69	High	9.655e-05	0.0002885	3.01
	FALSE	High	FQTMEEK	1xOxidation [M4]	0.0662804	0.00151645	1	1	2	P39023	0	928.408	High	0.001204	0.02556	1.36
	FALSE	High	FQTMEEKK		0.0151761	0.000141751	1	1	1	P39023	1	1040.51	High	9.655e-05	0.004662	1.93
	FALSE	High	FQTMEEKK	1xOxidation [M4]	0.00650232	0.000141751	1	1	33	P39023	1	1056.5	High	9.655e-05	0.00177	1.76
	FALSE	High	GYKGVTSR		0.145995	0.00667402	1	1	1	P39023	1	867.468	High	0.004164	0.06547	0.91
	FALSE	High	HGSLGFLPR		0.00185496	0.000141751	1	1	3	P39023	0	983.542	High	9.655e-05	0.0004225	2.35
	FALSE	High	KAFMGPLK		0.0115141	0.000141751	1	1	1	P39023	1	891.512	High	9.655e-05	0.00339	2.92
	FALSE	High	KAHLMEIQVNGGTVAEK		7.71231e-12	0.000141751	1	1	2	P39023	1	1824.96	High	9.655e-05	1.228e-13	6.39
	FALSE	High	KAHLMEIQVNGGTVAEK	1xOxidation [M5]	2.63947e-11	0.000141751	1	1	2	P39023	1	1840.96	High	9.655e-05	4.988e-13	5.69
	FALSE	High	KAHLMEIQVNGGTVAEKLDWAR		2.14712e-07	0.000141751	1	1	2	P39023	2	2466.29	High	9.655e-05	1.399e-08	5.24
	FALSE	High	KAHLMEIQVNGGTVAEKLDWAR	1xOxidation [M5]	2.59958e-22	0.000141751	1	1	4	P39023	2	2482.29	High	9.65531e-05	1.48728e-25	8.32
	FALSE	High	KEVVEAVTIVETPPMVVVGIVGYVETPR	1xOxidation [M15]	0.000567362	0.000141751	1	1	1	P39023	1	3026.65	High	9.655e-05	0.0001098	1.37
	FALSE	High	KSLLVQTK		0.0168503	0.000141751	1	1	3	P39023	1	916.583	High	9.655e-05	0.005252	2.37
	FALSE	High	LEQQVPVNQVFGQDEMIDVIGVTK		0.000260824	0.000141751	1	1	3	P39023	0	2686.38	High	9.655e-05	4.528e-05	1.95
	FALSE	High	LEQQVPVNQVFGQDEMIDVIGVTK	1xOxidation [M16]	1.05536e-07	0.000141751	1	1	6	P39023	0	2702.37	High	9.655e-05	6.231e-09	3.3
	FALSE	High	LEQQVPVNQVFGQDEMIDVIGVTKGK	1xOxidation [M16]	0.000510188	0.000141751	1	1	1	P39023	1	2887.49	High	9.655e-05	9.734e-05	2.2
	FALSE	High	LEQQVPVNQVFGQDEMIDVIGVTKGKGYK		0.00511877	0.000141751	1	1	1	P39023	2	3219.67	High	9.655e-05	0.001346	2.21
	FALSE	High	IGQGYLIKDGK		1.1132e-05	0.000141751	1	1	4	P39023	1	1191.67	High	9.655e-05	1.256e-06	3.33
	FALSE	High	IGQGYLIKDGKLIK		0.0019289	0.000141751	1	1	1	P39023	2	1545.94	High	9.655e-05	0.0004423	1.74
	FALSE	High	LIKNNASTDYDLSDK		4.91264e-07	0.000141751	1	1	1	P39023	1	1696.84	High	9.655e-05	3.583e-08	3.01
	FALSE	High	IYKIGQGYLIKDGK		0.00283511	0.000141751	1	1	1	P39023	2	1595.92	High	9.655e-05	0.0006875	1.89
	FALSE	High	NNASTDYDLSDK		1.71234e-05	0.000141751	1	1	8	P39023	0	1342.58	High	9.655e-05	2.05e-06	3.02
	FALSE	High	NNASTDYDLSDKSINPLGGFVHYGEVTNDFVMLK	1xOxidation [M32]	2.37091e-08	0.000141751	1	1	1	P39023	1	3776.77	High	9.655e-05	1.139e-09	5.08
	FALSE	High	QLEKDFSSMK		0.00039893	0.000141751	1	1	1	P39023	1	1212.59	High	9.655e-05	7.359e-05	2.94
	FALSE	High	QLEKDFSSMK	1xOxidation [M9]	0.000394494	0.000141751	1	1	1	P39023	1	1228.59	High	9.655e-05	7.268e-05	2.09
	FALSE	High	QLEKDFSSMKK		1.18383e-05	0.000141751	1	1	2	P39023	2	1340.69	High	9.655e-05	1.342e-06	3.51
	FALSE	High	RALEKIDLK		0.128728	0.00528728	1	1	1	P39023	2	1085.67	High	0.003358	0.0563	2.9
	FALSE	High	SFPKDDPSKPVHLTAFLGYK		1.22238e-06	0.000141751	1	1	9	P39023	1	2247.18	High	9.655e-05	1.015e-07	5.07
	FALSE	High	SFPKDDPSKPVHLTAFLGYKAGMTHIVR		3.83522e-08	0.000141751	1	1	1	P39023	2	3112.64	High	9.655e-05	1.977e-09	2.98
	FALSE	High	SLLVQTKR		0.0638983	0.00121885	1	1	4	P39023	1	944.589	High	0.001119	0.0245	2.06
	FALSE	High	SINPLGGFVHYGEVTNDFVMLK		7.66128e-09	0.000141751	1	1	2	P39023	0	2437.22	High	9.655e-05	3.148e-10	3.72
	FALSE	High	SINPLGGFVHYGEVTNDFVMLK	1xOxidation [M20]	7.38952e-07	0.000141751	1	1	6	P39023	0	2453.22	High	9.655e-05	5.735e-08	3.61
	FALSE	High	TVFAEHISDECK		8.55897e-06	0.000141751	1	1	1	P39023	0	1378.63	High	9.655e-05	9.259e-07	2.75
	FALSE	High	VACIGAWHPAR		4.09708e-05	0.000141751	1	2	1	P39023	0	1180.6	High	9.655e-05	5.507e-06	3.19
	FALSE	High	VKSFPKDDPSKPVHLTAFLGYK		2.75189e-13	0.000141751	1	1	2	P39023	2	2474.34	High	9.655e-05	2.769e-15	5.41
	FALSE	High	VIAHTQMR	1xOxidation [M7]	0.062246	0.00121885	1	1	21	P39023	0	971.509	High	0.001037	0.02381	1.33
	FALSE	High	VLTLRKSLLVQTK		0.0739298	0.00166342	1	1	1	P39023	2	1498.97	High	0.001353	0.02906	1.3
	FALSE	High	WQDEDGKK		0.00405099	0.000141751	1	1	1	P39023	1	1005.46	High	9.655e-05	0.00103	1.58
FALSE	High	Master Protein	Q12906	Interleukin enhancer-binding factor 3 OS=Homo sapiens OX=9606 GN=ILF3 PE=1 SV=3	0	371.334	52	40	141	35	894	95.3	8.76	313.71	40	1
	Checked	Confidence	Sequence	Modifications	Qvality PEP	Qvality q-value	# Protein Groups	# Proteins	# PSMs	Master Protein Accessions	# Missed Cleavages	Theo. MH+ [Da]	Confidence (by Search Engine): Sequest HT	Percolator q-Value (by Search Engine): Sequest HT	Percolator PEP (by Search Engine): Sequest HT	XCorr (by Search Engine): Sequest HT
	FALSE	High	AEPPQAMNALMR		7.50448e-05	8.98552e-05	1	1	2	Q12906	0	1328.64	High	8.734e-05	2.481e-05	2.43
	FALSE	High	AEPPQAMNALMR	1xOxidation [M]	0.000152654	8.98552e-05	1	1	2	Q12906	0	1344.64	High	8.734e-05	5.301e-05	2.89
	FALSE	High	AEPPQAMNALMR	2xOxidation [M7; M11]	0.0330257	0.00118325	1	1	1	Q12906	0	1360.63	High	0.0008915	0.01685	1.26
	FALSE	High	AVSDWIDEQEK		0.0297464	0.000934758	1	1	2	Q12906	0	1319.61	High	0.0007215	0.01504	1.8
	FALSE	High	AVSDWIDEQEKGSSEQAESDNMDVPPEDDSK		6.14363e-08	8.98552e-05	1	1	2	Q12906	1	3437.44	High	8.734e-05	1.245e-08	2.29
	FALSE	High	AVSDWIDEQEKGSSEQAESDNMDVPPEDDSK	1xOxidation [M22]	3.25577e-07	8.98552e-05	1	1	2	Q12906	1	3453.44	High	8.734e-05	7.418e-08	2.19
	FALSE	High	AVSDWIDEQEKGSSEQAESDNMDVPPEDDSKEGAGEQK		3.01445e-06	8.98552e-05	1	1	1	Q12906	2	4136.76	High	8.734e-05	7.989e-07	2.92
	FALSE	High	AVSDWIDEQEKGSSEQAESDNMDVPPEDDSKEGAGEQK	1xOxidation [M22]	5.04266e-07	8.98552e-05	1	1	1	Q12906	2	4152.76	High	8.734e-05	1.183e-07	3.88
	FALSE	High	AYAALAALEK		0.000703232	8.98552e-05	1	1	3	Q12906	0	1020.57	High	8.734e-05	0.0002717	1.77
	FALSE	High	DSSKGEDSAEETEAKPAVVAPAPVVEAVSTPSAAFPSDATAEQGPILTK		1.81849e-08	8.98552e-05	1	1	1	Q12906	1	4852.39	High	8.734e-05	3.397e-09	2.77
	FALSE	High	EATDAIGHLDR		6.12642e-05	8.98552e-05	1	1	4	Q12906	0	1197.59	High	8.734e-05	1.997e-05	2.67
	FALSE	High	EDITQSAQHALR		1.38948e-05	8.98552e-05	1	1	4	Q12906	0	1368.69	High	8.734e-05	4.083e-06	3.74
	FALSE	High	EEKAEPPQAMNALMR		0.0848242	0.00246932	1	1	1	Q12906	1	1714.83	High	0.001799	0.04719	1.8
	FALSE	High	EEKAEPPQAMNALMR	1xOxidation [M14]	0.0295636	0.000934758	1	1	1	Q12906	1	1730.82	High	0.0007215	0.01497	1.89
	FALSE	High	EEKAEPPQAMNALMR	2xOxidation [M10; M14]	0.000214972	8.98552e-05	1	1	1	Q12906	1	1746.81	High	8.734e-05	7.608e-05	2.52
	FALSE	High	EGAGEQKTEHMTR		4.03905e-07	8.98552e-05	1	1	1	Q12906	1	1473.68	High	8.734e-05	9.335e-08	2.63
	FALSE	High	EPPLSLTIHLTSPVVREEMEK		0.000300809	8.98552e-05	1	1	3	Q12906	1	2405.27	High	8.734e-05	0.0001093	2.49
	FALSE	High	FVMEVEVDGQK		5.0014e-05	8.98552e-05	2	2	3	Q12906; Q96SI9	0	1280.62	High	8.734e-05	1.609e-05	2.8
	FALSE	High	FVMEVEVDGQK	1xOxidation [M3]	0.000245582	8.98552e-05	2	2	5	Q12906; Q96SI9	0	1296.61	High	8.734e-05	8.789e-05	3.02
	FALSE	High	FVMEVEVDGQKFQGAGSNKK		9.54181e-11	8.98552e-05	1	1	1	Q12906	2	2198.09	High	8.734e-05	1.236e-11	4.8
	FALSE	High	FVMEVEVDGQKFQGAGSNKK	1xOxidation [M3]	0.000160596	8.98552e-05	1	1	1	Q12906	2	2214.09	High	8.734e-05	5.6e-05	1.01
	FALSE	High	GEDSAEETEAKPAVVAPAPVVEAVSTPSAAFPSDATAEQGPILTK		1.17951e-13	8.98552e-05	1	1	1	Q12906	0	4435.2	High	8.734e-05	1.408e-14	4.48
	FALSE	High	GLKYELISETGGSHDK		0.000145104	8.98552e-05	2	2	1	Q12906; Q96SI9	1	1733.87	High	8.734e-05	5.008e-05	4
	FALSE	High	GLKYELISETGGSHDKR		9.26108e-13	8.98552e-05	2	2	2	Q12906; Q96SI9	2	1889.97	High	8.734e-05	1.018e-13	5.99
	FALSE	High	GYNHGQGSYSYSNSYNSPGGGGGSDYNYESK		2.59158e-14	8.98552e-05	1	1	1	Q12906	0	3253.3	High	8.734e-05	3.308e-15	5.01
	FALSE	High	HGKNPVMELNEK		4.58938e-08	8.98552e-05	1	1	1	Q12906	1	1395.7	High	8.734e-05	9.117e-09	4.57
	FALSE	High	HGKNPVMELNEK	1xOxidation [M7]	1.08808e-08	8.98552e-05	1	1	1	Q12906	1	1411.7	High	8.734e-05	1.951e-09	4.61
	FALSE	High	HSSVYPTQEELEAVQNMVSHTER		2.68465e-11	8.98552e-05	1	1	2	Q12906	0	2671.24	High	8.734e-05	3.184e-12	5.17
	FALSE	High	HSSVYPTQEELEAVQNMVSHTER	1xOxidation [M17]	6.60092e-24	8.98552e-05	1	1	2	Q12906	0	2687.24	High	8.734e-05	2.153e-24	8.13
	FALSE	High	LAAFGQLHK		0.00123569	8.98552e-05	1	1	15	Q12906	0	984.563	High	8.734e-05	0.0004934	2.25
	FALSE	High	LFPDTPLALDANK		2.86536e-06	8.98552e-05	1	1	8	Q12906	0	1414.76	High	8.734e-05	7.561e-07	2.06
	FALSE	High	LFPDTPLALDANKK		9.63694e-08	8.98552e-05	1	1	1	Q12906	1	1542.85	High	8.734e-05	2.006e-08	3.82
	FALSE	High	IFVNDDRHVMAK		0.137472	0.00611692	1	1	1	Q12906	1	1444.74	High	0.004643	0.08061	0.95
	FALSE	High	IFVNDDRHVMAK	1xOxidation [M10]	0.113057	0.00447668	1	1	3	Q12906	1	1460.73	High	0.003461	0.06464	1.29
	FALSE	High	LNQLKPGLQYK		3.33632e-06	8.98552e-05	1	1	11	Q12906	0	1301.76	High	8.734e-05	8.912e-07	2.28
	FALSE	High	LVSQTGPVHAPIFTMSVEVDGNSFEASGPSK		2.49228e-06	8.98552e-05	1	1	1	Q12906	0	3188.56	High	8.734e-05	6.497e-07	1.89
	FALSE	High	LVSQTGPVHAPIFTMSVEVDGNSFEASGPSKK		1.92705e-09	8.98552e-05	1	1	5	Q12906	1	3316.65	High	8.734e-05	3.071e-10	4.1
	FALSE	High	LVSQTGPVHAPIFTMSVEVDGNSFEASGPSKK	1xOxidation [M15]	6.83098e-13	8.98552e-05	1	1	1	Q12906	1	3332.65	High	8.734e-05	7.598e-14	6.09
	FALSE	High	NENPVDYTVQIPPSTTYAITPMK		5.92519e-10	8.98552e-05	1	1	5	Q12906	0	2579.27	High	8.734e-05	8.7e-11	3.39
	FALSE	High	NENPVDYTVQIPPSTTYAITPMK	1xOxidation [M22]	4.83263e-09	8.98552e-05	1	1	2	Q12906	0	2595.26	High	8.734e-05	8.215e-10	3.52
	FALSE	High	NENPVDYTVQIPPSTTYAITPMKRPMEEDGEEKSPSK	2xOxidation [M22; M26]	0.0219667	0.000509636	1	1	1	Q12906	2	4210.98	High	0.0004312	0.01082	1.59
	FALSE	High	NPVMELNEKR		0.00279492	0.000260773	2	2	1	Q12906; Q96SI9	1	1229.63	High	0.0002012	0.001186	2.08
	FALSE	High	NPVMELNEKR	1xOxidation [M4]	0.01834	0.000509636	2	2	1	Q12906; Q96SI9	1	1245.63	High	0.0003724	0.008909	2.19
	FALSE	High	NTKEPPLSLTIHLTSPVVR		1.56179e-08	8.98552e-05	1	1	1	Q12906	1	2102.2	High	8.734e-05	2.874e-09	3.58
	FALSE	High	QGGYSQSNYNSPGSGQNYSGPPSSYQSSQGGYGR		1.05898e-13	8.98552e-05	1	1	1	Q12906	0	3503.48	High	8.734e-05	1.274e-14	4.88
	FALSE	High	QKGYNHGQGSYSYSNSYNSPGGGGGSDYNYESK		1.55891e-06	8.98552e-05	1	1	1	Q12906	1	3509.45	High	8.734e-05	3.932e-07	2.75
	FALSE	High	QQREDITQSAQHALR		2.13675e-11	8.98552e-05	1	1	2	Q12906	1	1780.9	High	8.734e-05	2.507e-12	2.94
	FALSE	High	RPMEEDGEEK		0.0178883	0.000509636	1	1	2	Q12906	0	1219.53	High	0.0003724	0.008681	1.22
	FALSE	High	RPMEEDGEEKSPSK	1xOxidation [M3]	0.00011846	8.98552e-05	1	1	3	Q12906	1	1634.73	High	8.734e-05	4.024e-05	2.88
	FALSE	High	SIGTANRPMGAGEALR	1xOxidation [M9]	0.000263318	8.98552e-05	1	1	1	Q12906	0	1616.82	High	8.734e-05	9.452e-05	2.18
	FALSE	High	SIGTANRPMGAGEALRR	1xOxidation [M9]	0.0434789	0.00133046	1	1	1	Q12906	1	1772.92	High	0.0009865	0.02273	2.16
	FALSE	High	VLGMDPLPSK		0.00102839	8.98552e-05	1	1	3	Q12906	0	1056.58	High	8.734e-05	0.0004077	2.8
	FALSE	High	VLGMDPLPSK	1xOxidation [M4]	0.000199225	8.98552e-05	1	1	2	Q12906	0	1072.57	High	8.734e-05	7.05e-05	2.93
	FALSE	High	VLQDMGLPTGAEGR		3.73968e-06	8.98552e-05	1	1	5	Q12906	0	1443.73	High	8.734e-05	1.005e-06	3.05
	FALSE	High	VLQDMGLPTGAEGR	1xOxidation [M5]	1.01935e-06	8.98552e-05	1	1	7	Q12906	0	1459.72	High	8.734e-05	2.498e-07	2.47
	FALSE	High	YELISETGGSHDKR		6.86706e-05	8.98552e-05	2	2	3	Q12906; Q96SI9	1	1591.77	High	8.734e-05	2.258e-05	3.22
FALSE	High	Master Protein	Q9BYK8	Helicase with zinc finger domain 2 OS=Homo sapiens OX=9606 GN=HELZ2 PE=1 SV=6	0	361.025	28	59	117	59	2649	294.5	7.49	267.95	59	1
	Checked	Confidence	Sequence	Modifications	Qvality PEP	Qvality q-value	# Protein Groups	# Proteins	# PSMs	Master Protein Accessions	# Missed Cleavages	Theo. MH+ [Da]	Confidence (by Search Engine): Sequest HT	Percolator q-Value (by Search Engine): Sequest HT	Percolator PEP (by Search Engine): Sequest HT	XCorr (by Search Engine): Sequest HT
	FALSE	High	AAEHTLLHR		0.00515759	0.000260773	1	1	1	Q9BYK8	0	1047.57	High	0.0002012	0.002287	2.31
	FALSE	High	AEPGDEALSPASR		1.50886e-05	8.98552e-05	1	1	2	Q9BYK8	0	1299.62	High	8.734e-05	4.448e-06	3.38
	FALSE	High	AHSAQELQEWVR		3.9379e-07	8.98552e-05	1	1	3	Q9BYK8	0	1453.72	High	8.734e-05	9.035e-08	3.41
	FALSE	High	ANLEEVAEVVR		0.0165978	0.000509636	1	1	1	Q9BYK8	0	1228.65	High	0.0003724	0.008034	2.16
	FALSE	High	ASAIPLDDASSGPIQVR		2.86536e-06	8.98552e-05	1	1	1	Q9BYK8	0	1696.89	High	8.734e-05	7.569e-07	3
	FALSE	High	ASSEQALWLLLPAR		5.39678e-05	8.98552e-05	1	1	2	Q9BYK8	0	1554.86	High	8.734e-05	1.736e-05	2.86
	FALSE	High	DGVLDVEAR		0.0763389	0.00199914	1	1	1	Q9BYK8	0	973.495	High	0.001482	0.04198	2.67
	FALSE	High	DLGQVSVGSFEILPGR		9.04486e-08	8.98552e-05	1	1	2	Q9BYK8	0	1673.89	High	8.734e-05	1.876e-08	3.81
	FALSE	High	DPSQVPIYSLR		0.0281404	0.000934758	1	1	2	Q9BYK8	0	1274.67	High	0.0007215	0.0142	1.57
	FALSE	High	EDLVWYKK		0.0161883	0.000509636	1	1	1	Q9BYK8	1	1080.57	High	0.0003724	0.007782	2.44
	FALSE	High	EGIAGVAVSSITK		5.39678e-05	8.98552e-05	1	1	2	Q9BYK8	0	1231.69	High	8.734e-05	1.736e-05	1.81
	FALSE	High	EVLPEASTWEQGLR		9.26008e-06	8.98552e-05	1	1	3	Q9BYK8	0	1614.81	High	8.734e-05	2.651e-06	2.81
	FALSE	High	EYFHSHVSGGHPEATPLR		9.33621e-08	8.98552e-05	1	1	2	Q9BYK8	0	2020.96	High	8.734e-05	1.946e-08	3.81
	FALSE	High	EYMIQFNR	1xOxidation [M3]	0.0553695	0.00155672	1	1	2	Q9BYK8	0	1116.51	High	0.001192	0.02959	1.71
	FALSE	High	FAPSVVQSDR		0.00164293	0.000191045	1	1	3	Q9BYK8	0	1105.56	High	0.0001579	0.00067	1.36
	FALSE	High	FLGFVVDPNQVNVAVTR		2.92846e-09	8.98552e-05	1	1	1	Q9BYK8	0	1875.01	High	8.734e-05	4.819e-10	4.06
	FALSE	High	FRVPSSTADFQVGVR		5.55093e-08	8.98552e-05	1	1	2	Q9BYK8	1	1665.87	High	8.734e-05	1.116e-08	2.35
	FALSE	High	GDLLTPPAPDGDGR		6.61073e-05	8.98552e-05	1	1	4	Q9BYK8	0	1380.68	High	8.734e-05	2.164e-05	2.21
	FALSE	High	GELFSREDLVWYK		0.0502831	0.00139326	1	1	2	Q9BYK8	1	1641.83	High	0.001026	0.02662	2.77
	FALSE	High	GKVPPHPR		0.0373321	0.00125556	1	1	3	Q9BYK8	1	887.521	High	0.0009375	0.0192	1.37
	FALSE	High	GNPIHAR		0.0584405	0.00162957	1	1	3	Q9BYK8	0	764.416	High	0.001239	0.03125	1.26
	FALSE	High	GQAAWQDGLVPYQER		9.64581e-09	8.98552e-05	1	1	1	Q9BYK8	0	1717.83	High	8.734e-05	1.721e-09	3.61
	FALSE	High	HGDRVPLSLHLGHHLHGGGGSPPDTR		1.85e-06	8.98552e-05	1	1	3	Q9BYK8	1	2706.37	High	8.734e-05	4.747e-07	3.45
	FALSE	High	HKLNPSQNVAVR		1.69286e-06	8.98552e-05	1	1	1	Q9BYK8	1	1362.76	High	8.734e-05	4.308e-07	3.39
	FALSE	High	HVVPGVER		0.179103	0.00724983	1	1	4	Q9BYK8	0	892.5	High	0.005971	0.1082	2.17
	FALSE	High	KQELAVALIAGWGPGDGRR		7.15343e-08	8.98552e-05	1	1	1	Q9BYK8	2	1994.09	High	8.734e-05	1.468e-08	4.54
	FALSE	High	IFVAELKDPSQVPIYSLRK		0.0107067	0.000353875	1	1	1	Q9BYK8	2	2203.25	High	0.0002668	0.004999	2.8
	FALSE	High	LQNLGLDR		0.0702873	0.00193668	1	1	1	Q9BYK8	0	928.521	High	0.001443	0.03845	2.68
	FALSE	High	LVFHENYR		0.0219667	0.000509636	1	1	1	Q9BYK8	0	1077.55	High	0.0004312	0.01085	1.77
	FALSE	High	LYENLPPAALR		0.0508938	0.00139326	1	1	1	Q9BYK8	0	1256.7	High	0.001026	0.02704	1.86
	FALSE	High	NLALGHPEEMER		6.74419e-06	8.98552e-05	1	1	1	Q9BYK8	0	1395.67	High	8.734e-05	1.887e-06	3.68
	FALSE	High	NLALGHPEEMER	1xOxidation [M10]	1.39832e-05	8.98552e-05	1	1	2	Q9BYK8	0	1411.66	High	8.734e-05	4.116e-06	3.01
	FALSE	High	QAPNPYSSEIK		9.48857e-05	8.98552e-05	1	1	2	Q9BYK8	0	1233.61	High	8.734e-05	3.194e-05	2.6
	FALSE	High	QEPGADFSLVAPGLPPGR		3.61957e-05	8.98552e-05	1	1	3	Q9BYK8	0	1807.93	High	8.734e-05	1.134e-05	2.38
	FALSE	High	QLLELVELQR		0.000147891	8.98552e-05	1	1	2	Q9BYK8	0	1240.73	High	8.734e-05	5.123e-05	1.81
	FALSE	High	QILVDEAGMATEPETLIPLVQFPQAEK	1xOxidation [M9]	8.61334e-10	8.98552e-05	1	1	1	Q9BYK8	0	2983.53	High	8.734e-05	1.299e-10	3.21
	FALSE	High	QLPDLRK		0.0893818	0.00286203	1	1	1	Q9BYK8	1	869.52	High	0.002011	0.04991	1.52
	FALSE	High	QLSYEEAEEVIR		4.16531e-06	8.98552e-05	1	1	1	Q9BYK8	0	1465.72	High	8.734e-05	1.128e-06	3.61
	FALSE	High	RASSEQALWLLLPAR		5.12586e-11	8.98552e-05	1	1	2	Q9BYK8	1	1710.96	High	8.734e-05	6.381e-12	3.58
	FALSE	High	REGIAGVAVSSITK		0.00143845	0.000191045	1	1	1	Q9BYK8	1	1387.79	High	0.0001579	0.0005832	2.5
	FALSE	High	RVHLFVHHMGMEK		6.8737e-06	8.98552e-05	1	1	1	Q9BYK8	1	1620.82	High	8.734e-05	1.927e-06	3.14
	FALSE	High	RVHLFVHHMGMEK	1xOxidation [M11]	0.000324583	8.98552e-05	1	1	1	Q9BYK8	1	1636.82	High	8.734e-05	0.0001185	3.1
	FALSE	High	RVPPLLIYGPFGTGK		1.29827e-07	8.98552e-05	1	1	3	Q9BYK8	1	1614.94	High	8.734e-05	2.767e-08	2.89
	FALSE	High	RVYSAQGSSPPLPLPGTVPDPHTLAVETALWK		2.84754e-13	8.98552e-05	1	1	2	Q9BYK8	1	3384.8	High	8.734e-05	3.288e-14	4.29
	FALSE	High	SLLVSTDEGNENSK		8.69116e-06	8.98552e-05	1	1	1	Q9BYK8	0	1492.71	High	8.734e-05	2.467e-06	2.99
	FALSE	High	SLLVSTDEGNENSKANLEEVAEVVR		1.39077e-06	8.98552e-05	1	1	1	Q9BYK8	1	2702.35	High	8.734e-05	3.486e-07	3.11
	FALSE	High	SNQEQVQPGGPPR		1.62815e-05	8.98552e-05	1	1	1	Q9BYK8	0	1393.68	High	8.734e-05	4.848e-06	4.01
	FALSE	High	SSSEVLVLAETLDGVR		4.18784e-05	8.98552e-05	1	1	1	Q9BYK8	0	1674.89	High	8.734e-05	1.328e-05	3.25
	FALSE	High	SSVASGPISPTNYR		1.49123e-06	8.98552e-05	1	1	2	Q9BYK8	0	1435.72	High	8.734e-05	3.771e-07	3.67
	FALSE	High	SVDVLAGLLLR		0.000275265	8.98552e-05	1	1	1	Q9BYK8	0	1155.71	High	8.734e-05	9.97e-05	3.04
	FALSE	High	TAEQTALMAK		4.49035e-05	8.98552e-05	1	1	2	Q9BYK8	0	1063.55	High	8.734e-05	1.436e-05	3.01
	FALSE	High	TAEQTALMAK	1xOxidation [M8]	0.00029702	8.98552e-05	1	1	4	Q9BYK8	0	1079.54	High	8.734e-05	0.0001075	2.92
	FALSE	High	TQDYEQMVDLVTTDDMHPFLAPAGR		1.18702e-13	8.98552e-05	1	1	1	Q9BYK8	0	2850.31	High	8.734e-05	1.417e-14	4.58
	FALSE	High	TQDYEQMVDLVTTDDMHPFLAPAGR	1xOxidation [M]	1.74757e-13	8.98552e-05	1	1	4	Q9BYK8	0	2866.3	High	8.734e-05	2.061e-14	4.39
	FALSE	High	TQDYEQMVDLVTTDDMHPFLAPAGR	2xOxidation [M7; M16]	9.49023e-12	8.98552e-05	1	1	3	Q9BYK8	0	2882.3	High	8.734e-05	1.053e-12	4.24
	FALSE	High	TVEPQDIAVLTPYNAQASEISK		1.72855e-08	8.98552e-05	1	1	1	Q9BYK8	0	2374.21	High	8.734e-05	3.211e-09	4.1
	FALSE	High	VMVTVGEDGLLDTVARPESLQQAR	1xOxidation [M2]	7.76091e-07	8.98552e-05	1	1	1	Q9BYK8	0	2600.33	High	8.734e-05	1.872e-07	3.09
	FALSE	High	VPPLLIYGPFGTGK		3.51639e-08	8.98552e-05	1	1	2	Q9BYK8	0	1458.84	High	8.734e-05	6.868e-09	3.55
	FALSE	High	VVLLGDHK		0.00680675	0.000260773	1	1	2	Q9BYK8	0	880.525	High	0.0002012	0.003085	1.81
	FALSE	High	VYSEQAEASEFPVPR		1.48043e-05	8.98552e-05	1	1	3	Q9BYK8	0	1708.82	High	8.734e-05	4.37e-06	2.92
	FALSE	High	WPEAAALIQEK		7.94515e-05	8.98552e-05	1	1	1	Q9BYK8	0	1255.67	High	8.734e-05	2.638e-05	3.45
	FALSE	High	YHEDAHMLDTQYR		3.74313e-07	8.98552e-05	1	1	1	Q9BYK8	0	1678.73	High	8.734e-05	8.574e-08	4.03
	FALSE	High	YHEDAHMLDTQYR	1xOxidation [M7]	3.96295e-07	8.98552e-05	1	1	1	Q9BYK8	0	1694.72	High	8.734e-05	9.102e-08	3.11
	FALSE	High	YKGPALALEFNR		6.69509e-05	8.98552e-05	1	1	2	Q9BYK8	1	1378.75	High	8.734e-05	2.197e-05	2.91
	FALSE	High	YLDVVLQR		0.00388214	0.000260773	1	1	2	Q9BYK8	0	1005.57	High	0.0002012	0.001691	1.38
FALSE	High	Master Protein	Q93008	Probable ubiquitin carboxyl-terminal hydrolase FAF-X OS=Homo sapiens OX=9606 GN=USP9X PE=1 SV=3	0	360.19	25	57	129	57	2570	292.1	5.8	279.38	57	1
	Checked	Confidence	Sequence	Modifications	Qvality PEP	Qvality q-value	# Protein Groups	# Proteins	# PSMs	Master Protein Accessions	# Missed Cleavages	Theo. MH+ [Da]	Confidence (by Search Engine): Sequest HT	Percolator q-Value (by Search Engine): Sequest HT	Percolator PEP (by Search Engine): Sequest HT	XCorr (by Search Engine): Sequest HT
	FALSE	High	ALTLQDLDNIWAAQAGK		3.25277e-06	8.98552e-05	1	2	1	Q93008	0	1827.96	High	8.734e-05	8.63e-07	2.81
	FALSE	High	ALTLQDLDNIWAAQAGKHEAIVK		1.13027e-08	8.98552e-05	1	2	1	Q93008	1	2505.35	High	8.734e-05	2.033e-09	4.01
	FALSE	High	AQENYEGSEEVSPPQTK		8.01828e-08	8.98552e-05	1	1	1	Q93008	0	1892.85	High	8.734e-05	1.654e-08	2.75
	FALSE	High	DDVFGYPQQFEDKPALSK		2.65787e-07	8.98552e-05	1	1	2	Q93008	0	2084	High	8.734e-05	5.943e-08	2.99
	FALSE	High	DGLFDTIQR		0.0387263	0.00125556	1	2	1	Q93008	0	1064.54	High	0.0009375	0.02008	1.37
	FALSE	High	DGLTISFTK		0.0211629	0.000509636	1	2	2	Q93008	0	981.525	High	0.0003724	0.01041	0.96
	FALSE	High	DSLHQPQYVEK		4.40574e-05	8.98552e-05	1	1	4	Q93008	0	1343.66	High	8.734e-05	1.403e-05	2.94
	FALSE	High	ELDMEPYTVAGVAK		1.60913e-06	8.98552e-05	1	1	4	Q93008	0	1522.75	High	8.734e-05	4.066e-07	3.27
	FALSE	High	ELDMEPYTVAGVAK	1xOxidation [M4]	7.45705e-05	8.98552e-05	1	1	2	Q93008	0	1538.74	High	8.734e-05	2.467e-05	2.06
	FALSE	High	ELLAFQTSEK		0.00145678	0.000191045	1	2	2	Q93008	0	1165.61	High	0.0001579	0.0005913	2.4
	FALSE	High	ELLAFQTSEKK		5.2951e-05	8.98552e-05	1	2	1	Q93008	1	1293.7	High	8.734e-05	1.701e-05	1.99
	FALSE	High	FLFTTGFHTK		0.0055632	0.000260773	1	2	4	Q93008	0	1198.63	High	0.0002012	0.002485	1.74
	FALSE	High	FNDYFEFPR		0.000285936	8.98552e-05	1	2	4	Q93008	0	1234.55	High	8.734e-05	0.0001033	1.5
	FALSE	High	GKHLSFVVR		0.0584405	0.00162957	1	1	1	Q93008	1	1042.62	High	0.001239	0.0313	2.16
	FALSE	High	GKHLSFVVRFPNQGR		3.46889e-07	8.98552e-05	1	1	1	Q93008	2	1741.96	High	8.734e-05	7.935e-08	4.34
	FALSE	High	GIPDDRDGLFDTIQR		0.0143752	0.000435708	1	2	1	Q93008	1	1717.85	High	0.0003213	0.006857	1.3
	FALSE	High	GWLVDLLNK		0.0107067	0.000353875	1	1	2	Q93008	0	1057.6	High	0.0002668	0.005017	1.6
	FALSE	High	HDLINQLQHNHALVTLVAENLATYMESMR	2xOxidation [M25; M28]	9.23554e-10	8.98552e-05	1	1	1	Q93008	0	3393.67	High	8.734e-05	1.399e-10	3.41
	FALSE	High	HGNPEEEEWLTAER		8.4131e-12	8.98552e-05	1	1	2	Q93008	0	1696.76	High	8.734e-05	9.264e-13	3.7
	FALSE	High	HLSFVVR		0.0686417	0.00177638	1	1	1	Q93008	0	857.499	High	0.001335	0.03738	2.01
	FALSE	High	KLIGQLNLKDK		0.00163256	0.000191045	1	2	1	Q93008	2	1269.79	High	0.0001579	0.0006664	2.24
	FALSE	High	KLPPVLAIQLK		8.81023e-07	8.98552e-05	1	1	2	Q93008	1	1219.81	High	8.734e-05	2.148e-07	3.06
	FALSE	High	KLPPVLAIQLKR		8.12061e-08	8.98552e-05	1	1	2	Q93008	2	1375.91	High	8.734e-05	1.673e-08	3.46
	FALSE	High	KQNVQFMHNR	1xOxidation [M7]	0.000111183	8.98552e-05	1	1	1	Q93008	1	1317.65	High	8.734e-05	3.769e-05	2
	FALSE	High	LAEDDKDGVMAHK		2.96583e-09	8.98552e-05	1	2	1	Q93008	1	1428.68	High	8.734e-05	4.878e-10	3.56
	FALSE	High	LAQQISDEASR		4.00603e-05	8.98552e-05	1	1	3	Q93008	0	1217.61	High	8.734e-05	1.265e-05	2.99
	FALSE	High	LDDMINRPR		0.000123053	8.98552e-05	1	1	1	Q93008	0	1129.58	High	8.734e-05	4.207e-05	2.14
	FALSE	High	LEGDNVNPESQLIQQSEQSESETAGSTK		1.35608e-13	8.98552e-05	1	1	2	Q93008	0	3005.38	High	8.734e-05	1.615e-14	6.37
	FALSE	High	LEGDNVNPESQLIQQSEQSESETAGSTKYR		1.93416e-13	8.98552e-05	1	1	1	Q93008	1	3324.55	High	8.734e-05	2.265e-14	4.66
	FALSE	High	LIGQLNLK		0.00909288	0.000260773	1	2	1	Q93008	0	898.572	High	0.0002012	0.004192	1.67
	FALSE	High	LIGQLNLKDK		0.000639476	8.98552e-05	1	2	2	Q93008	1	1141.69	High	8.734e-05	0.0002442	2.69
	FALSE	High	LLQISSFNGK		0.000339309	8.98552e-05	1	2	1	Q93008	0	1106.62	High	8.734e-05	0.000124	2.55
	FALSE	High	ILTDEAVSGWK		0.00175025	0.000191045	1	1	1	Q93008	0	1218.64	High	0.0001579	0.0007181	2.78
	FALSE	High	LMGDEPDLDPDINK		7.85269e-06	8.98552e-05	1	2	1	Q93008	0	1571.73	High	8.734e-05	2.223e-06	2.32
	FALSE	High	LMGDEPDLDPDINK	1xOxidation [M2]	3.76694e-07	8.98552e-05	1	2	2	Q93008	0	1587.72	High	8.734e-05	8.67e-08	2.13
	FALSE	High	LMPPDSTTIEK		0.137472	0.00611692	1	1	1	Q93008	0	1231.62	High	0.004643	0.08046	1.36
	FALSE	High	LMPPDSTTIEK	1xOxidation [M2]	0.00126739	8.98552e-05	1	1	3	Q93008	0	1247.62	High	8.734e-05	0.000509	2.01
	FALSE	High	LQYYVPR		0.0476204	0.00139326	1	1	1	Q93008	0	938.509	High	0.001026	0.02507	1.75
	FALSE	High	LSVPATFMLVSLDEGPGPPIK		3.74313e-07	8.98552e-05	1	1	1	Q93008	0	2168.17	High	8.734e-05	8.608e-08	4.83
	FALSE	High	LSVPATFMLVSLDEGPGPPIKYQYAELGK	1xOxidation [M8]	7.64981e-12	8.98552e-05	1	1	1	Q93008	1	3136.63	High	8.734e-05	8.34e-13	4.17
	FALSE	High	LVGVLVHSGQASGGHYYSYIIQR		4.3158e-17	8.98552e-05	1	2	4	Q93008	0	2504.3	High	8.734e-05	7.239e-18	7.52
	FALSE	High	LYSVVSQLIR		5.82342e-05	8.98552e-05	1	2	2	Q93008	0	1177.69	High	8.734e-05	1.889e-05	1.76
	FALSE	High	MAEWIQQNNILSIVLR	1xOxidation [M1]	1.79392e-07	8.98552e-05	1	1	1	Q93008	0	1944.04	High	8.734e-05	3.911e-08	3.48
	FALSE	High	MDTIDQDDELIR		0.000585192	8.98552e-05	1	1	3	Q93008	0	1463.67	High	8.734e-05	0.0002226	1.2
	FALSE	High	MDTIDQDDELIR	1xOxidation [M1]	4.32273e-05	8.98552e-05	1	1	5	Q93008	0	1479.66	High	8.734e-05	1.377e-05	2.95
	FALSE	High	MQYSMEYFQFMK		2.47653e-06	8.98552e-05	1	1	1	Q93008	0	1632.69	High	8.734e-05	6.483e-07	2.81
	FALSE	High	MQYSMEYFQFMK	1xOxidation [M1]	8.91441e-06	8.98552e-05	1	1	3	Q93008	0	1648.68	High	8.734e-05	2.548e-06	2.73
	FALSE	High	MQYSMEYFQFMK	2xOxidation [M5; M]	6.79336e-07	8.98552e-05	1	1	4	Q93008	0	1664.68	High	8.734e-05	1.625e-07	2.29
	FALSE	High	MQYSMEYFQFMK	3xOxidation [M1; M5; M11]	5.5354e-05	8.98552e-05	1	1	1	Q93008	0	1680.67	High	8.734e-05	1.788e-05	2.08
	FALSE	High	NDALSMIIK	1xOxidation [M6]	0.0863194	0.00254654	1	2	1	Q93008	0	1020.54	High	0.001852	0.04818	1.44
	FALSE	High	NGILAIEGTGSDVDDDMSGDEKQDNESNVDPR		0.000224726	8.98552e-05	1	1	1	Q93008	1	3392.47	High	8.734e-05	7.989e-05	2.54
	FALSE	High	NGILAIEGTGSDVDDDMSGDEKQDNESNVDPR	1xOxidation [M17]	0.0591444	0.00162957	1	1	1	Q93008	1	3408.46	High	0.001239	0.03166	1.81
	FALSE	High	NNFLPNADMETR		0.000387615	8.98552e-05	1	1	2	Q93008	0	1421.65	High	8.734e-05	0.0001431	2.87
	FALSE	High	NNFLPNADMETR	1xOxidation [M9]	0.000131941	8.98552e-05	1	1	3	Q93008	0	1437.64	High	8.734e-05	4.533e-05	2.79
	FALSE	High	NNFLPNADMETRR		0.000941133	8.98552e-05	1	1	2	Q93008	1	1577.75	High	8.734e-05	0.000371	2.05
	FALSE	High	QVDDLEVWSHTNDTIGSVRR		0.00886699	0.000260773	1	1	1	Q93008	1	2327.14	High	0.0002012	0.004072	3.26
	FALSE	High	RFDYDWER		0.000798226	8.98552e-05	1	2	1	Q93008	1	1186.53	High	8.734e-05	0.0003096	2.71
	FALSE	High	SGGLPLVLSMLTR		4.6689e-06	8.98552e-05	1	1	1	Q93008	0	1343.77	High	8.734e-05	1.274e-06	2.95
	FALSE	High	SGGLPLVLSMLTR	1xOxidation [M10]	1.62815e-05	8.98552e-05	1	1	2	Q93008	0	1359.77	High	8.734e-05	4.828e-06	2.3
	FALSE	High	TEDRKEYNIGVLR		2.88088e-05	8.98552e-05	1	2	1	Q93008	2	1592.84	High	8.734e-05	8.913e-06	2.44
	FALSE	High	TGETGIEETILEGHLGVTK		7.63574e-10	8.98552e-05	1	1	3	Q93008	0	1984.02	High	8.734e-05	1.14e-10	4.8
	FALSE	High	TNDKWVIPALK		0.100311	0.00363599	1	2	1	Q93008	1	1284.73	High	0.002744	0.05656	2.39
	FALSE	High	VLGGSFADQK		0.000615621	8.98552e-05	1	2	4	Q93008	0	1021.53	High	8.734e-05	0.0002354	2.05
	FALSE	High	VISSVSYYTHR		0.000119213	8.98552e-05	1	2	4	Q93008	0	1311.67	High	8.734e-05	4.052e-05	2.69
	FALSE	High	VVIQSNDDIASR		8.46521e-05	8.98552e-05	1	1	4	Q93008	0	1316.68	High	8.734e-05	2.809e-05	1.89
	FALSE	High	WVVPVLPK		0.00577775	0.000260773	1	2	3	Q93008	0	937.587	High	0.0002012	0.002574	2.31
	FALSE	High	YISELAITTRPHQIIMPSAIER		5.30016e-06	8.98552e-05	1	1	1	Q93008	0	2539.37	High	8.734e-05	1.462e-06	3.1
	FALSE	High	YISELAITTRPHQIIMPSAIER	1xOxidation [M16]	4.05716e-05	8.98552e-05	1	1	2	Q93008	0	2555.37	High	8.734e-05	1.281e-05	3.09
FALSE	High	Master Protein	P52272	Heterogeneous nuclear ribonucleoprotein M OS=Homo sapiens OX=9606 GN=HNRNPM PE=1 SV=3	0	341.791	57	33	316	33	730	77.5	8.7	521.18	33	1
	Checked	Confidence	Sequence	Modifications	Qvality PEP	Qvality q-value	# Protein Groups	# Proteins	# PSMs	Master Protein Accessions	# Missed Cleavages	Theo. MH+ [Da]	Confidence (by Search Engine): Sequest HT	Percolator q-Value (by Search Engine): Sequest HT	Percolator PEP (by Search Engine): Sequest HT	XCorr (by Search Engine): Sequest HT
	FALSE	High	ADILEDKDGK		0.000242488	8.98552e-05	1	1	7	P52272	1	1103.56	High	8.734e-05	8.679e-05	3.34
	FALSE	High	AFITNIPFDVK		5.22837e-05	8.98552e-05	1	1	7	P52272	0	1264.69	High	8.734e-05	1.683e-05	2.7
	FALSE	High	EVFSMAGVVVR		0.00187641	0.000191045	1	1	1	P52272	0	1193.63	High	0.0001579	0.0007753	2.5
	FALSE	High	GDFFPPERPQQLPHGLGGIGMGLGPGGQPIDANHLNK		3.26477e-10	8.98552e-05	1	1	2	P52272	0	3818.92	High	8.734e-05	4.608e-11	6.62
	FALSE	High	GDFFPPERPQQLPHGLGGIGMGLGPGGQPIDANHLNK	1xOxidation [M21]	3.82556e-10	8.98552e-05	1	1	4	P52272	0	3834.91	High	8.734e-05	5.47e-11	4.9
	FALSE	High	GGNRFEPYANPTK		5.16249e-05	8.98552e-05	1	1	1	P52272	1	1450.71	High	8.734e-05	1.664e-05	3.93
	FALSE	High	GGNRFEPYANPTKR		2.63864e-06	8.98552e-05	1	1	2	P52272	2	1606.81	High	8.734e-05	6.925e-07	2.96
	FALSE	High	GIGMGNIGPAGMGMEGIGFGINK	1xOxidation [M14]	4.79766e-08	8.98552e-05	1	1	2	P52272	0	2194.05	High	8.734e-05	9.574e-09	4.61
	FALSE	High	GIGMGNIGPAGMGMEGIGFGINK	2xOxidation [M4; M12]	5.40194e-06	8.98552e-05	1	1	1	P52272	0	2210.04	High	8.734e-05	1.493e-06	3.27
	FALSE	High	GIGTVTFEQSIEAVQAISMFNGQLLFDRPMHVK	2xOxidation [M19; M30]	0.0336396	0.00118325	1	1	1	P52272	0	3695.86	High	0.0008915	0.01718	1.06
	FALSE	High	GNFGGSFAGSFGGAGGHAPGVAR		3.7229e-08	8.98552e-05	1	1	3	P52272	0	2034.95	High	8.734e-05	7.275e-09	3.37
	FALSE	High	HSLSGRPLK		0.00305352	0.000260773	1	1	1	P52272	0	994.579	High	0.0002012	0.001301	2.3
	FALSE	High	KLKEVFSMAGVVVR		3.98071e-05	8.98552e-05	1	1	2	P52272	2	1562.91	High	8.734e-05	1.254e-05	3.17
	FALSE	High	KLKEVFSMAGVVVR	1xOxidation [M8]	0.00141139	0.000191045	1	1	3	P52272	2	1578.9	High	0.0001579	0.0005707	1.99
	FALSE	High	LGSTVFVANLDYK		1.29827e-07	8.98552e-05	1	1	3	P52272	0	1426.76	High	8.734e-05	2.766e-08	3.25
	FALSE	High	LGSTVFVANLDYKVGWKK		4.67751e-08	8.98552e-05	1	1	3	P52272	2	2025.12	High	8.734e-05	9.284e-09	4.11
	FALSE	High	LKEVFSMAGVVVR		9.49795e-06	8.98552e-05	1	1	7	P52272	1	1434.81	High	8.734e-05	2.724e-06	2.8
	FALSE	High	LKEVFSMAGVVVR	1xOxidation [M7]	3.4188e-05	8.98552e-05	1	1	2	P52272	1	1450.81	High	8.734e-05	1.073e-05	2.61
	FALSE	High	INEILSNALK		0.00013619	8.98552e-05	1	1	8	P52272	0	1114.65	High	8.734e-05	4.693e-05	3.02
	FALSE	High	MAAGVEAAAEVAATEIKMEEESGAPGVPSGNGAPGPK	1xMet-loss+Acetyl [N-Term]	4.31138e-09	8.98552e-05	1	1	1	P52272	1	3391.63	High	8.734e-05	7.253e-10	4.71
	FALSE	High	MAAGVEAAAEVAATEIKMEEESGAPGVPSGNGAPGPK	1xOxidation [M18]; 1xMet-loss+Acetyl [N-Term]	1.78094e-06	8.98552e-05	1	1	1	P52272	1	3407.63	High	8.734e-05	4.539e-07	2.99
	FALSE	High	MEEESGAPGVPSGNGAPGPK		1.62683e-11	8.98552e-05	1	1	1	P52272	0	1867.85	High	8.734e-05	1.864e-12	3.23
	FALSE	High	MEEESGAPGVPSGNGAPGPK	1xOxidation [M1]	2.72866e-08	8.98552e-05	1	1	1	P52272	0	1883.84	High	8.734e-05	5.226e-09	2.78
	FALSE	High	MEESMK		0.0200109	0.000509636	1	1	11	P52272	0	754.311	High	0.0003724	0.009822	0.91
	FALSE	High	MGAGLGHGMDR		3.64259e-05	8.98552e-05	1	1	2	P52272	0	1101.49	High	8.734e-05	1.143e-05	3.17
	FALSE	High	MGAGLGHGMDR	1xOxidation [M9]	0.0195188	0.000509636	1	1	1	P52272	0	1117.49	High	0.0003724	0.00956	1.68
	FALSE	High	MGAGLGHGMDR	2xOxidation [M1; M9]	0.000134474	8.98552e-05	1	1	8	P52272	0	1133.48	High	8.734e-05	4.61e-05	2.5
	FALSE	High	MGAGMGFGLER		0.00017774	8.98552e-05	1	1	5	P52272	0	1125.52	High	8.734e-05	6.218e-05	2.63
	FALSE	High	MGAGMGFGLER	1xOxidation [M]	4.26826e-05	8.98552e-05	1	1	5	P52272	0	1141.51	High	8.734e-05	1.357e-05	1.61
	FALSE	High	MGAGMGFGLER	2xOxidation [M1; M5]	0.00013619	8.98552e-05	1	1	1	P52272	0	1157.51	High	8.734e-05	4.676e-05	2.54
	FALSE	High	MGANNLER		0.00870123	0.000260773	1	1	3	P52272	0	904.431	High	0.0002012	0.004	1.7
	FALSE	High	MGANNLER	1xOxidation [M1]	0.0453669	0.00139326	1	1	1	P52272	0	920.425	High	0.001026	0.02371	1.61
	FALSE	High	MGGMEGPFGGGMENMGR		4.76734e-08	8.98552e-05	1	1	2	P52272	0	1714.68	High	8.734e-05	9.497e-09	2.95
	FALSE	High	MGGMEGPFGGGMENMGR	1xOxidation [M]	5.95739e-09	8.98552e-05	1	1	18	P52272	0	1730.68	High	8.734e-05	1.03e-09	2.83
	FALSE	High	MGGMEGPFGGGMENMGR	2xOxidation [M]	1.57027e-07	8.98552e-05	1	1	24	P52272	0	1746.67	High	8.734e-05	3.383e-08	3.88
	FALSE	High	MGGMEGPFGGGMENMGR	3xOxidation [M4; M12; M]	9.05319e-09	8.98552e-05	1	1	20	P52272	0	1762.67	High	8.734e-05	1.607e-09	3.51
	FALSE	High	MGLAMGGGGGASFDR		8.87443e-08	8.98552e-05	1	1	4	P52272	0	1383.61	High	8.734e-05	1.837e-08	3.21
	FALSE	High	MGLAMGGGGGASFDR	1xOxidation [M]	5.94643e-07	8.98552e-05	1	1	28	P52272	0	1399.61	High	8.734e-05	1.412e-07	3.07
	FALSE	High	MGLAMGGGGGASFDR	2xOxidation [M1; M5]	3.21474e-07	8.98552e-05	1	1	26	P52272	0	1415.6	High	8.734e-05	7.305e-08	2.27
	FALSE	High	MGLSMER	1xOxidation [M5]	0.0248675	0.000593457	1	1	3	P52272	0	839.375	High	0.0004878	0.01242	1.79
	FALSE	High	MGLVMDR	1xOxidation [M5]	0.132989	0.00567116	1	1	1	P52272	0	837.396	High	0.004349	0.07774	2.02
	FALSE	High	MGPAMGPALGAGIER		3.19148e-06	8.98552e-05	1	1	3	P52272	0	1427.71	High	8.734e-05	8.459e-07	2.8
	FALSE	High	MGPAMGPALGAGIER	1xOxidation [M]	2.34347e-08	8.98552e-05	1	1	24	P52272	0	1443.71	High	8.734e-05	4.438e-09	3.57
	FALSE	High	MGPAMGPALGAGIER	2xOxidation [M1; M5]	2.88624e-07	8.98552e-05	1	1	15	P52272	0	1459.7	High	8.734e-05	6.5e-08	3.78
	FALSE	High	MGPLGLDHMASSIER		2.64594e-09	8.98552e-05	1	1	5	P52272	0	1613.78	High	8.734e-05	4.303e-10	3.39
	FALSE	High	MGPLGLDHMASSIER	1xOxidation [M]	1.03056e-11	8.98552e-05	1	1	8	P52272	0	1629.77	High	8.734e-05	1.149e-12	4.09
	FALSE	High	MGPLGLDHMASSIER	2xOxidation [M1; M9]	1.93575e-07	8.98552e-05	1	1	4	P52272	0	1645.77	High	8.734e-05	4.228e-08	2.92
	FALSE	High	MVPAGMGAGLER		0.00545891	0.000260773	1	1	3	P52272	0	1188.59	High	0.0002012	0.002431	2.03
	FALSE	High	MVPAGMGAGLER	1xOxidation [M]	0.00121244	8.98552e-05	1	1	8	P52272	0	1204.58	High	8.734e-05	0.0004859	1.99
	FALSE	High	MVPAGMGAGLER	2xOxidation [M1; M6]	0.000559803	8.98552e-05	1	1	5	P52272	0	1220.58	High	8.734e-05	0.0002126	1.89
	FALSE	High	QGGGGGGGSVPGIER		6.05503e-06	8.98552e-05	1	1	1	P52272	0	1284.63	High	8.734e-05	1.681e-06	2.25
	FALSE	High	RGGNRFEPYANPTK		3.16833e-05	8.98552e-05	1	1	2	P52272	2	1606.81	High	8.734e-05	9.873e-06	2.49
	FALSE	High	VGEVTYVELLMDAEGK		6.53977e-07	8.98552e-05	1	1	1	P52272	0	1752.87	High	8.734e-05	1.559e-07	2.98
	FALSE	High	VGEVTYVELLMDAEGK	1xOxidation [M11]	5.88232e-09	8.98552e-05	1	1	4	P52272	0	1768.87	High	8.734e-05	1.016e-09	4.28
	FALSE	High	VKEDPDGEHAR		0.000293278	8.98552e-05	1	1	5	P52272	1	1252.59	High	8.734e-05	0.0001062	2.32
	FALSE	High	WQSLKDLVK		0.000322532	8.98552e-05	1	1	1	P52272	1	1116.64	High	8.734e-05	0.0001181	2.24
FALSE	High	Master Protein	P19338	Nucleolin OS=Homo sapiens OX=9606 GN=NCL PE=1 SV=3	0	330.439	43	37	194	37	710	76.6	4.7	456.46	37	1
	Checked	Confidence	Sequence	Modifications	Qvality PEP	Qvality q-value	# Protein Groups	# Proteins	# PSMs	Master Protein Accessions	# Missed Cleavages	Theo. MH+ [Da]	Confidence (by Search Engine): Sequest HT	Percolator q-Value (by Search Engine): Sequest HT	Percolator PEP (by Search Engine): Sequest HT	XCorr (by Search Engine): Sequest HT
	FALSE	High	AIRLELQGPR		4.96979e-05	8.98552e-05	1	1	4	P19338	1	1152.68	High	8.734e-05	1.592e-05	2.81
	FALSE	High	ALVATPGK		0.0105731	0.000260773	1	1	4	P19338	0	756.461	High	0.0002012	0.004948	1.89
	FALSE	High	ALVATPGKK		0.138995	0.00611692	1	1	2	P19338	1	884.556	High	0.004643	0.08136	2.1
	FALSE	High	ATFIKVPQNQNGK		6.57529e-06	8.98552e-05	1	1	1	P19338	1	1444.79	High	8.734e-05	1.842e-06	3.1
	FALSE	High	EAMEDGEIDGNK		1.02488e-05	8.98552e-05	1	1	4	P19338	0	1307.54	High	8.734e-05	2.943e-06	3.55
	FALSE	High	EAMEDGEIDGNK	1xOxidation [M3]	2.22139e-05	8.98552e-05	1	1	7	P19338	0	1323.54	High	8.734e-05	6.759e-06	2.87
	FALSE	High	EAMEDGEIDGNKVTLDWAKPK		3.86054e-13	8.98552e-05	1	1	10	P19338	1	2346.13	High	8.734e-05	4.397e-14	4.7
	FALSE	High	EAMEDGEIDGNKVTLDWAKPK	1xOxidation [M3]	1.09399e-07	8.98552e-05	1	1	21	P19338	1	2362.12	High	8.734e-05	2.3e-08	3.26
	FALSE	High	FGYVDFESAEDLEK		6.18271e-08	8.98552e-05	1	1	11	P19338	0	1648.74	High	8.734e-05	1.255e-08	3.9
	FALSE	High	GFGFVDFNSEEDAK		6.49843e-07	8.98552e-05	1	1	20	P19338	0	1561.68	High	8.734e-05	1.55e-07	2.94
	FALSE	High	GIAYIEFK		0.0448196	0.00139326	1	1	2	P19338	0	940.514	High	0.001026	0.02352	2.1
	FALSE	High	GIAYIEFKTEADAEK		4.0465e-09	8.98552e-05	1	1	5	P19338	1	1684.84	High	8.734e-05	6.788e-10	4.18
	FALSE	High	GIAYIEFKTEADAEKTFEEK		9.26961e-14	8.98552e-05	1	1	4	P19338	2	2319.14	High	8.734e-05	1.12e-14	5.96
	FALSE	High	GLSEDTTEETLK		0.000298909	8.98552e-05	1	1	1	P19338	0	1322.63	High	8.734e-05	0.0001089	2.98
	FALSE	High	GLSEDTTEETLKESFDGSVR		1.93416e-13	8.98552e-05	1	1	3	P19338	1	2200.03	High	8.734e-05	2.265e-14	4.71
	FALSE	High	GYAFIEFASFEDAK		9.3448e-09	8.98552e-05	1	1	6	P19338	0	1594.74	High	8.734e-05	1.658e-09	4.03
	FALSE	High	KFGYVDFESAEDLEK		9.8764e-14	8.98552e-05	1	1	9	P19338	1	1776.83	High	8.734e-05	1.19e-14	5.69
	FALSE	High	KFGYVDFESAEDLEKALELTGLK		5.78271e-18	8.98552e-05	1	1	2	P19338	2	2602.33	High	8.734e-05	1.056e-18	4.85
	FALSE	High	KQKVEGTEPTTAFNLFVGNLNFNK		1.26705e-15	8.98552e-05	1	1	5	P19338	2	2696.4	High	8.734e-05	1.832e-16	5.66
	FALSE	High	IVTDRETGSSK		3.44696e-07	8.98552e-05	1	1	1	P19338	1	1192.62	High	8.734e-05	7.857e-08	3.06
	FALSE	High	NLPYKVTQDELK		0.000402639	8.98552e-05	1	1	1	P19338	1	1447.78	High	8.734e-05	0.0001488	2.8
	FALSE	High	NLPYKVTQDELKEVFEDAAEIR		4.05769e-12	8.98552e-05	1	1	1	P19338	2	2607.33	High	8.734e-05	4.234e-13	5.11
	FALSE	High	QKVEGTEPTTAFNLFVGNLNFNK		2.9713e-11	8.98552e-05	1	1	3	P19338	1	2568.31	High	8.734e-05	3.549e-12	4.93
	FALSE	High	SKGIAYIEFK		0.000445611	8.98552e-05	1	1	4	P19338	1	1155.64	High	8.734e-05	0.0001659	3.34
	FALSE	High	SKGYAFIEFASFEDAK		1.12416e-09	8.98552e-05	1	1	5	P19338	1	1809.87	High	8.734e-05	1.727e-10	4.91
	FALSE	High	SISLYYTGEK		0.00103493	8.98552e-05	1	1	11	P19338	0	1160.58	High	8.734e-05	0.0004104	1.9
	FALSE	High	SISLYYTGEKGQNQDYR		2.84724e-06	8.98552e-05	1	1	1	P19338	1	2021.96	High	8.734e-05	7.487e-07	2.51
	FALSE	High	SISLYYTGEKGQNQDYRGGK		1.34737e-06	8.98552e-05	1	1	2	P19338	2	2264.09	High	8.734e-05	3.373e-07	2.68
	FALSE	High	TEADAEKTFEEK		3.58392e-08	8.98552e-05	1	1	8	P19338	1	1397.64	High	8.734e-05	7.014e-09	3.87
	FALSE	High	TFEEKQGTEIDGR		1.97292e-07	8.98552e-05	1	1	4	P19338	1	1509.72	High	8.734e-05	4.331e-08	4.07
	FALSE	High	TGISDVFAK		0.00196138	0.000191045	1	1	1	P19338	0	937.499	High	0.0001579	0.0008131	3.16
	FALSE	High	TGISDVFAKNDLAVVDVR		1.38708e-10	8.98552e-05	1	1	2	P19338	1	1919.02	High	8.734e-05	1.842e-11	3.8
	FALSE	High	TLVLSNLSYSATEETLQEVFEK		3.71947e-07	8.98552e-05	1	1	2	P19338	0	2501.27	High	8.734e-05	8.519e-08	3.79
	FALSE	High	VAVATPAKK		0.0524513	0.00139326	1	1	1	P19338	1	884.556	High	0.001026	0.02779	2.22
	FALSE	High	VEGTEPTTAFNLFVGNLNFNK		9.62807e-07	8.98552e-05	1	1	3	P19338	0	2312.16	High	8.734e-05	2.36e-07	5.11
	FALSE	High	VFGNEIKLEKPK		6.67764e-09	8.98552e-05	1	1	12	P19338	1	1401.81	High	8.734e-05	1.164e-09	3.73
	FALSE	High	VTLDWAKPK		0.00166385	0.000191045	1	1	1	P19338	0	1057.6	High	0.0001579	0.0006808	2.65
	FALSE	High	VTQDELKEVFEDAAEIR		2.104e-08	8.98552e-05	1	1	8	P19338	1	1991.99	High	8.734e-05	3.961e-09	4.22
	FALSE	High	VVVSPTKK		0.103224	0.0037889	1	1	2	P19338	1	857.545	High	0.002953	0.05853	1.22
FALSE	High	Master Protein	P46940	Ras GTPase-activating-like protein IQGAP1 OS=Homo sapiens OX=9606 GN=IQGAP1 PE=1 SV=1	0	321.106	35	48	98	46	1657	189.1	6.48	206.88	48	1
	Checked	Confidence	Sequence	Modifications	Qvality PEP	Qvality q-value	# Protein Groups	# Proteins	# PSMs	Master Protein Accessions	# Missed Cleavages	Theo. MH+ [Da]	Confidence (by Search Engine): Sequest HT	Percolator q-Value (by Search Engine): Sequest HT	Percolator PEP (by Search Engine): Sequest HT	XCorr (by Search Engine): Sequest HT
	FALSE	High	ALESGDVNTVWK		0.000668477	8.98552e-05	1	1	2	P46940	0	1318.66	High	8.734e-05	0.0002564	3.29
	FALSE	High	AQEIQDESAVLWLDEIQGGIWQSNKDTQEAQK		2.38433e-13	8.98552e-05	1	1	1	P46940	1	3657.77	High	8.734e-05	2.769e-14	4.88
	FALSE	High	ATFYGEQVDYYK		1.69128e-05	8.98552e-05	1	1	2	P46940	0	1483.67	High	8.734e-05	5.031e-06	2.52
	FALSE	High	ATGLHFR		0.108658	0.00417533	1	1	2	P46940	0	801.437	High	0.003211	0.0618	1.88
	FALSE	High	AVTDKFLSAIVSSVDKIPYGMR		0.0039564	0.000260773	1	1	1	P46940	2	2397.28	High	0.0002012	0.001718	2.79
	FALSE	High	AVTDKFLSAIVSSVDKIPYGMR	1xOxidation [M21]	7.70473e-06	8.98552e-05	1	1	2	P46940	2	2413.28	High	8.734e-05	2.179e-06	2.97
	FALSE	High	EEIQSSISGVTAAYNR		2.66032e-08	8.98552e-05	1	1	1	P46940	0	1724.84	High	8.734e-05	5.102e-09	3.71
	FALSE	High	EKAQEIQDESAVLWLDEIQGGIWQSNK		0.0763389	0.00199914	1	1	1	P46940	1	3114.54	High	0.001482	0.04195	1.17
	FALSE	High	EKLEAYQHLFYLLQTNPTYLAK		5.33443e-13	8.98552e-05	1	1	1	P46940	1	2683.41	High	8.734e-05	5.994e-14	3.75
	FALSE	High	EIMDDKSLNIK		0.00115988	8.98552e-05	1	1	1	P46940	1	1305.67	High	8.734e-05	0.000463	2.62
	FALSE	High	EIMDDKSLNIK	1xOxidation [M3]	0.00240141	0.000191045	1	1	2	P46940	1	1321.67	High	0.0001579	0.001006	1.19
	FALSE	High	EQLSDMMMINK	3xOxidation [M6; M7; M8]	0.0342646	0.00125556	1	1	1	P46940	0	1387.59	High	0.0009375	0.01751	1.28
	FALSE	High	EQLWLANEGLITR		8.1572e-06	8.98552e-05	1	1	1	P46940	0	1542.83	High	8.734e-05	2.318e-06	3.25
	FALSE	High	FDVPGDENAEMDAR		0.000133625	8.98552e-05	1	1	1	P46940	0	1565.65	High	8.734e-05	4.585e-05	1.46
	FALSE	High	FDVPGDENAEMDAR	1xOxidation [M11]	2.26405e-05	8.98552e-05	1	1	2	P46940	0	1581.65	High	8.734e-05	6.876e-06	2.35
	FALSE	High	FQPGETLTEILETPATSEQEAEHQR		4.56084e-15	8.98552e-05	1	1	1	P46940	0	2841.35	High	8.734e-05	6.253e-16	5.5
	FALSE	High	GLQQQNSDWYLK		8.41171e-05	8.98552e-05	1	1	2	P46940	0	1479.72	High	8.734e-05	2.791e-05	3.06
	FALSE	High	HTDNVIQWLNAMDEIGLPK		1.29363e-10	8.98552e-05	1	1	2	P46940	0	2194.1	High	8.734e-05	1.717e-11	4.4
	FALSE	High	HTDNVIQWLNAMDEIGLPK	1xOxidation [M12]	0.0036676	0.000260773	1	1	1	P46940	0	2210.09	High	0.0002012	0.00159	1.72
	FALSE	High	KLTELGTVDPK		3.21178e-06	8.98552e-05	1	1	2	P46940	1	1200.68	High	8.734e-05	8.532e-07	3.12
	FALSE	High	LAAVALINAAIQK		4.74157e-09	8.98552e-05	1	1	4	P46940	0	1295.8	High	8.734e-05	8.046e-10	4.15
	FALSE	High	LEAYQHLFYLLQTNPTYLAK		0.0605763	0.00177638	1	1	1	P46940	0	2426.28	High	0.001335	0.03267	1.84
	FALSE	High	IFYPETTDIYDR		0.000845057	8.98552e-05	1	1	2	P46940	0	1532.73	High	8.734e-05	0.0003296	1.49
	FALSE	High	LGLAPQIQDLYGK		8.14923e-05	8.98552e-05	1	1	2	P46940	0	1415.79	High	8.734e-05	2.698e-05	2.91
	FALSE	High	LGLAPQIQDLYGKVDFTEEEINNMK		2.25184e-06	8.98552e-05	1	1	1	P46940	1	2865.43	High	8.734e-05	5.849e-07	2.54
	FALSE	High	LGNFFSPK		0.0258083	0.000593457	1	1	1	P46940	0	909.483	High	0.0004878	0.01291	2.36
	FALSE	High	LIFQMPQNK		0.000818711	8.98552e-05	2	3	3	Q86VI3; P46940	0	1118.6	High	8.734e-05	0.0003188	2.08
	FALSE	High	LIFQMPQNK	1xOxidation [M5]	0.00376145	0.000260773	2	3	2	Q86VI3; P46940	0	1134.6	High	0.0002012	0.001633	2.15
	FALSE	High	IIGNLLYYR		0.00111664	8.98552e-05	1	1	4	P46940	0	1124.65	High	8.734e-05	0.000445	2.77
	FALSE	High	LPYDVTPEQALAHEEVK		4.41806e-08	8.98552e-05	1	1	1	P46940	0	1938.98	High	8.734e-05	8.775e-09	3.81
	FALSE	High	LQQTYAALNSK		4.46197e-05	8.98552e-05	1	1	1	P46940	0	1236.66	High	8.734e-05	1.419e-05	2.56
	FALSE	High	IQTGLKK		0.0476204	0.00139326	1	1	3	P46940	1	787.504	High	0.001026	0.02499	1.25
	FALSE	High	LTELGTVDPK		0.000271797	8.98552e-05	1	1	1	P46940	0	1072.59	High	8.734e-05	9.795e-05	1.98
	FALSE	High	MFLGDNAHLSIINEYLSQSYQK		0.00106148	8.98552e-05	1	1	1	P46940	0	2571.25	High	8.734e-05	0.0004214	2.04
	FALSE	High	MFLGDNAHLSIINEYLSQSYQK	1xOxidation [M1]	1.42649e-06	8.98552e-05	1	1	4	P46940	0	2587.25	High	8.734e-05	3.584e-07	3.02
	FALSE	High	MSAADEVDGLGVARPHYGSVLDNER	1xMet-loss+Acetyl [N-Term]	6.2905e-13	8.98552e-05	1	1	1	P46940	0	2569.23	High	8.734e-05	6.998e-14	4.19
	FALSE	High	NKEQLSDMMMINK		2.63864e-06	8.98552e-05	1	1	1	P46940	1	1581.74	High	8.734e-05	6.933e-07	1.94
	FALSE	High	NKEQLSDMMMINK	2xOxidation [M9; M]	0.000109782	8.98552e-05	1	1	2	P46940	1	1613.73	High	8.734e-05	3.722e-05	2.32
	FALSE	High	NKITLQDVVSHSK		3.6726e-07	8.98552e-05	1	1	7	P46940	1	1468.81	High	8.734e-05	8.413e-08	3.37
	FALSE	High	NKYQELINDIAR		1.20857e-05	8.98552e-05	1	1	2	P46940	1	1476.78	High	8.734e-05	3.508e-06	3.36
	FALSE	High	QSGQTDPLQKEELQSGVDAANSAAQQYQR		3.83614e-13	8.98552e-05	1	1	1	P46940	1	3147.49	High	8.734e-05	4.379e-14	6.35
	FALSE	High	QSPEHNLTHPELSVAVEMLSSVALINR	1xOxidation [M18]	0.00117466	8.98552e-05	1	1	1	P46940	0	2987.53	High	8.734e-05	0.000469	2.09
	FALSE	High	RLAAVALINAAIQK		8.25322e-05	8.98552e-05	1	1	2	P46940	1	1451.91	High	8.734e-05	2.746e-05	3.47
	FALSE	High	RQSGQTDPLQKEELQSGVDAANSAAQQYQR		0.0482003	0.00139326	1	1	1	P46940	2	3303.59	High	0.001026	0.02547	1.16
	FALSE	High	SLNIKTDPVDIYK		0.000834419	8.98552e-05	1	1	1	P46940	1	1505.82	High	8.734e-05	0.0003243	2.97
	FALSE	High	SVKEDSNLTLQEK		1.10095e-07	8.98552e-05	1	1	1	P46940	1	1490.77	High	8.734e-05	2.319e-08	2.15
	FALSE	High	SWVNQMESQTGEASK		4.04277e-08	8.98552e-05	1	1	1	P46940	0	1681.75	High	8.734e-05	7.949e-09	4.16
	FALSE	High	SWVNQMESQTGEASK	1xOxidation [M6]	1.51166e-07	8.98552e-05	1	1	1	P46940	0	1697.74	High	8.734e-05	3.266e-08	3.69
	FALSE	High	SWVNQMESQTGEASKLPYDVTPEQALAHEEVK	1xOxidation [M6]	4.28413e-09	8.98552e-05	1	1	2	P46940	1	3617.71	High	8.734e-05	7.227e-10	4.16
	FALSE	High	TALQEEIK		0.0414133	0.00133046	2	2	1	Q86VI3; P46940	0	931.509	High	0.0009865	0.0215	2.23
	FALSE	High	TILLNTKR		0.0364296	0.00125556	1	1	2	P46940	1	958.604	High	0.0009375	0.01876	1.73
	FALSE	High	TLINAEDPPMVVVR		7.60025e-05	8.98552e-05	1	1	1	P46940	0	1553.84	High	8.734e-05	2.511e-05	2.85
	FALSE	High	TLINAEDPPMVVVR	1xOxidation [M10]	0.000894632	8.98552e-05	1	1	2	P46940	0	1569.83	High	8.734e-05	0.0003494	2.15
	FALSE	High	TVLELMNPEAQLPQVYPFAADLYQK		3.75694e-11	8.98552e-05	1	1	1	P46940	0	2878.47	High	8.734e-05	4.579e-12	4.23
	FALSE	High	VDFTEEEINNMK		0.00188832	0.000191045	1	1	1	P46940	0	1468.66	High	0.0001579	0.0007775	1.39
	FALSE	High	VDFTEEEINNMK	1xOxidation [M11]	2.9362e-05	8.98552e-05	1	1	1	P46940	0	1484.66	High	8.734e-05	9.076e-06	3.01
	FALSE	High	YKATGLHFR		9.3098e-05	8.98552e-05	1	1	2	P46940	1	1092.59	High	8.734e-05	3.129e-05	2.8
	FALSE	High	YQELINDIAR		0.000332917	8.98552e-05	1	1	3	P46940	0	1234.64	High	8.734e-05	0.0001216	3.1
FALSE	High	Master Protein	O95071	E3 ubiquitin-protein ligase UBR5 OS=Homo sapiens OX=9606 GN=UBR5 PE=1 SV=2	0	320.01	27	53	95	53	2799	309.2	5.85	208.33	53	1
	Checked	Confidence	Sequence	Modifications	Qvality PEP	Qvality q-value	# Protein Groups	# Proteins	# PSMs	Master Protein Accessions	# Missed Cleavages	Theo. MH+ [Da]	Confidence (by Search Engine): Sequest HT	Percolator q-Value (by Search Engine): Sequest HT	Percolator PEP (by Search Engine): Sequest HT	XCorr (by Search Engine): Sequest HT
	FALSE	High	AASTAPSSTSTPAASSAGLIYIDPSNLR		8.49698e-09	8.98552e-05	1	1	2	O95071	0	2706.36	High	8.734e-05	1.501e-09	3.64
	FALSE	High	AAVIIMAVEK		0.000250297	8.98552e-05	1	1	1	O95071	0	1044.61	High	8.734e-05	8.964e-05	2.26
	FALSE	High	AEQENNFPTSSIAFLGQNER		1.02488e-05	8.98552e-05	1	1	2	O95071	0	2252.06	High	8.734e-05	2.958e-06	2.42
	FALSE	High	AMNQQTTLDTPQLER		5.79216e-06	8.98552e-05	1	1	3	O95071	0	1745.85	High	8.734e-05	1.603e-06	3.4
	FALSE	High	AMNQQTTLDTPQLER	1xOxidation [M2]	9.2772e-08	8.98552e-05	1	1	1	O95071	0	1761.84	High	8.734e-05	1.93e-08	3.98
	FALSE	High	ATFLGLTNEK		0.0017838	0.000191045	1	1	1	O95071	0	1093.59	High	0.0001579	0.0007321	1.74
	FALSE	High	AYPAAITILETAQK		2.06246e-07	8.98552e-05	1	1	3	O95071	0	1489.83	High	8.734e-05	4.534e-08	2.34
	FALSE	High	DGNGTIYPMAK	1xOxidation [M9]	0.0111177	0.000353875	1	1	3	O95071	0	1182.55	High	0.0002668	0.005194	1.17
	FALSE	High	DLLIQQTMR	1xOxidation [M8]	0.0100549	0.000260773	1	1	1	O95071	0	1133.6	High	0.0002012	0.004661	1.98
	FALSE	High	EGEEQPVLPEETESSKPGPSAHDLAAQLK		9.14438e-13	8.98552e-05	1	1	1	O95071	0	3073.5	High	8.734e-05	1.006e-13	6.31
	FALSE	High	GDFLNYALSLMR		0.039442	0.00133046	1	1	1	O95071	0	1399.7	High	0.0009375	0.02037	1.25
	FALSE	High	GDFLNYALSLMR	1xOxidation [M11]	0.000256725	8.98552e-05	1	1	4	O95071	0	1415.7	High	8.734e-05	9.241e-05	1.73
	FALSE	High	GEHLLLFLVQTVAR		2.22139e-05	8.98552e-05	1	1	1	O95071	0	1595.93	High	8.734e-05	6.726e-06	2.96
	FALSE	High	GFYTPRPGK		0.00903588	0.000260773	1	1	3	O95071	0	1022.54	High	0.0002012	0.004176	1.88
	FALSE	High	GLLDVLPK		0.109899	0.0042491	1	1	1	O95071	0	854.535	High	0.003258	0.06288	1.92
	FALSE	High	GMTPFMSAVSGR		0.000124623	8.98552e-05	1	1	2	O95071	0	1240.58	High	8.734e-05	4.252e-05	2.52
	FALSE	High	GMTPFMSAVSGR	1xOxidation [M2]	0.00086127	8.98552e-05	1	1	1	O95071	0	1256.58	High	8.734e-05	0.0003363	2.07
	FALSE	High	GMTPFMSAVSGR	2xOxidation [M2; M6]	0.000677001	8.98552e-05	1	1	1	O95071	0	1272.57	High	8.734e-05	0.0002608	1.96
	FALSE	High	KEGEEQPVLPEETESSKPGPSAHDLAAQLK		1.54211e-08	8.98552e-05	1	1	1	O95071	1	3201.59	High	8.734e-05	2.848e-09	2.74
	FALSE	High	KGLLDVLPK		0.0888647	0.00278287	1	1	1	O95071	1	982.63	High	0.001957	0.04949	1.42
	FALSE	High	KNNFIPQPIGK		0.00437702	0.000260773	1	1	1	O95071	1	1255.72	High	0.0002012	0.001915	2.83
	FALSE	High	IDELQVVK		0.00371423	0.000260773	1	1	3	O95071	0	943.546	High	0.0002012	0.001612	2.13
	FALSE	High	LEHTAQTYSELQGER		6.15495e-10	8.98552e-05	1	1	1	O95071	0	1761.84	High	8.734e-05	9.086e-11	4.05
	FALSE	High	IGFSVQPDRLELGKPDNNDGSK		7.00001e-12	8.98552e-05	1	1	1	O95071	1	2386.2	High	8.734e-05	7.598e-13	4.61
	FALSE	High	LLTATNLVTLPNSR		3.18848e-05	8.98552e-05	1	1	2	O95071	0	1512.87	High	8.734e-05	9.949e-06	3.63
	FALSE	High	LSAVEAIANAISVVSSNGPGNR		1.92883e-10	8.98552e-05	1	1	2	O95071	0	2126.12	High	8.734e-05	2.63e-11	4.22
	FALSE	High	LTYQDAVNLQNYVEEK		8.39763e-10	8.98552e-05	1	1	3	O95071	0	1926.94	High	8.734e-05	1.269e-10	3.85
	FALSE	High	IVLLSANSIR		0.161867	0.00659555	1	1	1	O95071	0	1085.67	High	0.005246	0.09647	1.3
	FALSE	High	LYVPLYSSK		0.00801777	0.000260773	1	1	1	O95071	0	1069.59	High	0.0002012	0.003672	1.76
	FALSE	High	MTSIHFVVHPLPGTEDQLNDRLR	1xMet-loss+Acetyl [N-Term]	3.3244e-09	8.98552e-05	1	1	1	O95071	1	2586.34	High	8.734e-05	5.505e-10	3.99
	FALSE	High	NAQNPSLHHPR		1.76804e-05	8.98552e-05	1	1	4	O95071	0	1270.64	High	8.734e-05	5.284e-06	3.5
	FALSE	High	NSLEDLTAEDFR		7.51178e-06	8.98552e-05	1	1	1	O95071	0	1409.65	High	8.734e-05	2.121e-06	3.97
	FALSE	High	NTPVQSPVSLGEDLQWWPDKDGTK		2.8889e-08	8.98552e-05	1	1	1	O95071	1	2697.32	High	8.734e-05	5.549e-09	4
	FALSE	High	NVAIFTAGQESPIILR		4.71594e-10	8.98552e-05	1	1	7	O95071	0	1728.96	High	8.734e-05	6.831e-11	3.62
	FALSE	High	QISDLMGLIPK	1xOxidation [M6]	0.00383341	0.000260773	1	1	1	O95071	0	1230.68	High	0.0002012	0.001662	1.9
	FALSE	High	QLSIDTRPFRPASEGNPSDDPEPLPAHR		3.75003e-09	8.98552e-05	1	1	1	O95071	0	3099.52	High	8.734e-05	6.254e-10	3.97
	FALSE	High	QTLMQHILR		0.000289584	8.98552e-05	1	1	3	O95071	0	1139.64	High	8.734e-05	0.0001047	2.64
	FALSE	High	REEAIAVTMR		0.145232	0.00624799	1	1	1	O95071	1	1175.62	High	0.00483	0.08577	2.84
	FALSE	High	RSGTISTSAAAAAAALEASNASSYLTSASSLAR		0.00460375	0.000260773	1	1	1	O95071	1	3114.57	High	0.0002012	0.002018	1.47
	FALSE	High	RWLDGASFDNER		5.33879e-07	8.98552e-05	1	1	2	O95071	1	1465.68	High	8.734e-05	1.256e-07	2.9
	FALSE	High	SGTISTSAAAAAAALEASNASSYLTSASSLAR		0.0396834	0.00133046	1	1	1	O95071	0	2958.47	High	0.0009865	0.02059	1.44
	FALSE	High	SMIMFGSQENKDPLSASSR	2xOxidation [M2; M4]	0.0411618	0.00133046	1	1	1	O95071	1	2116.96	High	0.0009865	0.02139	1.18
	FALSE	High	SPESLKNMEK	1xOxidation [M8]	0.010979	0.000353875	1	1	1	O95071	1	1178.57	High	0.0002668	0.005143	1.74
	FALSE	High	STPAPKEEEKVNEEQWSLR		6.03898e-10	8.98552e-05	1	1	1	O95071	2	2257.11	High	8.734e-05	8.916e-11	4.99
	FALSE	High	SVVDMDLDDTDDGDDNAPLFYQPGKR	1xOxidation [M5]	0.00339983	0.000260773	1	1	1	O95071	1	2914.27	High	0.0002012	0.001465	1.68
	FALSE	High	TASPEDSDMPDHDLEPPR		1.04842e-09	8.98552e-05	1	1	1	O95071	0	2008.86	High	8.734e-05	1.609e-10	3.19
	FALSE	High	TASPEDSDMPDHDLEPPR	1xOxidation [M9]	0.000152654	8.98552e-05	1	1	1	O95071	0	2024.85	High	8.734e-05	5.293e-05	1.74
	FALSE	High	TSDSPWFLSGSETLGR		1.91487e-09	8.98552e-05	1	1	3	O95071	0	1739.82	High	8.734e-05	3.049e-10	3.37
	FALSE	High	TTNSSHANGAAQAPR		7.09511e-06	8.98552e-05	1	1	1	O95071	0	1482.7	High	8.734e-05	1.991e-06	2.51
	FALSE	High	VATWVDETLSSVASK		7.01218e-07	8.98552e-05	1	1	2	O95071	0	1592.82	High	8.734e-05	1.675e-07	3.39
	FALSE	High	VDEAMELIIAHGR		6.95469e-05	8.98552e-05	1	1	1	O95071	0	1453.75	High	8.734e-05	2.29e-05	2.54
	FALSE	High	VFVILSVEMASSK	1xOxidation [M9]	0.000233438	8.98552e-05	1	1	1	O95071	0	1425.77	High	8.734e-05	8.352e-05	1.93
	FALSE	High	VKVTFKDEPGEGSGVAR		1.44736e-08	8.98552e-05	1	1	1	O95071	2	1775.93	High	8.734e-05	2.655e-09	4.57
	FALSE	High	VLLLPLER		0.0602153	0.00177638	1	1	1	O95071	0	952.619	High	0.001294	0.03234	1.56
	FALSE	High	WLDGASFDNER		0.00028055	8.98552e-05	1	1	2	O95071	0	1309.58	High	8.734e-05	0.0001011	1.82
	FALSE	High	YGSALASAGDPGHPNHPLHASQNSAR		1.01208e-12	8.98552e-05	1	1	2	O95071	0	2612.23	High	8.734e-05	1.106e-13	4.33
	FALSE	High	YNHLVYSQIPAAVK		0.00269089	0.000191045	1	1	1	O95071	0	1602.86	High	0.0001579	0.001141	3.02
	FALSE	High	YNLNSHPPLNVLEQATIK		2.33916e-06	8.98552e-05	1	1	1	O95071	0	2051.09	High	8.734e-05	6.08e-07	3.26
FALSE	High	Master Protein	Q9Y4I1	Unconventional myosin-Va OS=Homo sapiens OX=9606 GN=MYO5A PE=1 SV=2	0	318.473	31	55	101	50	1855	215.3	8.48	212.74	55	1
	Checked	Confidence	Sequence	Modifications	Qvality PEP	Qvality q-value	# Protein Groups	# Proteins	# PSMs	Master Protein Accessions	# Missed Cleavages	Theo. MH+ [Da]	Confidence (by Search Engine): Sequest HT	Percolator q-Value (by Search Engine): Sequest HT	Percolator PEP (by Search Engine): Sequest HT	XCorr (by Search Engine): Sequest HT
	FALSE	High	AATIVLQSYLR		5.16249e-05	8.98552e-05	1	1	2	Q9Y4I1	0	1234.72	High	8.734e-05	1.664e-05	3.36
	FALSE	High	DERNQSIIVSGESGAGK		7.43766e-09	8.98552e-05	1	1	1	Q9Y4I1	1	1746.86	High	8.734e-05	1.302e-09	3.97
	FALSE	High	DKGEIAQAYIGLK		2.03459e-06	8.98552e-05	1	1	1	Q9Y4I1	1	1405.77	High	8.734e-05	5.259e-07	2.83
	FALSE	High	DSPQLLMDAK		0.00706899	0.000260773	1	1	1	Q9Y4I1	0	1117.56	High	0.0002012	0.003199	2.16
	FALSE	High	DSPQLLMDAK	1xOxidation [M7]	0.0165978	0.000509636	1	1	1	Q9Y4I1	0	1133.55	High	0.0003724	0.008006	0.99
	FALSE	High	ETLEPLIQAAQLLQVK		5.07006e-06	8.98552e-05	1	1	1	Q9Y4I1	0	1794.04	High	8.734e-05	1.388e-06	3.58
	FALSE	High	FPFTFDEK		0.00337841	0.000260773	1	1	1	Q9Y4I1	0	1030.49	High	0.0002012	0.001453	1.65
	FALSE	High	FPFTFDEKR		0.0125249	0.000435708	1	1	1	Q9Y4I1	1	1186.59	High	0.0003213	0.005906	2.13
	FALSE	High	GAELEYESLK		0.00210273	0.000191045	1	1	1	Q9Y4I1	0	1138.56	High	0.0001579	0.000873	2.7
	FALSE	High	GAELEYESLKR		0.000600214	8.98552e-05	1	1	1	Q9Y4I1	1	1294.66	High	8.734e-05	0.000229	3.28
	FALSE	High	GTDDTWAQK		0.00689307	0.000260773	1	1	1	Q9Y4I1	0	1021.46	High	0.0002012	0.003124	2.23
	FALSE	High	HADYLNDDQK		3.21474e-07	8.98552e-05	1	1	1	Q9Y4I1	0	1218.54	High	8.734e-05	7.304e-08	4.07
	FALSE	High	KDSPQLLMDAK		2.86267e-05	8.98552e-05	1	1	1	Q9Y4I1	1	1245.65	High	8.734e-05	8.871e-06	2.26
	FALSE	High	KLATATETYIKPISK		1.0418e-09	8.98552e-05	1	1	2	Q9Y4I1	1	1663.96	High	8.734e-05	1.598e-10	2.95
	FALSE	High	KIGELEVGQMENISPGQIIDEPIRPVNIPR	1xOxidation [M10]	2.34995e-11	8.98552e-05	1	1	2	Q9Y4I1	1	3357.78	High	8.734e-05	2.774e-12	3.01
	FALSE	High	KLVEETK		0.0904243	0.00301753	1	1	3	Q9Y4I1	1	846.493	High	0.002222	0.05067	1.79
	FALSE	High	IEASLQHEITR		8.47351e-06	8.98552e-05	1	1	2	Q9Y4I1	0	1296.69	High	8.734e-05	2.407e-06	3.16
	FALSE	High	LEQEEYMK		0.162738	0.00659555	2	3	1	Q9Y4I1; Q9NQX4	0	1069.49	High	0.005246	0.09729	1.33
	FALSE	High	IGELEVGQMENISPGQIIDEPIRPVNIPR		4.28808e-10	8.98552e-05	1	1	1	Q9Y4I1	0	3213.69	High	8.734e-05	6.178e-11	3.81
	FALSE	High	IGELEVGQMENISPGQIIDEPIRPVNIPR	1xOxidation [M9]	1.50626e-10	8.98552e-05	1	1	2	Q9Y4I1	0	3229.69	High	8.734e-05	2.024e-11	3.09
	FALSE	High	LGNADNFNYTK		1.41616e-05	8.98552e-05	1	1	3	Q9Y4I1	0	1256.59	High	8.734e-05	4.156e-06	3.52
	FALSE	High	LKNELNELR		0.0373321	0.00125556	1	1	1	Q9Y4I1	1	1128.64	High	0.0009375	0.01926	2.44
	FALSE	High	LKNELNELRK		0.000480821	8.98552e-05	1	1	2	Q9Y4I1	2	1256.73	High	8.734e-05	0.0001802	2.19
	FALSE	High	LLESQLQSQK		0.000191789	8.98552e-05	1	1	2	Q9Y4I1	0	1173.65	High	8.734e-05	6.734e-05	2.89
	FALSE	High	LLESQLQSQKR		8.51905e-05	8.98552e-05	1	1	1	Q9Y4I1	1	1329.75	High	8.734e-05	2.84e-05	3.55
	FALSE	High	LILDKDK		0.140533	0.00618786	1	1	1	Q9Y4I1	1	844.514	High	0.004688	0.08269	1.85
	FALSE	High	LILDKDKYQFGK		5.32878e-05	8.98552e-05	1	1	2	Q9Y4I1	2	1467.82	High	8.734e-05	1.719e-05	2.72
	FALSE	High	LQLSEEEAK		0.0211629	0.000509636	1	1	2	Q9Y4I1	0	1046.54	High	0.0003724	0.01044	1.47
	FALSE	High	LQQQFNMHVFK		0.00031247	8.98552e-05	2	2	2	Q9Y4I1; Q9NQX4	0	1419.72	High	8.734e-05	0.0001138	2.65
	FALSE	High	LQQQFNMHVFK	1xOxidation [M7]	0.00864667	0.000260773	2	2	1	Q9Y4I1; Q9NQX4	0	1435.72	High	0.0002012	0.003987	1.86
	FALSE	High	LTNENLDLMEQLEK		6.30144e-08	8.98552e-05	1	1	2	Q9Y4I1	0	1689.84	High	8.734e-05	1.279e-08	3.52
	FALSE	High	LTNENLDLMEQLEK	1xOxidation [M9]	6.14929e-09	8.98552e-05	1	1	1	Q9Y4I1	0	1705.83	High	8.734e-05	1.064e-09	3.74
	FALSE	High	LYNTHLNK		0.0142855	0.000435708	1	1	1	Q9Y4I1	0	1002.54	High	0.0003213	0.006805	2.09
	FALSE	High	MAASELYTK	1xMet-loss+Acetyl [N-Term]	0.0175567	0.000509636	1	1	1	Q9Y4I1	0	924.467	High	0.0003724	0.008512	2.54
	FALSE	High	MKDKGEIAQAYIGLK	1xOxidation [M1]	1.98913e-09	8.98552e-05	1	1	2	Q9Y4I1	2	1680.9	High	8.734e-05	3.189e-10	2.56
	FALSE	High	MLPELFQDDEK		0.000227594	8.98552e-05	1	1	1	Q9Y4I1	0	1364.64	High	8.734e-05	8.113e-05	1.92
	FALSE	High	MLPELFQDDEK	1xOxidation [M1]	0.0767891	0.00199914	1	1	1	Q9Y4I1	0	1380.64	High	0.001482	0.04224	1.06
	FALSE	High	NPDILVGENDLTALSYLHEPAVLHNLR		5.83439e-07	8.98552e-05	2	2	1	Q9Y4I1; Q9NQX4	0	3013.57	High	8.734e-05	1.382e-07	3.06
	FALSE	High	NQSIIVSGESGAGK		9.81296e-07	8.98552e-05	2	3	1	Q9Y4I1; Q9NQX4	0	1346.69	High	8.734e-05	2.409e-07	1.82
	FALSE	High	NSLHLLMETLNATTPHYVR		1.04456e-05	8.98552e-05	1	1	2	Q9Y4I1	0	2210.14	High	8.734e-05	3.002e-06	2.99
	FALSE	High	NSLHLLMETLNATTPHYVR	1xOxidation [M7]	1.34255e-09	8.98552e-05	1	1	3	Q9Y4I1	0	2226.13	High	8.734e-05	2.093e-10	3.55
	FALSE	High	QETEQLVSNLK		5.09744e-05	8.98552e-05	1	1	1	Q9Y4I1	0	1288.67	High	8.734e-05	1.634e-05	2.48
	FALSE	High	QGGSPVIEGVDDAK		0.000823914	8.98552e-05	1	1	1	Q9Y4I1	0	1371.68	High	8.734e-05	0.0003219	1.2
	FALSE	High	QGGSPVIEGVDDAKEMAHTR		1.20648e-10	8.98552e-05	1	1	2	Q9Y4I1	1	2097	High	8.734e-05	1.586e-11	4.96
	FALSE	High	QGGSPVIEGVDDAKEMAHTR	1xOxidation [M16]	2.21145e-07	8.98552e-05	1	1	4	Q9Y4I1	1	2113	High	8.734e-05	4.886e-08	3.29
	FALSE	High	QLELDLNDER		0.00132481	0.000191045	1	1	2	Q9Y4I1	0	1244.61	High	0.0001579	0.0005336	1.93
	FALSE	High	RAATIVLQSYLR		0.000451295	8.98552e-05	1	1	1	Q9Y4I1	1	1390.82	High	8.734e-05	0.000169	2.63
	FALSE	High	SAPEVTAPGAPAYR		4.0906e-07	8.98552e-05	1	1	2	Q9Y4I1	0	1386.7	High	8.734e-05	9.434e-08	2.74
	FALSE	High	SHENEAEALRGEIQSLKEENNR		5.66795e-10	8.98552e-05	1	1	2	Q9Y4I1	2	2553.23	High	8.734e-05	8.328e-11	4.4
	FALSE	High	SLLTSTINSIK		0.00023792	8.98552e-05	1	1	1	Q9Y4I1	0	1176.68	High	8.734e-05	8.522e-05	2.77
	FALSE	High	SLLTSTINSIKK		0.00192451	0.000191045	1	1	2	Q9Y4I1	1	1304.78	High	0.0001579	0.0007952	1.4
	FALSE	High	SQLVSQK		0.183879	0.00746452	1	1	2	Q9Y4I1	0	789.446	High	0.006111	0.1118	1.82
	FALSE	High	SRVVFQAEEER		0.0324226	0.00118325	1	1	1	Q9Y4I1	1	1349.68	High	0.0008915	0.01651	1.23
	FALSE	High	VLENILQPMIVSGMLEHETIQGVSGVKPTGLR		1.00836e-08	8.98552e-05	1	1	1	Q9Y4I1	0	3445.85	High	8.734e-05	1.8e-09	3.7
	FALSE	High	VLENILQPMIVSGMLEHETIQGVSGVKPTGLR	1xOxidation [M9]	2.12495e-05	8.98552e-05	1	1	1	Q9Y4I1	0	3461.85	High	8.734e-05	6.439e-06	2.77
	FALSE	High	VLLLHLEEGKDLEYHLDPK		9.76891e-09	8.98552e-05	1	1	1	Q9Y4I1	1	2261.22	High	8.734e-05	1.738e-09	3.24
	FALSE	High	VLNLYTPVNEFEER		0.000518812	8.98552e-05	1	1	2	Q9Y4I1	0	1722.87	High	8.734e-05	0.0001954	1.76
	FALSE	High	VLSLQEEIAK		0.000535514	8.98552e-05	1	1	3	Q9Y4I1	0	1129.65	High	8.734e-05	0.0002019	1.26
	FALSE	High	VTELEQEK		0.0222412	0.000509636	1	1	1	Q9Y4I1	0	975.499	High	0.0004312	0.01098	2.07
	FALSE	High	VWIPDPEEVWK		0.000426274	8.98552e-05	2	2	1	Q9Y4I1; Q9NQX4	0	1397.71	High	8.734e-05	0.0001584	1.55
	FALSE	High	YDDLKEEMTLMVHVPKPGHK		0.0279673	0.000934758	1	1	1	Q9Y4I1	1	2367.18	High	0.0007215	0.01402	1.63
	FALSE	High	YFATVSGSASEANVEEK		1.93575e-07	8.98552e-05	1	1	3	Q9Y4I1	0	1788.83	High	8.734e-05	4.242e-08	3.12
	FALSE	High	YNVSQLEEWLR		2.29508e-06	8.98552e-05	1	1	6	Q9Y4I1	0	1436.72	High	8.734e-05	5.942e-07	2.73
FALSE	High	Master Protein	O75533	Splicing factor 3B subunit 1 OS=Homo sapiens OX=9606 GN=SF3B1 PE=1 SV=3	0	309.65	37	36	72	36	1304	145.7	7.09	186.86	36	1
	Checked	Confidence	Sequence	Modifications	Qvality PEP	Qvality q-value	# Protein Groups	# Proteins	# PSMs	Master Protein Accessions	# Missed Cleavages	Theo. MH+ [Da]	Confidence (by Search Engine): Sequest HT	Percolator q-Value (by Search Engine): Sequest HT	Percolator PEP (by Search Engine): Sequest HT	XCorr (by Search Engine): Sequest HT
	FALSE	High	AAGLATMISTMRPDIDNMDEYVR	2xOxidation [M7; M11]	3.15126e-06	8.98552e-05	1	1	1	O75533	0	2602.19	High	8.734e-05	8.365e-07	2.74
	FALSE	High	AAGLATMISTMRPDIDNMDEYVR	3xOxidation [M7; M11; M18]	0.116952	0.00470329	1	1	1	O75533	0	2618.19	High	0.003612	0.06722	1.48
	FALSE	High	AALDEAQGVGLDSTGYYDQEIYGGSDSR		7.81747e-08	8.98552e-05	1	1	2	O75533	0	2937.3	High	8.734e-05	1.608e-08	3.4
	FALSE	High	AKGSETPGATPGSK		2.93896e-06	8.98552e-05	1	1	1	O75533	1	1287.65	High	8.734e-05	7.761e-07	2.65
	FALSE	High	AIGPHDVLATLLNNLK		3.31253e-12	8.98552e-05	1	1	2	O75533	0	1688.97	High	8.734e-05	3.434e-13	3.87
	FALSE	High	AIGYLIPLMDAEYANYYTR	1xOxidation [M9]	4.43377e-05	8.98552e-05	1	1	2	O75533	0	2253.09	High	8.734e-05	1.413e-05	3.3
	FALSE	High	AIVNVIGMHK		0.00168504	0.000191045	1	1	1	O75533	0	1081.62	High	0.0001579	0.0006906	2.46
	FALSE	High	AIVNVIGMHK	1xOxidation [M8]	0.00169574	0.000191045	1	1	2	O75533	0	1097.61	High	0.0001579	0.0006955	2.12
	FALSE	High	ATVNTFGYIAK		0.000559803	8.98552e-05	1	1	2	O75533	0	1184.63	High	8.734e-05	0.000212	1.75
	FALSE	High	EFQSPDEEMK	1xOxidation [M9]	0.00156182	0.000191045	1	1	1	O75533	0	1255.51	High	0.0001579	0.0006338	1.73
	FALSE	High	EFQSPDEEMKK		4.29541e-05	8.98552e-05	1	1	3	O75533	1	1367.61	High	8.734e-05	1.366e-05	1.97
	FALSE	High	GGDSIGETPTPGASKR		1.14986e-06	8.98552e-05	1	1	1	O75533	1	1529.76	High	8.734e-05	2.854e-07	3.5
	FALSE	High	KAALDEAQGVGLDSTGYYDQEIYGGSDSR		5.79277e-13	8.98552e-05	1	1	1	O75533	1	3065.4	High	8.734e-05	6.481e-14	4.78
	FALSE	High	KLSSWDQAETPGHTPSLR		4.93838e-05	8.98552e-05	1	1	1	O75533	1	2010	High	8.734e-05	1.581e-05	4.58
	FALSE	High	KLTATPTPLGGMTGFHMQTEDR	1xOxidation [M]	5.37826e-15	8.98552e-05	1	1	3	O75533	1	2405.16	High	8.734e-05	7.334e-16	6.59
	FALSE	High	KLTATPTPLGGMTGFHMQTEDR	2xOxidation [M12; M17]	2.03106e-11	8.98552e-05	1	1	2	O75533	1	2421.15	High	8.734e-05	2.378e-12	5.05
	FALSE	High	KPGYHAPVALLNDIPQSTEQYDPFAEHRPPK		2.88654e-14	8.98552e-05	1	1	3	O75533	0	3515.77	High	8.734e-05	3.671e-15	6.59
	FALSE	High	LDDLVRPYVHK		4.03533e-06	8.98552e-05	1	1	1	O75533	0	1354.75	High	8.734e-05	1.092e-06	3.76
	FALSE	High	ILVVIEPLLIDEDYYAR		0.000102386	8.98552e-05	1	1	1	O75533	0	2034.12	High	8.734e-05	3.459e-05	1.86
	FALSE	High	IMGNLGAADIDHK		0.000397568	8.98552e-05	1	1	1	O75533	0	1354.68	High	8.734e-05	0.0001469	2.54
	FALSE	High	IMGNLGAADIDHK	1xOxidation [M2]	0.0007122	8.98552e-05	1	1	1	O75533	0	1370.67	High	8.734e-05	0.0002739	2.87
	FALSE	High	LSSWDQAETPGHTPSLR		4.64367e-07	8.98552e-05	1	1	2	O75533	0	1881.91	High	8.734e-05	1.077e-07	3.08
	FALSE	High	IVDDLKDEAEQYR		1.96045e-07	8.98552e-05	1	1	1	O75533	1	1593.78	High	8.734e-05	4.289e-08	3.64
	FALSE	High	IVDDLKDEAEQYRK		1.58317e-09	8.98552e-05	1	1	3	O75533	2	1721.87	High	8.734e-05	2.49e-10	3.44
	FALSE	High	IWDPTPSHTPAGAATPGR		8.23182e-09	8.98552e-05	1	1	1	O75533	0	1831.91	High	8.734e-05	1.452e-09	2.78
	FALSE	High	IWDPTPSHTPAGAATPGRGDTPGHATPGHGGATSSAR		4.28413e-09	8.98552e-05	1	1	2	O75533	1	3546.69	High	8.734e-05	7.215e-10	6.4
	FALSE	High	IYNDDKNTYIR		3.16833e-05	8.98552e-05	1	1	1	O75533	1	1414.7	High	8.734e-05	9.87e-06	3.22
	FALSE	High	IYNSIYIGSQDALIAHYPR		1.93931e-09	8.98552e-05	1	1	3	O75533	0	2194.13	High	8.734e-05	3.092e-10	4.69
	FALSE	High	MTPPIKDLLPR		0.000542344	8.98552e-05	1	1	4	O75533	1	1280.74	High	8.734e-05	0.0002055	1.56
	FALSE	High	MTPPIKDLLPR	1xOxidation [M1]	0.00252602	0.000191045	1	1	3	O75533	1	1296.73	High	0.0001579	0.001061	1.95
	FALSE	High	QLVDTTVELANK		0.00139364	0.000191045	1	1	1	O75533	0	1330.72	High	0.0001579	0.0005646	2.4
	FALSE	High	RWDQTADQTPGATPK		1.9184e-11	8.98552e-05	1	1	1	O75533	1	1671.81	High	8.734e-05	2.23e-12	3.82
	FALSE	High	SLVEIIEHGLVDEQQKVR		1.3353e-10	8.98552e-05	1	1	1	O75533	1	2092.14	High	8.734e-05	1.775e-11	4.56
	FALSE	High	SVNDQPSGNLPFLKPDDIQYFDK		6.58136e-07	8.98552e-05	1	1	2	O75533	0	2637.28	High	8.734e-05	1.565e-07	4.18
	FALSE	High	TDRGGDSIGETPTPGASK		1.40721e-05	8.98552e-05	1	1	2	O75533	1	1745.83	High	8.734e-05	4.15e-06	2.7
	FALSE	High	TEILPPFFK		0.00801777	0.000260773	1	1	1	O75533	0	1091.61	High	0.0002012	0.003661	2.34
	FALSE	High	TPIGTPAMNMATPTPGHIMSMTPEQLQAWR		3.35789e-13	8.98552e-05	1	1	1	O75533	0	3265.56	High	8.734e-05	3.845e-14	4.83
	FALSE	High	TPIGTPAMNMATPTPGHIMSMTPEQLQAWR	1xOxidation [M21]	0.000151689	8.98552e-05	1	1	1	O75533	0	3281.56	High	8.734e-05	5.242e-05	2.86
	FALSE	High	TPIGTPAMNMATPTPGHIMSMTPEQLQAWR	2xOxidation [M19; M21]	5.76087e-07	8.98552e-05	1	1	1	O75533	0	3297.55	High	8.734e-05	1.358e-07	3.2
	FALSE	High	TPIGTPAMNMATPTPGHIMSMTPEQLQAWR	3xOxidation [M8; M10; M19]	1.67461e-08	8.98552e-05	1	1	1	O75533	0	3313.55	High	8.734e-05	3.095e-09	3.59
	FALSE	High	VLPPPAGYVPIR		0.000146027	8.98552e-05	1	1	3	O75533	0	1278.76	High	8.734e-05	5.039e-05	1.9
	FALSE	High	WDETPK		0.0795417	0.00207771	1	1	1	O75533	0	775.362	High	0.001536	0.04386	1.16
	FALSE	High	WDETPKTER		0.00698048	0.000260773	1	1	1	O75533	1	1161.55	High	0.0002012	0.003151	2.75
	FALSE	High	WDQTADQTPGATPK		8.48134e-07	8.98552e-05	1	1	2	O75533	0	1515.71	High	8.734e-05	2.064e-07	3.73
FALSE	High	Master Protein	Q14152	Eukaryotic translation initiation factor 3 subunit A OS=Homo sapiens OX=9606 GN=EIF3A PE=1 SV=1	0	303.084	32	46	107	46	1382	166.5	6.79	237.83	46	1
	Checked	Confidence	Sequence	Modifications	Qvality PEP	Qvality q-value	# Protein Groups	# Proteins	# PSMs	Master Protein Accessions	# Missed Cleavages	Theo. MH+ [Da]	Confidence (by Search Engine): Sequest HT	Percolator q-Value (by Search Engine): Sequest HT	Percolator PEP (by Search Engine): Sequest HT	XCorr (by Search Engine): Sequest HT
	FALSE	High	ALEVIKPAHILQEK		3.17715e-08	8.98552e-05	1	1	1	Q14152	0	1588.94	High	8.734e-05	6.168e-09	3.08
	FALSE	High	ALEVIKPAHILQEKEEQHQLAVTAYLK		2.16424e-18	8.98552e-05	1	1	2	Q14152	1	3099.72	High	8.734e-05	4.105e-19	4.45
	FALSE	High	ANEFLEVGKK		0.00108184	8.98552e-05	1	1	1	Q14152	1	1134.62	High	8.734e-05	0.0004299	2.11
	FALSE	High	AVEDIHGLFSLSK		5.97937e-13	8.98552e-05	1	1	3	Q14152	0	1415.75	High	8.734e-05	6.671e-14	4.5
	FALSE	High	EDAPIGPHLQSMPSEQIR	1xOxidation [M12]	7.71186e-07	8.98552e-05	1	1	1	Q14152	0	2020.98	High	8.734e-05	1.856e-07	2.15
	FALSE	High	EEELREYQER		0.0584405	0.00162957	1	1	2	Q14152	1	1380.64	High	0.001239	0.03126	2.5
	FALSE	High	EEQHQLAVTAYLK		3.19148e-06	8.98552e-05	1	1	1	Q14152	0	1529.8	High	8.734e-05	8.506e-07	3.8
	FALSE	High	EGLYQYK		0.0763389	0.00199914	1	1	1	Q14152	0	900.446	High	0.001482	0.04209	1.28
	FALSE	High	EKEELEQR		0.065848	0.00177638	1	1	2	Q14152	1	1060.53	High	0.001335	0.0357	1.9
	FALSE	High	ELEIEER		0.0719694	0.00199914	1	1	1	Q14152	0	917.457	High	0.001482	0.03926	2.15
	FALSE	High	ELEIEERER		0.00321188	0.000260773	1	1	1	Q14152	1	1202.6	High	0.0002012	0.001375	1.61
	FALSE	High	EQPEKEPELQQYVPQLQNNTILR		2.16203e-10	8.98552e-05	1	1	2	Q14152	1	2794.44	High	8.734e-05	2.967e-11	5.56
	FALSE	High	ERLESLNIQR		0.0046329	0.000260773	1	1	1	Q14152	1	1257.69	High	0.0002012	0.002033	2.64
	FALSE	High	FNVLQYVVPEVK		4.40992e-06	8.98552e-05	1	1	4	Q14152	0	1434.8	High	8.734e-05	1.196e-06	3.09
	FALSE	High	HHNQSTAINLNNPESQSMHLETR		4.56131e-22	8.98552e-05	1	1	1	Q14152	0	2658.24	High	8.734e-05	1.241e-22	6.97
	FALSE	High	HHNQSTAINLNNPESQSMHLETR	1xOxidation [M18]	7.50644e-19	8.98552e-05	1	1	1	Q14152	0	2674.24	High	8.734e-05	1.493e-19	6.31
	FALSE	High	KIDYFER		0.201921	0.00931234	1	1	1	Q14152	1	970.499	High	0.007383	0.1239	2.05
	FALSE	High	KNLTQDEMQR	1xOxidation [M8]	0.000672725	8.98552e-05	1	1	2	Q14152	1	1278.61	High	8.734e-05	0.0002581	1.59
	FALSE	High	KPPKPQLMANYYNK		8.62127e-11	8.98552e-05	1	1	1	Q14152	0	1691.89	High	8.734e-05	1.113e-11	4.26
	FALSE	High	KPPKPQLMANYYNK	1xOxidation [M8]	0.000221895	8.98552e-05	1	1	1	Q14152	0	1707.89	High	8.734e-05	7.88e-05	2.39
	FALSE	High	KQPALDVLYDVMK		1.3353e-10	8.98552e-05	1	1	3	Q14152	1	1519.82	High	8.734e-05	1.778e-11	3.54
	FALSE	High	KQPALDVLYDVMK	1xOxidation [M12]	3.76694e-07	8.98552e-05	1	1	2	Q14152	1	1535.81	High	8.734e-05	8.657e-08	3.12
	FALSE	High	LATLLGLQAPPTR		5.23337e-06	8.98552e-05	1	1	4	Q14152	0	1350.81	High	8.734e-05	1.442e-06	3.51
	FALSE	High	LESLNIQR		0.0127626	0.000435708	1	1	1	Q14152	0	972.547	High	0.0003213	0.006046	1.05
	FALSE	High	IKDMDLWEQQEEER		2.44983e-08	8.98552e-05	1	1	2	Q14152	1	1848.84	High	8.734e-05	4.652e-09	4.71
	FALSE	High	IKDMDLWEQQEEER	1xOxidation [M4]	3.15417e-07	8.98552e-05	1	1	2	Q14152	1	1864.84	High	8.734e-05	7.154e-08	3.84
	FALSE	High	IKDMDLWEQQEEERITTMQLER		0.000250297	8.98552e-05	1	1	1	Q14152	2	2821.35	High	8.734e-05	8.952e-05	1.89
	FALSE	High	IKDMDLWEQQEEERITTMQLER	1xOxidation [M18]	0.0853199	0.00246932	1	1	1	Q14152	2	2837.34	High	0.001799	0.04753	1.47
	FALSE	High	IKDMDLWEQQEEERITTMQLER	2xOxidation [M4; M18]	0.133727	0.00582252	1	1	1	Q14152	2	2853.34	High	0.004451	0.07802	2.04
	FALSE	High	LLDMDGIIVEK		6.48617e-05	8.98552e-05	1	1	2	Q14152	0	1245.68	High	8.734e-05	2.125e-05	3.05
	FALSE	High	LLDMDGIIVEK	1xOxidation [M4]	1.69128e-05	8.98552e-05	1	1	3	Q14152	0	1261.67	High	8.734e-05	5.034e-06	2.96
	FALSE	High	ILQEHEQIK		0.000380315	8.98552e-05	1	1	2	Q14152	0	1137.63	High	8.734e-05	0.0001407	1.86
	FALSE	High	LTSLVPFVDAFQLER		9.45536e-08	8.98552e-05	1	1	2	Q14152	0	1734.94	High	8.734e-05	1.969e-08	2.99
	FALSE	High	ITTMQLER		0.00600055	0.000260773	1	1	1	Q14152	0	991.524	High	0.0002012	0.002692	2.04
	FALSE	High	ITTMQLER	1xOxidation [M4]	0.0254909	0.000593457	1	1	1	Q14152	0	1007.52	High	0.0004878	0.01269	2.04
	FALSE	High	LVQLDSAISMELWQEAFK	1xOxidation [M10]	0.000165768	8.98552e-05	1	1	1	Q14152	0	2124.07	High	8.734e-05	5.783e-05	2.87
	FALSE	High	LYHDIAQQAFK		0.000316457	8.98552e-05	1	1	2	Q14152	0	1333.69	High	8.734e-05	0.0001157	3.31
	FALSE	High	MLEDRDLFVMR		0.00215661	0.000191045	1	1	1	Q14152	1	1424.7	High	0.0001579	0.0009007	2.58
	FALSE	High	MLEDRDLFVMR	1xOxidation [M1]	0.111153	0.0042491	1	1	2	Q14152	1	1440.7	High	0.003309	0.06355	1.19
	FALSE	High	MPAYFQRPENALK	1xMet-loss [N-Term]	7.61468e-07	8.98552e-05	1	1	2	Q14152	0	1433.75	High	8.734e-05	1.839e-07	3.89
	FALSE	High	MPAYFQRPENALKR	1xMet-loss [N-Term]	0.000716726	8.98552e-05	1	1	1	Q14152	1	1589.85	High	8.734e-05	0.0002768	1.67
	FALSE	High	NLTQDEMQR		0.00270796	0.000191045	1	1	1	Q14152	0	1134.52	High	0.0001579	0.001146	2.51
	FALSE	High	NQLTAMSSVLAK	1xOxidation [M6]	3.18848e-05	8.98552e-05	1	1	1	Q14152	0	1278.67	High	8.734e-05	9.915e-06	2.97
	FALSE	High	QPALDVLYDVMK		0.000354702	8.98552e-05	1	1	4	Q14152	0	1391.72	High	8.734e-05	0.0001307	2.35
	FALSE	High	QPALDVLYDVMK	1xOxidation [M11]	0.00446071	0.000260773	1	1	1	Q14152	0	1407.72	High	0.0002012	0.001956	1.3
	FALSE	High	QRELEIEER		0.000651748	8.98552e-05	1	1	1	Q14152	1	1201.62	High	8.734e-05	0.0002506	3.32
	FALSE	High	QRELEIEERER		2.55391e-05	8.98552e-05	1	1	2	Q14152	2	1486.76	High	8.734e-05	7.851e-06	2.2
	FALSE	High	RADDDRFPR		0.00729517	0.000260773	1	1	1	Q14152	2	1147.56	High	0.0002012	0.003312	3.25
	FALSE	High	RGAEDDRGPWR		0.0124466	0.000435708	1	1	2	Q14152	2	1314.63	High	0.0003213	0.005861	1.74
	FALSE	High	RGPPEKEWR		0.199849	0.00917175	1	1	1	Q14152	2	1154.61	High	0.007337	0.1229	3.19
	FALSE	High	RLATLLGLQAPPTR		3.27038e-05	8.98552e-05	1	1	2	Q14152	1	1506.91	High	8.734e-05	1.023e-05	1.42
	FALSE	High	SAYEEQR		0.0123689	0.000435708	1	1	8	Q14152	0	882.395	High	0.0003213	0.005826	1.7
	FALSE	High	SGNALFHASTLHR		3.95555e-05	8.98552e-05	1	1	1	Q14152	0	1410.72	High	8.734e-05	1.251e-05	3.16
	FALSE	High	TKNETDEDGWTTVR		6.84287e-08	8.98552e-05	1	1	2	Q14152	1	1651.76	High	8.734e-05	1.395e-08	4.08
	FALSE	High	TLSFGSDLNYATR		1.01197e-05	8.98552e-05	1	1	5	Q14152	0	1444.71	High	8.734e-05	2.91e-06	2.81
	FALSE	High	VLLATLSIPITPER		2.65542e-06	8.98552e-05	1	1	8	Q14152	0	1522.92	High	8.734e-05	6.98e-07	4.05
FALSE	High	Master Protein	Q14692	Ribosome biogenesis protein BMS1 homolog OS=Homo sapiens OX=9606 GN=BMS1 PE=1 SV=1	0	300.237	33	36	82	36	1282	145.7	6.44	191.57	36	1
	Checked	Confidence	Sequence	Modifications	Qvality PEP	Qvality q-value	# Protein Groups	# Proteins	# PSMs	Master Protein Accessions	# Missed Cleavages	Theo. MH+ [Da]	Confidence (by Search Engine): Sequest HT	Percolator q-Value (by Search Engine): Sequest HT	Percolator PEP (by Search Engine): Sequest HT	XCorr (by Search Engine): Sequest HT
	FALSE	High	AEFEDQDDEAR		0.000230497	8.98552e-05	1	1	3	Q14692	0	1324.53	High	8.734e-05	8.236e-05	2.57
	FALSE	High	ANKDSLYKPILR		2.5865e-05	8.98552e-05	1	1	1	Q14692	1	1417.82	High	8.734e-05	7.959e-06	3.22
	FALSE	High	DSLYKPILR		0.0229423	0.000509636	1	1	3	Q14692	0	1104.64	High	0.0004312	0.01136	2.06
	FALSE	High	EMFDAEYDEGESTYFDDLKGEMQK		6.29564e-07	8.98552e-05	1	1	1	Q14692	1	2877.18	High	8.734e-05	1.493e-07	2.37
	FALSE	High	EMFDAEYDEGESTYFDDLKGEMQK	1xOxidation [M]	4.59783e-10	8.98552e-05	1	1	3	Q14692	1	2893.17	High	8.734e-05	6.628e-11	1.44
	FALSE	High	EMFDAEYDEGESTYFDDLKGEMQK	2xOxidation [M2; M22]	4.9209e-08	8.98552e-05	1	1	1	Q14692	1	2909.17	High	8.734e-05	9.819e-09	2.26
	FALSE	High	EVKEEIDPDEEESAK		6.63543e-09	8.98552e-05	1	1	1	Q14692	1	1746.79	High	8.734e-05	1.155e-09	4.24
	FALSE	High	FLVEAPHDWDLEEVMNSIR		2.34779e-10	8.98552e-05	1	1	1	Q14692	0	2300.1	High	8.734e-05	3.241e-11	4.14
	FALSE	High	FLVEAPHDWDLEEVMNSIR	1xOxidation [M15]	0.00114528	8.98552e-05	1	1	2	Q14692	0	2316.1	High	8.734e-05	0.0004577	1.95
	FALSE	High	FRPLTWQTSHPYILADRMEDLTNPEDIR		0.147632	0.00624799	1	1	1	Q14692	1	3414.69	High	0.004876	0.08725	2.4
	FALSE	High	FRPLTWQTSHPYILADRMEDLTNPEDIR	1xOxidation [M18]	0.00095313	8.98552e-05	1	1	1	Q14692	1	3430.68	High	8.734e-05	0.0003747	3.57
	FALSE	High	GMFNSALEVAK		0.000175501	8.98552e-05	1	1	1	Q14692	0	1166.59	High	8.734e-05	6.148e-05	2.6
	FALSE	High	GMFNSALEVAK	1xOxidation [M2]	0.0032941	0.000260773	1	1	3	Q14692	0	1182.58	High	0.0002012	0.001417	2.93
	FALSE	High	GPVTIVSGKK		0.00272513	0.000191045	1	1	2	Q14692	1	985.604	High	0.0001579	0.001155	3.05
	FALSE	High	HFNSLHIPK		0.000130279	8.98552e-05	1	1	2	Q14692	0	1092.59	High	8.734e-05	4.482e-05	2.38
	FALSE	High	HHIPVVDRTPLEPPPIVVVVMGPPK	1xOxidation [M21]	0.207172	0.00966745	1	1	1	Q14692	1	2739.54	High	0.007661	0.1279	1.21
	FALSE	High	HRFWTEVYPGAK		3.53225e-06	8.98552e-05	1	1	1	Q14692	1	1490.75	High	8.734e-05	9.453e-07	3.74
	FALSE	High	KHFNSLHIPK		0.164493	0.00659555	1	1	1	Q14692	1	1220.69	High	0.005246	0.09809	1.72
	FALSE	High	KLIYGTVTEDNEEEDDDTLEELGGLFR		5.40251e-13	8.98552e-05	1	1	1	Q14692	1	3100.45	High	8.734e-05	6.074e-14	5.78
	FALSE	High	KLSKPSQVSSGQK		5.24302e-08	8.98552e-05	1	1	2	Q14692	1	1373.77	High	8.734e-05	1.053e-08	3.48
	FALSE	High	KVSLYGYLR		0.0178883	0.000509636	1	1	1	Q14692	1	1098.63	High	0.0003724	0.008671	2.77
	FALSE	High	IAATGVVLDLDK		4.4662e-06	8.98552e-05	1	1	4	Q14692	0	1214.7	High	8.734e-05	1.218e-06	3.02
	FALSE	High	LFYLSGMVHGEYQNQEIHNLGR		2.64378e-15	8.98552e-05	1	1	2	Q14692	0	2605.26	High	8.734e-05	3.705e-16	5.06
	FALSE	High	LFYLSGMVHGEYQNQEIHNLGR	1xOxidation [M7]	4.38251e-13	8.98552e-05	1	1	1	Q14692	0	2621.26	High	8.734e-05	4.974e-14	4.42
	FALSE	High	LGPQNFIDETSDIENLLKEEEDYKEENNDSK		5.74557e-11	8.98552e-05	1	1	1	Q14692	2	3655.68	High	8.734e-05	7.218e-12	3.81
	FALSE	High	LKEMFDAEYDEGESTYFDDLKGEMQK	1xOxidation [M]	1.90959e-06	8.98552e-05	1	1	2	Q14692	2	3134.35	High	8.734e-05	4.882e-07	1.99
	FALSE	High	ILALLDALSTVHSQK		2.104e-08	8.98552e-05	1	1	2	Q14692	0	1608.93	High	8.734e-05	3.959e-09	3.26
	FALSE	High	LLMSDIVFMR	1xOxidation [M9]	0.00130815	0.000191045	1	1	1	Q14692	0	1240.64	High	8.734e-05	0.0005248	1.59
	FALSE	High	LLQDLQLGDEEDARKR		0.00152277	0.000191045	1	1	1	Q14692	2	1898.99	High	0.0001579	0.0006193	2.15
	FALSE	High	LIYGTVTEDNEEEDDDTLEELGGLFR		0.000502631	8.98552e-05	1	1	1	Q14692	0	2972.35	High	8.734e-05	0.0001892	2.13
	FALSE	High	IMGVLTHLDSFK		8.74645e-06	8.98552e-05	1	1	2	Q14692	0	1360.73	High	8.734e-05	2.499e-06	3.28
	FALSE	High	IMGVLTHLDSFK	1xOxidation [M2]	5.75555e-06	8.98552e-05	1	1	2	Q14692	0	1376.72	High	8.734e-05	1.593e-06	3.4
	FALSE	High	LTEIRGPVTIVSGK		4.16137e-05	8.98552e-05	1	1	1	Q14692	1	1469.87	High	8.734e-05	1.316e-05	2.75
	FALSE	High	MEDLTNPEDIR		1.87361e-06	8.98552e-05	1	1	4	Q14692	0	1332.61	High	8.734e-05	4.813e-07	2.37
	FALSE	High	MEDLTNPEDIR	1xOxidation [M1]	3.55137e-05	8.98552e-05	1	1	4	Q14692	0	1348.6	High	8.734e-05	1.116e-05	3.36
	FALSE	High	RLLQDLQLGDEEDAR		0.000115494	8.98552e-05	1	1	2	Q14692	1	1770.9	High	8.734e-05	3.922e-05	2.35
	FALSE	High	SGPNTQNEDIEK		6.24406e-05	8.98552e-05	1	1	1	Q14692	0	1331.61	High	8.734e-05	2.029e-05	3.23
	FALSE	High	SGPNTQNEDIEKEVKEEIDPDEEESAK		4.28063e-15	8.98552e-05	1	1	2	Q14692	2	3059.38	High	8.734e-05	5.899e-16	6.81
	FALSE	High	TPLEPPPIVVVVMGPPK		2.36272e-10	8.98552e-05	1	1	2	Q14692	0	1770.02	High	8.734e-05	3.255e-11	4.19
	FALSE	High	TPLEPPPIVVVVMGPPK	1xOxidation [M13]	6.79962e-08	8.98552e-05	1	1	2	Q14692	0	1786.02	High	8.734e-05	1.382e-08	4.25
	FALSE	High	VLAEDEELYGDFEDLETGDVHK		8.4131e-12	8.98552e-05	1	1	6	Q14692	0	2523.14	High	8.734e-05	9.238e-13	4.33
	FALSE	High	VQYEGFRPGMYVR		0.00235628	0.000191045	1	1	1	Q14692	0	1601.79	High	0.0001579	0.0009875	1.76
	FALSE	High	VSLYGYLR		0.042693	0.00133046	1	1	1	Q14692	0	970.536	High	0.0009865	0.02228	1.92
	FALSE	High	VTLFSDSKPLGSEDIDNQGLMMPK		2.8889e-08	8.98552e-05	1	1	1	Q14692	0	2622.28	High	8.734e-05	5.571e-09	2.86
	FALSE	High	VTLFSDSKPLGSEDIDNQGLMMPK	1xOxidation [M22]	8.81834e-08	8.98552e-05	1	1	1	Q14692	0	2638.27	High	8.734e-05	1.83e-08	4.12
	FALSE	High	VTLFSDSKPLGSEDIDNQGLMMPK	2xOxidation [M21; M22]	5.33879e-07	8.98552e-05	1	1	1	Q14692	0	2654.27	High	8.734e-05	1.25e-07	3.36
	FALSE	High	VTLFSDSKPLGSEDIDNQGLMMPKEEK	2xOxidation [M21; M22]	0.00843178	0.000260773	1	1	1	Q14692	1	3040.45	High	0.0002012	0.003877	1.44
FALSE	High	Master Protein	P09651	Heterogeneous nuclear ribonucleoprotein A1 OS=Homo sapiens OX=9606 GN=HNRNPA1 PE=1 SV=5	0	292.258	45	27	119	8	372	38.7	9.13	323.81	27	1
	Checked	Confidence	Sequence	Modifications	Qvality PEP	Qvality q-value	# Protein Groups	# Proteins	# PSMs	Master Protein Accessions	# Missed Cleavages	Theo. MH+ [Da]	Confidence (by Search Engine): Sequest HT	Percolator q-Value (by Search Engine): Sequest HT	Percolator PEP (by Search Engine): Sequest HT	XCorr (by Search Engine): Sequest HT
	FALSE	High	DYFEQYGK		0.0420358	0.000772466	2	2	3	Q32P51; P09651	0	1049.46	High	0.0006241	0.01512	1.44
	FALSE	High	DYFEQYGKIEVIEIMTDR		1.6694e-07	0.000141751	2	2	7	Q32P51; P09651	1	2249.08	High	9.655e-05	1.051e-08	2.06
	FALSE	High	DYFEQYGKIEVIEIMTDR	1xOxidation [M15]	3.39637e-07	0.000141751	2	2	2	Q32P51; P09651	1	2265.07	High	9.655e-05	2.368e-08	3.21
	FALSE	High	DYFEQYGKIEVIEIMTDRGSGK	1xOxidation [M15]	3.25759e-05	0.000141751	2	2	1	Q32P51; P09651	2	2594.24	High	9.655e-05	4.237e-06	3.03
	FALSE	High	EDSQRPGAHLTVK		0.010834	0.000141751	2	2	2	Q32P51; P09651	0	1437.74	High	9.655e-05	0.003163	2.34
	FALSE	High	EDTEEHHLR		0.000403416	0.000141751	3	3	11	Q32P51; P22626; P09651	0	1165.52	High	9.655e-05	7.435e-05	2.91
	FALSE	High	EDTEEHHLRDYFEQYGK		1.06997e-09	0.000141751	2	2	1	Q32P51; P09651	1	2195.96	High	9.655e-05	3.352e-11	4.51
	FALSE	High	EDTEEHHLRDYFEQYGKIEVIEIMTDR		6.50442e-10	0.000141751	2	2	2	Q32P51; P09651	2	3395.58	High	9.655e-05	1.913e-11	4.01
	FALSE	High	EPEQLRK		0.0328111	0.000622919	3	3	6	P51991; Q32P51; P09651	1	899.495	High	0.0004615	0.0113	1.95
	FALSE	High	GFAFVTFDDHDSVDK		0.00304836	0.000141751	2	2	1	Q32P51; P09651	0	1699.76	High	9.655e-05	0.0007441	1.73
	FALSE	High	GFAFVTFDDHDSVDKIVIQK		1.67622e-08	0.000141751	2	2	6	Q32P51; P09651	1	2281.15	High	9.655e-05	7.684e-10	4
	FALSE	High	GFGFVTYATVEEVDAAMNARPHK		8.44701e-11	0.000141751	1	1	7	P09651	0	2510.21	High	9.655e-05	1.873e-12	6.5
	FALSE	High	GFGFVTYATVEEVDAAMNARPHK	1xOxidation [M17]	4.83597e-10	0.000141751	1	1	10	P09651	0	2526.21	High	9.655e-05	1.363e-11	4.97
	FALSE	High	GFGFVTYATVEEVDAAMNARPHKVDGR		2.71559e-07	0.000141751	1	1	3	P09651	1	2937.43	High	9.655e-05	1.829e-08	4.7
	FALSE	High	GFGFVTYATVEEVDAAMNARPHKVDGR	1xOxidation [M17]	6.59046e-05	0.000141751	1	1	2	P09651	1	2953.43	High	9.655e-05	9.447e-06	2.55
	FALSE	High	KLFIGGLSFETTDESLR		2.43331e-13	0.000141751	2	2	5	Q32P51; P09651	1	1913	High	9.655e-05	2.397e-15	5.44
	FALSE	High	KLFVGGIK		0.0149272	0.000141751	4	4	2	P51991; Q32P51; P22626; P09651	1	861.556	High	9.655e-05	0.004581	2.47
	FALSE	High	IEVIEIMTDR		0.000269723	0.000141751	2	2	6	Q32P51; P09651	0	1218.64	High	9.655e-05	4.706e-05	3.07
	FALSE	High	IEVIEIMTDR	1xOxidation [M7]	0.00329593	0.000141751	2	2	2	Q32P51; P09651	0	1234.63	High	9.655e-05	0.0008131	2.18
	FALSE	High	IEVIEIMTDRGSGK		0.000630939	0.000141751	2	2	2	Q32P51; P09651	1	1547.81	High	9.655e-05	0.0001241	2.34
	FALSE	High	IEVIEIMTDRGSGK	1xOxidation [M7]	0.0296	0.00030717	2	2	2	Q32P51; P09651	1	1563.8	High	0.0001896	0.01006	1.37
	FALSE	High	LFIGGLSFETTDESLR		1.76995e-09	0.000141751	2	2	10	Q32P51; P09651	0	1784.91	High	9.655e-05	5.941e-11	4.01
	FALSE	High	IFVGGIKEDTEEHHLR		5.53321e-06	0.000141751	3	3	4	Q32P51; P22626; P09651	1	1879.97	High	9.655e-05	5.669e-07	3.81
	FALSE	High	IFVGGIKEDTEEHHLRDYFEQYGK		2.02843e-15	0.000141751	2	2	1	Q32P51; P09651	2	2910.41	High	9.655e-05	1.035e-17	5.82
	FALSE	High	MSKSESPKEPEQLR	1xMet-loss+Acetyl [N-Term]	1.34633e-05	0.000141751	1	1	2	P09651	2	1556.79	High	9.655e-05	1.556e-06	3.65
	FALSE	High	NQGGYGGSSSSSSYGSGR		7.61856e-09	0.000141751	1	1	1	P09651	0	1694.7	High	9.655e-05	3.128e-10	4.95
	FALSE	High	RGFAFVTFDDHDSVDK		2.36126e-07	0.000141751	2	2	1	Q32P51; P09651	1	1855.86	High	9.655e-05	1.559e-08	2.9
	FALSE	High	RGFAFVTFDDHDSVDKIVIQK		1.15764e-05	0.000141751	2	2	2	Q32P51; P09651	2	2437.25	High	9.655e-05	1.307e-06	3.13
	FALSE	High	SESPKEPEQLRK		0.0016405	0.000141751	1	1	1	P09651	2	1427.75	High	9.655e-05	0.0003675	2.06
	FALSE	High	SRGFGFVTYATVEEVDAAMNARPHK		3.5555e-10	0.000141751	1	1	3	P09651	1	2753.35	High	9.655e-05	9.612e-12	5.16
	FALSE	High	SRGFGFVTYATVEEVDAAMNARPHK	1xOxidation [M19]	6.66862e-12	0.000141751	1	1	2	P09651	1	2769.34	High	9.655e-05	1.037e-13	6.09
	FALSE	High	SRGFGFVTYATVEEVDAAMNARPHKVDGR		1.65083e-07	0.000141751	1	1	3	P09651	2	3180.56	High	9.655e-05	1.041e-08	4.88
	FALSE	High	SRGFGFVTYATVEEVDAAMNARPHKVDGR	1xOxidation [M19]	0.00322322	0.000141751	1	1	1	P09651	2	3196.56	High	9.655e-05	0.0007916	2.48
	FALSE	High	SSGPYGGGGQYFAKPR		9.08401e-11	0.000141751	1	1	8	P09651	0	1628.78	High	9.655e-05	2.025e-12	4.23
FALSE	High	Master Protein	P27816	Microtubule-associated protein 4 OS=Homo sapiens OX=9606 GN=MAP4 PE=1 SV=3	0	273.12	41	35	77	35	1152	120.9	5.43	177.71	35	1
	Checked	Confidence	Sequence	Modifications	Qvality PEP	Qvality q-value	# Protein Groups	# Proteins	# PSMs	Master Protein Accessions	# Missed Cleavages	Theo. MH+ [Da]	Confidence (by Search Engine): Sequest HT	Percolator q-Value (by Search Engine): Sequest HT	Percolator PEP (by Search Engine): Sequest HT	XCorr (by Search Engine): Sequest HT
	FALSE	High	ALPLEAEVAPVKDMAQLPETEIAPAK		6.0174e-13	8.98552e-05	1	1	1	P27816	1	2731.46	High	8.734e-05	6.705e-14	4.6
	FALSE	High	ALPLEAEVAPVKDMAQLPETEIAPAK	1xOxidation [M14]	3.4881e-13	8.98552e-05	1	1	2	P27816	1	2747.45	High	8.734e-05	3.987e-14	3.78
	FALSE	High	ALPLEAEVAPVKDMAQLPETEIAPAKDVAPSTVK		7.90995e-07	8.98552e-05	1	1	1	P27816	2	3528.89	High	8.734e-05	1.916e-07	2.61
	FALSE	High	ALPLEAEVAPVKDMAQLPETEIAPAKDVAPSTVK	1xOxidation [M14]	4.75031e-11	8.98552e-05	1	1	1	P27816	2	3544.88	High	8.734e-05	5.89e-12	3.85
	FALSE	High	ASPIKMDLAPSK	1xOxidation [M6]	1.23178e-05	8.98552e-05	1	1	3	P27816	1	1273.68	High	8.734e-05	3.602e-06	2.49
	FALSE	High	ATPMPSRPSTTPFIDK	1xOxidation [M4]	0.00378529	0.000260773	1	1	1	P27816	0	1761.88	High	0.0002012	0.001635	2.01
	FALSE	High	ATPMPSRPSTTPFIDKKPTSAKPSSTTPR	1xOxidation [M4]	0.00619272	0.000260773	1	1	1	P27816	1	3100.61	High	0.0002012	0.002782	2.01
	FALSE	High	DGVLTLANNVTPAK		3.27648e-07	8.98552e-05	1	1	4	P27816	0	1412.77	High	8.734e-05	7.426e-08	3.12
	FALSE	High	DGVLTLANNVTPAKDVPPLSETEATPVPIKDMEIAQTQK		8.6841e-12	8.98552e-05	1	1	1	P27816	2	4131.15	High	8.734e-05	9.555e-13	4.51
	FALSE	High	DKALPLEAEVAPVKDMAQLPETEIAPAK		3.89903e-10	8.98552e-05	1	1	1	P27816	2	2974.58	High	8.734e-05	5.587e-11	3.83
	FALSE	High	DKALPLEAEVAPVKDMAQLPETEIAPAK	1xOxidation [M16]	1.65808e-11	8.98552e-05	1	1	1	P27816	2	2990.58	High	8.734e-05	1.911e-12	3.78
	FALSE	High	DMAQLPETEIAPAK		4.75404e-05	8.98552e-05	1	1	1	P27816	0	1513.76	High	8.734e-05	1.519e-05	2.28
	FALSE	High	DMAQLPETEIAPAK	1xOxidation [M2]	0.00165336	0.000191045	1	1	1	P27816	0	1529.75	High	0.0001579	0.0006739	1.98
	FALSE	High	DMQPSMESDMALVK		0.000230497	8.98552e-05	1	1	2	P27816	0	1581.7	High	8.734e-05	8.195e-05	1.59
	FALSE	High	DMQPSMESDMALVK	2xOxidation [M6; M10]	0.000894632	8.98552e-05	1	1	1	P27816	0	1613.69	High	8.734e-05	0.0003499	1.73
	FALSE	High	DMQPSMESDMALVK	3xOxidation [M2; M6; M10]	8.41171e-05	8.98552e-05	1	1	1	P27816	0	1629.68	High	8.734e-05	2.802e-05	2.12
	FALSE	High	DMSPLSETEMALGK		1.34737e-06	8.98552e-05	1	1	1	P27816	0	1508.7	High	8.734e-05	3.37e-07	3.18
	FALSE	High	DMSPLSETEMALGK	1xOxidation [M]	7.55956e-06	8.98552e-05	1	1	2	P27816	0	1524.69	High	8.734e-05	2.131e-06	2.15
	FALSE	High	DMSPLSETEMALGKDVTPPPETEVVLIK	1xOxidation [M2]	0.0838405	0.00231059	1	1	1	P27816	1	3042.53	High	0.001693	0.04655	1.79
	FALSE	High	DMTLPPETNVILTK		0.00532289	0.000260773	1	1	3	P27816	0	1571.83	High	0.0002012	0.002359	1.61
	FALSE	High	DMTLPPETNVILTK	1xOxidation [M2]	0.000983797	8.98552e-05	1	1	1	P27816	0	1587.83	High	8.734e-05	0.0003887	1.9
	FALSE	High	DVKPKPIADAK		0.0508938	0.00139326	1	1	1	P27816	0	1181.69	High	0.001026	0.02701	0.94
	FALSE	High	DVPPLSETEATPVPIKDMEIAQTQK		4.05022e-10	8.98552e-05	1	1	2	P27816	1	2737.4	High	8.734e-05	5.788e-11	3.76
	FALSE	High	DVPPLSETEATPVPIKDMEIAQTQK	1xOxidation [M18]	0.000604029	8.98552e-05	1	1	1	P27816	1	2753.39	High	8.734e-05	0.0002302	2.33
	FALSE	High	DVTPPPETEVVLIK		0.00198636	0.000191045	1	1	1	P27816	0	1536.85	High	0.0001579	0.0008232	1.63
	FALSE	High	EAQTLDSQIQETSI		0.047333	0.00139326	1	1	1	P27816	0	1562.75	High	0.001026	0.02491	2.2
	FALSE	High	EIEMASEERPPAQALEIMMGLK		0.000277015	8.98552e-05	1	1	1	P27816	0	2473.21	High	8.734e-05	0.0001003	2.39
	FALSE	High	HVPGGGNVQIQNK		7.41712e-06	8.98552e-05	1	1	1	P27816	0	1347.71	High	8.734e-05	2.091e-06	2.38
	FALSE	High	KPMSLASGLVPAAPPK		2.27452e-10	8.98552e-05	1	1	5	P27816	0	1563.89	High	8.734e-05	3.133e-11	4.37
	FALSE	High	KPMSLASGLVPAAPPK	1xOxidation [M3]	1.9711e-06	8.98552e-05	1	1	3	P27816	0	1579.89	High	8.734e-05	5.077e-07	3.62
	FALSE	High	KTTTLSGTAPAAGVVPSR		8.90717e-12	8.98552e-05	1	1	1	P27816	1	1713.95	High	8.734e-05	9.824e-13	4.79
	FALSE	High	MADLSLADALTEPSPDIEGEIKR	1xMet-loss+Acetyl [N-Term]	1.55891e-06	8.98552e-05	1	1	1	P27816	1	2382.2	High	8.734e-05	3.947e-07	3.96
	FALSE	High	MDLAPSKDMGPPKENK	1xOxidation [M9]	0.00607669	0.000260773	1	1	1	P27816	2	1773.85	High	0.0002012	0.002717	1.78
	FALSE	High	MYHDDDLADLVFPSSATADTSIFAGQNDPLK	1xOxidation [M1]	5.1023e-06	8.98552e-05	1	1	1	P27816	0	3370.54	High	8.734e-05	1.397e-06	2.7
	FALSE	High	NVVLPTETEVAPAK		6.49243e-06	8.98552e-05	1	1	3	P27816	0	1467.81	High	8.734e-05	1.806e-06	2.59
	FALSE	High	QPAPTTIGGLNK		4.51891e-05	8.98552e-05	1	1	4	P27816	0	1196.66	High	8.734e-05	1.44e-05	1.67
	FALSE	High	RPAVASARPSILPSK		0.000193009	8.98552e-05	1	1	2	P27816	0	1549.92	High	8.734e-05	6.801e-05	2.99
	FALSE	High	SVPADLSRPK		0.00260715	0.000191045	1	1	3	P27816	0	1069.6	High	0.0001579	0.001103	2.13
	FALSE	High	TDYIPLLDVDEK		0.000434456	8.98552e-05	1	1	1	P27816	0	1420.72	High	8.734e-05	0.0001618	2.65
	FALSE	High	TKPLATTQPAK		0.1265	0.00560588	1	1	1	P27816	0	1155.67	High	0.004259	0.07333	1.29
	FALSE	High	TTDMAPSKETEMALAK		1.26575e-07	8.98552e-05	1	1	1	P27816	1	1723.82	High	8.734e-05	2.689e-08	3.26
	FALSE	High	TTDMAPSKETEMALAK	2xOxidation [M4; M12]	0.0178883	0.000509636	1	1	1	P27816	1	1755.81	High	0.0003724	0.008667	2.42
	FALSE	High	TTTAAAVASTGPSSR		9.82201e-08	8.98552e-05	1	1	4	P27816	0	1377.7	High	8.734e-05	2.055e-08	3.65
	FALSE	High	TTTLSGTAPAAGVVPSR		1.68526e-08	8.98552e-05	1	1	2	P27816	0	1585.85	High	8.734e-05	3.128e-09	4.27
	FALSE	High	VALSSETEVALAR		3.60008e-06	8.98552e-05	1	1	2	P27816	0	1345.73	High	8.734e-05	9.621e-07	3.35
	FALSE	High	VQIVSKK		0.0776967	0.00199914	1	1	2	P27816	1	801.519	High	0.001482	0.0427	0.74
FALSE	High	Master Protein	P51114	Fragile X mental retardation syndrome-related protein 1 OS=Homo sapiens OX=9606 GN=FXR1 PE=1 SV=3	0	269.377	52	27	86	25	621	69.7	6.15	193.04	27	1
	Checked	Confidence	Sequence	Modifications	Qvality PEP	Qvality q-value	# Protein Groups	# Proteins	# PSMs	Master Protein Accessions	# Missed Cleavages	Theo. MH+ [Da]	Confidence (by Search Engine): Sequest HT	Percolator q-Value (by Search Engine): Sequest HT	Percolator PEP (by Search Engine): Sequest HT	XCorr (by Search Engine): Sequest HT
	FALSE	High	AINGPTSASGDDISK		9.9382e-07	8.98552e-05	1	1	3	P51114	0	1432.69	High	8.734e-05	2.445e-07	2.89
	FALSE	High	DELSDWSLAGEDDRDSR		0.000457051	8.98552e-05	1	1	1	P51114	1	1965.84	High	8.734e-05	0.0001713	1.74
	FALSE	High	DPDSNPYSLLDNTESDQTADTDASESHHSTNR		3.63535e-26	8.98552e-05	1	1	1	P51114	0	3519.47	High	8.73439e-05	1.4752e-26	7.73
	FALSE	High	DPDSNPYSLLDNTESDQTADTDASESHHSTNRR		1.62683e-11	8.98552e-05	1	1	1	P51114	1	3675.57	High	8.734e-05	1.875e-12	5.74
	FALSE	High	EDGMVPFVFVGTK		1.90781e-05	8.98552e-05	1	1	10	P51114	0	1425.71	High	8.734e-05	5.735e-06	2.38
	FALSE	High	EDGMVPFVFVGTK	1xOxidation [M4]	4.24128e-05	8.98552e-05	1	1	27	P51114	0	1441.7	High	8.734e-05	1.351e-05	2.51
	FALSE	High	EISEGDEVEVYSR		1.52812e-05	8.98552e-05	1	1	1	P51114	0	1511.69	High	8.734e-05	4.51e-06	3.57
	FALSE	High	EMAKDVIEEHGPSEK		2.06816e-10	8.98552e-05	1	1	1	P51114	1	1698.8	High	8.734e-05	2.83e-11	3.8
	FALSE	High	EMAKDVIEEHGPSEK	1xOxidation [M2]	1.60338e-09	8.98552e-05	1	1	1	P51114	1	1714.8	High	8.734e-05	2.523e-10	4.51
	FALSE	High	ESIGNVQVLLEYHIAYLK		0.000324583	8.98552e-05	1	1	1	P51114	0	2089.13	High	8.734e-05	0.0001187	2.42
	FALSE	High	KVPGVTAIELDEDTGTFR		6.41654e-07	8.98552e-05	1	1	1	P51114	1	1948	High	8.734e-05	1.522e-07	2.88
	FALSE	High	IEGDNENKLPR		8.80208e-06	8.98552e-05	1	1	2	P51114	1	1284.65	High	8.734e-05	2.51e-06	2.72
	FALSE	High	IFYHPETTQLMILSASEATVK		1.77295e-08	8.98552e-05	1	1	2	P51114	0	2379.23	High	8.734e-05	3.296e-09	3.02
	FALSE	High	IFYHPETTQLMILSASEATVK	1xOxidation [M11]	0.00390674	0.000260773	1	1	1	P51114	0	2395.22	High	0.0002012	0.001699	2.82
	FALSE	High	IFYHPETTQLMILSASEATVKR		1.20537e-09	8.98552e-05	1	1	2	P51114	1	2535.33	High	8.734e-05	1.867e-10	3.83
	FALSE	High	IFYHPETTQLMILSASEATVKR	1xOxidation [M11]	0.000866742	8.98552e-05	1	1	1	P51114	1	2551.32	High	8.734e-05	0.0003381	2.53
	FALSE	High	LPPPPDIKK		0.0193977	0.000509636	1	1	1	P51114	1	1004.61	High	0.0003724	0.009471	2.37
	FALSE	High	LQIDEQLR		0.0104411	0.000260773	3	3	1	P51114; Q06787; P51116	0	1014.56	High	0.0002012	0.004876	1.96
	FALSE	High	QLAAAFHEEFVVR		2.02173e-06	8.98552e-05	1	1	1	P51114	0	1516.79	High	8.734e-05	5.203e-07	3.92
	FALSE	High	RGPNYTSGYGTNSELSNPSETESER		1.15422e-17	8.98552e-05	1	1	2	P51114	1	2732.2	High	8.734e-05	2.042e-18	2.75
	FALSE	High	RTDEDAVLMDGMTESDTASVNENGLVTVADYISR		2.36055e-09	8.98552e-05	1	1	1	P51114	1	3674.68	High	8.734e-05	3.809e-10	3.09
	FALSE	High	RTDEDAVLMDGMTESDTASVNENGLVTVADYISR	1xOxidation [M12]	6.7263e-10	8.98552e-05	1	1	1	P51114	1	3690.67	High	8.734e-05	9.98e-11	3.26
	FALSE	High	RVNILSDMHLR		0.00672151	0.000260773	1	1	1	P51114	1	1353.74	High	0.0002012	0.003034	1.08
	FALSE	High	SSISSVLKDPDSNPYSLLDNTESDQTADTDASESHHSTNR		2.4259e-18	8.98552e-05	1	1	1	P51114	1	4320.92	High	8.734e-05	4.583e-19	7.19
	FALSE	High	SSISSVLKDPDSNPYSLLDNTESDQTADTDASESHHSTNRR		1.63133e-14	8.98552e-05	1	1	1	P51114	2	4477.03	High	8.734e-05	2.12e-15	6.37
	FALSE	High	TDEDAVLMDGMTESDTASVNENGLVTVADYISR	1xOxidation [M11]	1.94445e-05	8.98552e-05	1	1	1	P51114	0	3534.57	High	8.734e-05	5.845e-06	2.26
	FALSE	High	TDEDAVLMDGMTESDTASVNENGLVTVADYISR	2xOxidation [M8; M11]	1.64305e-08	8.98552e-05	1	1	1	P51114	0	3550.57	High	8.734e-05	3.035e-09	3.44
	FALSE	High	TPGEEKINTLK		0.000366123	8.98552e-05	1	1	2	P51114	1	1229.67	High	8.734e-05	0.0001346	1.66
	FALSE	High	TPGEEKINTLKEENTQEAAVLNGVS		0.00114528	8.98552e-05	1	1	1	P51114	2	2671.34	High	8.734e-05	0.0004566	1.71
	FALSE	High	VIQEIVDKSGVVR		2.0327e-05	8.98552e-05	2	2	3	P51114; P51116	1	1441.84	High	8.734e-05	6.129e-06	3.06
	FALSE	High	VNILSDMHLR		0.00136742	0.000191045	1	1	2	P51114	0	1197.64	High	0.0001579	0.0005517	2.72
	FALSE	High	VNILSDMHLR	1xOxidation [M7]	0.00172824	0.000191045	1	1	3	P51114	0	1213.64	High	0.0001579	0.0007065	2.01
	FALSE	High	VPGVTAIELDEDTGTFR		4.93451e-11	8.98552e-05	1	1	3	P51114	0	1819.91	High	8.734e-05	6.11e-12	3.7
	FALSE	High	VRIEGDNENKLPR		5.50041e-05	8.98552e-05	1	1	4	P51114	2	1539.82	High	8.734e-05	1.775e-05	2.13
FALSE	High	Master Protein	Q8IY21	Probable ATP-dependent RNA helicase DDX60 OS=Homo sapiens OX=9606 GN=DDX60 PE=1 SV=3	0	268.814	33	43	85	42	1712	197.7	7.59	175.99	43	1
	Checked	Confidence	Sequence	Modifications	Qvality PEP	Qvality q-value	# Protein Groups	# Proteins	# PSMs	Master Protein Accessions	# Missed Cleavages	Theo. MH+ [Da]	Confidence (by Search Engine): Sequest HT	Percolator q-Value (by Search Engine): Sequest HT	Percolator PEP (by Search Engine): Sequest HT	XCorr (by Search Engine): Sequest HT
	FALSE	High	ADKEAHVMANK		0.000293278	8.98552e-05	1	1	2	Q8IY21	1	1213.6	High	8.734e-05	0.0001063	2.24
	FALSE	High	AELTSWIK		0.0147395	0.000435708	1	1	1	Q8IY21	0	947.52	High	0.0003213	0.007064	1.59
	FALSE	High	ALVNQVAATVQNR		5.07006e-06	8.98552e-05	1	1	2	Q8IY21	0	1383.77	High	8.734e-05	1.392e-06	3.64
	FALSE	High	DAYTTLLNQLER		1.48181e-06	8.98552e-05	1	1	2	Q8IY21	0	1436.74	High	8.734e-05	3.737e-07	2.89
	FALSE	High	DFEVGQPFPLR		1.91995e-05	8.98552e-05	1	1	3	Q8IY21	0	1304.66	High	8.734e-05	5.753e-06	2.76
	FALSE	High	DLSIAVQVMKR	1xOxidation [M9]	0.0102462	0.000260773	1	1	1	Q8IY21	1	1275.71	High	0.0002012	0.004772	1.41
	FALSE	High	DSSNEMVPNLGFIPTSSFVVDK	1xOxidation [M6]	0.0958031	0.00324718	1	1	1	Q8IY21	0	2399.14	High	0.002376	0.05386	1.26
	FALSE	High	DSSNEMVPNLGFIPTSSFVVDKFAGDILK		0.000271797	8.98552e-05	1	1	1	Q8IY21	1	3127.57	High	8.734e-05	9.79e-05	1.35
	FALSE	High	DSSNEMVPNLGFIPTSSFVVDKFAGDILK	1xOxidation [M6]	1.22964e-10	8.98552e-05	1	1	1	Q8IY21	1	3143.56	High	8.734e-05	1.623e-11	3.5
	FALSE	High	ELLDVVDKNESAVIVAPTSSGK		8.97112e-06	8.98552e-05	1	1	1	Q8IY21	1	2271.21	High	8.734e-05	2.558e-06	3.45
	FALSE	High	ESDDGVVVYVAPTK		9.2772e-08	8.98552e-05	1	1	3	Q8IY21	0	1478.74	High	8.734e-05	1.933e-08	3.21
	FALSE	High	ESIQLYDAMFQIWK		7.37705e-07	8.98552e-05	1	1	1	Q8IY21	0	1771.87	High	8.734e-05	1.768e-07	2.86
	FALSE	High	ESIQLYDAMFQIWK	1xOxidation [M9]	7.99569e-05	8.98552e-05	1	1	1	Q8IY21	0	1787.87	High	8.734e-05	2.658e-05	2.47
	FALSE	High	FKLSALAPLFGSLK		4.55617e-07	8.98552e-05	1	1	2	Q8IY21	1	1491.89	High	8.734e-05	1.057e-07	3.26
	FALSE	High	FQDAHFEFYQSK		2.69179e-07	8.98552e-05	1	1	1	Q8IY21	0	1546.7	High	8.734e-05	6.032e-08	4.92
	FALSE	High	FYGNSLETVSSK		1.69128e-05	8.98552e-05	1	1	1	Q8IY21	0	1331.65	High	8.734e-05	5.032e-06	2.34
	FALSE	High	GGQFTIVFFK		0.00897923	0.000260773	1	1	1	Q8IY21	0	1143.62	High	0.0002012	0.004143	2.21
	FALSE	High	GIGYHHSAMSFK		0.00218407	0.000191045	1	1	1	Q8IY21	0	1334.63	High	0.0001579	0.0009093	2.34
	FALSE	High	GIGYHHSAMSFK	1xOxidation [M9]	6.17132e-06	8.98552e-05	1	1	2	Q8IY21	0	1350.63	High	8.734e-05	1.719e-06	1.95
	FALSE	High	HSLLSFKQPR		0.0312483	0.00110159	1	1	1	Q8IY21	1	1212.68	High	0.0008358	0.01584	2.76
	FALSE	High	LADMNQEYQLPLSK		5.85052e-10	8.98552e-05	1	1	2	Q8IY21	0	1649.82	High	8.734e-05	8.588e-11	3.13
	FALSE	High	LADMNQEYQLPLSK	1xOxidation [M4]	2.10013e-06	8.98552e-05	1	1	1	Q8IY21	0	1665.82	High	8.734e-05	5.433e-07	3.83
	FALSE	High	LGAVENAAESVSTFLK		4.33481e-08	8.98552e-05	1	1	3	Q8IY21	0	1635.86	High	8.734e-05	8.593e-09	4.02
	FALSE	High	IIENNTASKR		0.0344753	0.00125556	1	1	2	Q8IY21	1	1145.63	High	0.0009375	0.01765	1.32
	FALSE	High	IMEDFTTFLR		0.000175501	8.98552e-05	1	1	1	Q8IY21	0	1272.63	High	8.734e-05	6.126e-05	2.32
	FALSE	High	LMLLASKGDDPEDAK	1xOxidation [M2]	6.25007e-06	8.98552e-05	2	2	1	Q5H9U9; Q8IY21	1	1618.8	High	8.734e-05	1.741e-06	2.77
	FALSE	High	LSALAPLFGSLK		8.11313e-07	8.98552e-05	1	1	1	Q8IY21	0	1216.73	High	8.734e-05	1.956e-07	2.8
	FALSE	High	MNEGDAYYLLK		7.50448e-05	8.98552e-05	1	1	1	Q8IY21	0	1316.62	High	8.734e-05	2.476e-05	1.99
	FALSE	High	MNEGDAYYLLK	1xOxidation [M1]	3.73615e-05	8.98552e-05	1	1	1	Q8IY21	0	1332.61	High	8.734e-05	1.173e-05	2.77
	FALSE	High	MSLNAYALDFYK		8.41171e-05	8.98552e-05	1	1	3	Q8IY21	0	1435.69	High	8.734e-05	2.801e-05	1.74
	FALSE	High	MSLNAYALDFYK	1xOxidation [M1]	1.11294e-05	8.98552e-05	1	1	2	Q8IY21	0	1451.69	High	8.734e-05	3.215e-06	3.32
	FALSE	High	MVLQNLSPEADLSPENMITMFPLLVEK	2xOxidation [M17; M20]	3.9094e-06	8.98552e-05	1	1	1	Q8IY21	0	3091.54	High	8.734e-05	1.053e-06	3.83
	FALSE	High	MVLQNLSPEADLSPENMITMFPLLVEK	3xOxidation [M1; M17; M20]	1.40219e-08	8.98552e-05	1	1	1	Q8IY21	0	3107.53	High	8.734e-05	2.56e-09	5.22
	FALSE	High	NKYSVGIGPAR		0.0112582	0.000435708	1	1	1	Q8IY21	1	1161.64	High	0.0003213	0.005291	2.97
	FALSE	High	NIAFYYENENVK		2.12693e-06	8.98552e-05	1	1	2	Q8IY21	0	1503.71	High	8.734e-05	5.482e-07	2.08
	FALSE	High	NVLTTFSQEMSQLILNEMPK	1xOxidation [M10]	0.000332917	8.98552e-05	1	1	2	Q8IY21	0	2339.16	High	8.734e-05	0.0001217	2.68
	FALSE	High	NVLTTFSQEMSQLILNEMPK	2xOxidation [M10; M18]	0.00577775	0.000260773	1	1	2	Q8IY21	0	2355.16	High	0.0002012	0.002579	1.81
	FALSE	High	QAGFPKDYLQVK		0.0157888	0.000509636	1	1	1	Q8IY21	1	1393.75	High	0.0003724	0.00759	1.44
	FALSE	High	QKEFDELVHWHSHKPLSDDYDR		2.615e-10	8.98552e-05	1	1	1	Q8IY21	1	2781.3	High	8.734e-05	3.634e-11	2.75
	FALSE	High	SQAPVLLSQK		0.00116724	8.98552e-05	1	1	3	Q8IY21	0	1070.62	High	8.734e-05	0.0004671	2.51
	FALSE	High	SVVFAQNSVYLDALNYR		7.75374e-06	8.98552e-05	1	1	1	Q8IY21	0	1959	High	8.734e-05	2.197e-06	3.65
	FALSE	High	TALILHLQK		0.000253491	8.98552e-05	1	1	4	Q8IY21	0	1036.65	High	8.734e-05	9.11e-05	1.93
	FALSE	High	TVSLLTQVWPEGSDIRR		1.99626e-06	8.98552e-05	1	1	2	Q8IY21	1	1957.05	High	8.734e-05	5.15e-07	2.75
	FALSE	High	VITSHWAEDMKPLLQMK		2.24974e-05	8.98552e-05	1	1	1	Q8IY21	0	2027.05	High	8.734e-05	6.829e-06	1.62
	FALSE	High	VITSHWAEDMKPLLQMK	1xOxidation [M16]	9.62807e-07	8.98552e-05	1	1	1	Q8IY21	0	2043.04	High	8.734e-05	2.348e-07	3.64
	FALSE	High	VMDMLK	1xOxidation [M2]	0.1265	0.00560588	1	1	1	Q8IY21	0	752.368	High	0.004259	0.07343	0.97
	FALSE	High	VQDFIPDTWQR		0.00647209	0.000260773	1	1	1	Q8IY21	0	1404.69	High	0.0002012	0.002912	2.16
	FALSE	High	WNALSFSIEEQLKENLHSGIK		0.00171734	0.000191045	1	1	2	Q8IY21	1	2443.26	High	0.0001579	0.0007021	1.73
	FALSE	High	WNNITEEAHK		0.000129455	8.98552e-05	1	1	3	Q8IY21	0	1241.59	High	8.734e-05	4.431e-05	2.02
	FALSE	High	YGFPPDLTLSPR		1.57734e-05	8.98552e-05	1	1	2	Q8IY21	0	1362.71	High	8.734e-05	4.678e-06	2.13
	FALSE	High	YLGFDELASSLHPAQDAENDVK		9.43894e-13	8.98552e-05	1	1	3	Q8IY21	0	2419.14	High	8.734e-05	1.031e-13	4.86
	FALSE	High	YSELLQEDDR		0.000100457	8.98552e-05	1	1	3	Q8IY21	0	1267.58	High	8.734e-05	3.38e-05	3.24
FALSE	High	Master Protein	P11021	Endoplasmic reticulum chaperone BiP OS=Homo sapiens OX=9606 GN=HSPA5 PE=1 SV=2	0	260.512	52	38	112	36	654	72.3	5.16	231.86	38	1
	Checked	Confidence	Sequence	Modifications	Qvality PEP	Qvality q-value	# Protein Groups	# Proteins	# PSMs	Master Protein Accessions	# Missed Cleavages	Theo. MH+ [Da]	Confidence (by Search Engine): Sequest HT	Percolator q-Value (by Search Engine): Sequest HT	Percolator PEP (by Search Engine): Sequest HT	XCorr (by Search Engine): Sequest HT
	FALSE	High	AKFEELNMDLFR		2.15207e-05	8.98552e-05	1	1	2	P11021	1	1512.75	High	8.734e-05	6.525e-06	2.9
	FALSE	High	AKFEELNMDLFR	1xOxidation [M8]	0.000165768	8.98552e-05	1	1	1	P11021	1	1528.75	High	8.734e-05	5.79e-05	2.98
	FALSE	High	AVEEKIEWLESHQDADIEDFKAK		1.35123e-16	8.98552e-05	1	1	2	P11021	2	2730.33	High	8.734e-05	2.16e-17	6.46
	FALSE	High	DAGTIAGLNVMR		1.86348e-07	8.98552e-05	1	1	6	P11021	0	1217.63	High	8.734e-05	4.079e-08	3.29
	FALSE	High	DAGTIAGLNVMR	1xOxidation [M11]	0.0135877	0.000435708	1	1	1	P11021	0	1233.63	High	0.0003213	0.006446	1.66
	FALSE	High	DNHLLGTFDLTGIPPAPR		0.047333	0.00139326	1	1	1	P11021	0	1934.01	High	0.001026	0.02486	1.58
	FALSE	High	EFFNGKEPSR		0.0190386	0.000509636	1	1	1	P11021	1	1210.59	High	0.0003724	0.009297	2.2
	FALSE	High	ELEEIVQPIISK		2.38408e-06	8.98552e-05	1	1	4	P11021	0	1397.79	High	8.734e-05	6.227e-07	2.81
	FALSE	High	ETAEAYLGKK		0.000813541	8.98552e-05	1	1	2	P11021	1	1109.58	High	8.734e-05	0.0003165	2.28
	FALSE	High	FEELNMDLFR	1xOxidation [M6]	0.00331498	0.000260773	1	1	3	P11021	0	1329.61	High	0.0002012	0.001426	0.95
	FALSE	High	FLPFKVVEK		0.164493	0.00659555	1	1	1	P11021	1	1106.66	High	0.005246	0.09833	1.25
	FALSE	High	KKELEEIVQPIISK		5.67317e-11	8.98552e-05	1	1	2	P11021	2	1653.98	High	8.734e-05	7.082e-12	5.33
	FALSE	High	KSDIDEIVLVGGSTR		3.37614e-12	8.98552e-05	1	1	2	P11021	1	1588.85	High	8.734e-05	3.498e-13	3.73
	FALSE	High	KTKPYIQVDIGGGQTK		0.0279673	0.000934758	1	1	1	P11021	1	1732.96	High	0.0007215	0.0141	2.35
	FALSE	High	IDTRNELESYAYSLK		0.181956	0.00738985	1	1	1	P11021	1	1801.9	High	0.006062	0.1101	1.72
	FALSE	High	IEWLESHQDADIEDFK		8.31474e-13	8.98552e-05	1	1	1	P11021	0	1974.91	High	8.734e-05	9.133e-14	5.81
	FALSE	High	IEWLESHQDADIEDFKAK		3.4565e-10	8.98552e-05	1	1	2	P11021	1	2174.04	High	8.734e-05	4.9e-11	4.46
	FALSE	High	IINEPTAAAIAYGLDK		2.76348e-08	8.98552e-05	3	4	4	P54652; P11142; P11021	0	1659.9	High	8.734e-05	5.31e-09	4.13
	FALSE	High	IINEPTAAAIAYGLDKR		4.95676e-09	8.98552e-05	1	1	9	P11021	1	1816	High	8.734e-05	8.42e-10	3.75
	FALSE	High	ITITNDQNR		0.00376145	0.000260773	1	1	2	P11021	0	1074.55	High	0.0002012	0.001626	2.12
	FALSE	High	ITPSYVAFTPEGER		7.45705e-05	8.98552e-05	1	1	3	P11021	0	1566.78	High	8.734e-05	2.466e-05	2.39
	FALSE	High	LYGSAGPPPTGEEDTAEKDEL		2.58892e-06	8.98552e-05	1	1	1	P11021	1	2175.99	High	8.734e-05	6.784e-07	3.35
	FALSE	High	MKETAEAYLGK		1.56883e-06	8.98552e-05	1	1	4	P11021	1	1240.62	High	8.734e-05	3.967e-07	3.37
	FALSE	High	MKETAEAYLGK	1xOxidation [M1]	0.0893818	0.00286203	1	1	2	P11021	1	1256.62	High	0.002064	0.04996	3.33
	FALSE	High	MKETAEAYLGKK		2.3222e-05	8.98552e-05	1	1	3	P11021	2	1368.72	High	8.734e-05	7.096e-06	2.78
	FALSE	High	MKETAEAYLGKK	1xOxidation [M1]	7.50448e-05	8.98552e-05	1	1	1	P11021	2	1384.71	High	8.734e-05	2.471e-05	3.17
	FALSE	High	MVNDAEKFAEEDK		2.10013e-06	8.98552e-05	1	1	2	P11021	1	1525.68	High	8.734e-05	5.438e-07	1.75
	FALSE	High	MVNDAEKFAEEDKK		8.18732e-10	8.98552e-05	1	1	1	P11021	2	1653.78	High	8.734e-05	1.233e-10	3.73
	FALSE	High	MVNDAEKFAEEDKK	1xOxidation [M1]	3.14001e-09	8.98552e-05	1	1	1	P11021	2	1669.77	High	8.734e-05	5.181e-10	3.89
	FALSE	High	NGRVEIIANDQGNR		1.91487e-09	8.98552e-05	1	1	2	P11021	1	1555.79	High	8.734e-05	3.064e-10	2.99
	FALSE	High	NQLTSNPENTVFDAK		7.14684e-07	8.98552e-05	1	1	1	P11021	0	1677.81	High	8.734e-05	1.717e-07	4.39
	FALSE	High	NQLTSNPENTVFDAKR		4.02462e-10	8.98552e-05	1	1	1	P11021	1	1833.91	High	8.734e-05	5.753e-11	4.56
	FALSE	High	NTVVPTK		0.0550378	0.00155672	1	1	1	P11021	0	758.441	High	0.001137	0.02931	1.35
	FALSE	High	NTVVPTKK		0.014925	0.000435708	1	1	7	P11021	1	886.536	High	0.0003213	0.007138	1.76
	FALSE	High	SQIFSTASDNQPTVTIK		3.09188e-06	8.98552e-05	1	1	1	P11021	0	1836.93	High	8.734e-05	8.189e-07	1.93
	FALSE	High	TFAPEEISAMVLTK		4.58093e-06	8.98552e-05	1	1	5	P11021	0	1536.8	High	8.734e-05	1.252e-06	2.53
	FALSE	High	TFAPEEISAMVLTK	1xOxidation [M10]	9.38694e-07	8.98552e-05	1	1	4	P11021	0	1552.79	High	8.734e-05	2.293e-07	2.53
	FALSE	High	TKPYIQVDIGGGQTK		1.85341e-08	8.98552e-05	1	1	3	P11021	0	1604.86	High	8.734e-05	3.46e-09	3
	FALSE	High	TWNDPSVQQDIK		0.000803299	8.98552e-05	1	1	5	P11021	0	1430.69	High	8.734e-05	0.0003118	1.12
	FALSE	High	VEILANDQGNR		0.000304647	8.98552e-05	4	7	6	P54652; P11142; P11021; P0DMV9	0	1228.63	High	8.734e-05	0.0001108	2.91
	FALSE	High	VLEDSDLKK		0.010979	0.000353875	1	1	3	P11021	1	1046.57	High	0.0002668	0.005135	1.81
	FALSE	High	VLEDSDLKKSDIDEIVLVGGSTR		0.0164945	0.000509636	1	1	1	P11021	2	2488.31	High	0.0003724	0.007934	1.95
	FALSE	High	VMEHFIK		0.0997376	0.00363599	1	1	1	P11021	0	903.476	High	0.002744	0.0564	1.93
	FALSE	High	VMEHFIK	1xOxidation [M2]	0.0168063	0.000509636	1	1	6	P11021	0	919.471	High	0.0003724	0.008112	1.33
	FALSE	High	VYEGERPLTK		0.000405199	8.98552e-05	1	1	2	P11021	0	1191.64	High	8.734e-05	0.0001502	2.1
FALSE	High	Master Protein	P30041	Peroxiredoxin-6 OS=Homo sapiens OX=9606 GN=PRDX6 PE=1 SV=3	0	251.038	81	27	153	27	224	25	6.38	398.65	27	1
	Checked	Confidence	Sequence	Modifications	Qvality PEP	Qvality q-value	# Protein Groups	# Proteins	# PSMs	Master Protein Accessions	# Missed Cleavages	Theo. MH+ [Da]	Confidence (by Search Engine): Sequest HT	Percolator q-Value (by Search Engine): Sequest HT	Percolator PEP (by Search Engine): Sequest HT	XCorr (by Search Engine): Sequest HT
	FALSE	High	DFTPVCTTELGR		0.0098604	0.000141751	1	1	1	P30041	0	1338.64	High	9.655e-05	0.002845	1.89
	FALSE	High	DGDSVMVLPTIPEEEAK		4.60074e-06	0.000141751	1	1	6	P30041	0	1829.88	High	9.655e-05	4.587e-07	3.61
	FALSE	High	DGDSVMVLPTIPEEEAK	1xOxidation [M6]	4.61954e-07	0.000141751	1	1	5	P30041	0	1845.88	High	9.655e-05	3.34e-08	3.37
	FALSE	High	DGDSVMVLPTIPEEEAKK		0.00044364	0.000141751	1	1	1	P30041	1	1957.98	High	9.655e-05	8.296e-05	3.21
	FALSE	High	DGDSVMVLPTIPEEEAKK	1xOxidation [M6]	0.000518817	0.000141751	1	1	2	P30041	1	1973.97	High	9.655e-05	9.931e-05	1.98
	FALSE	High	DGDSVMVLPTIPEEEAKKLFPK	1xOxidation [M6]	0.16753	0.00818508	1	1	1	P30041	2	2459.27	High	0.005416	0.07723	1.87
	FALSE	High	ELAILLGMLDPAEK		3.22135e-05	0.000141751	1	1	2	P30041	0	1512.83	High	9.655e-05	4.187e-06	3.32
	FALSE	High	ELAILLGMLDPAEK	1xOxidation [M8]	1.41583e-05	0.000141751	1	1	7	P30041	0	1528.83	High	9.655e-05	1.65e-06	3.89
	FALSE	High	ELAILLGMLDPAEKDEK		8.66432e-09	0.000141751	1	1	15	P30041	1	1885	High	9.655e-05	3.632e-10	5.24
	FALSE	High	ELAILLGMLDPAEKDEKGMPVTAR	1xOxidation [M]	1.65931e-11	0.000141751	1	1	6	P30041	2	2613.36	High	9.655e-05	2.929e-13	4.13
	FALSE	High	ELAILLGMLDPAEKDEKGMPVTAR	2xOxidation [M8; M19]	5.15841e-08	0.000141751	1	1	3	P30041	2	2629.36	High	9.655e-05	2.766e-09	4.26
	FALSE	High	FHDFLGDSWGILFSHPR		7.13486e-08	0.000141751	1	1	8	P30041	0	2030.99	High	9.655e-05	3.992e-09	4.6
	FALSE	High	KLKLSILYPATTGR		5.38063e-06	0.000141751	1	1	1	P30041	2	1560.95	High	9.655e-05	5.487e-07	3.35
	FALSE	High	LAPEFAK		0.0615962	0.00121885	1	1	4	P30041	0	775.435	High	0.001037	0.02353	1.24
	FALSE	High	LAPEFAKR		0.158318	0.00748659	1	1	6	P30041	1	931.536	High	0.004748	0.07245	1.62
	FALSE	High	LKLSILYPATTGR		5.89307e-05	0.000141751	1	1	8	P30041	1	1432.85	High	9.655e-05	8.345e-06	3.48
	FALSE	High	LIALSIDSVEDHLAWSK		8.86033e-09	0.000141751	1	1	3	P30041	0	1897.01	High	9.655e-05	3.729e-10	4.17
	FALSE	High	LPFPIIDDR		0.00114736	0.000141751	1	1	3	P30041	0	1085.6	High	9.655e-05	0.0002444	2.84
	FALSE	High	LPFPIIDDRNR		3.18074e-06	0.000141751	1	1	4	P30041	1	1355.74	High	9.655e-05	3.002e-07	2.86
	FALSE	High	IRFHDFLGDSWGILFSHPR		3.419e-10	0.000141751	1	1	1	P30041	1	2300.17	High	9.655e-05	9.154e-12	5.76
	FALSE	High	LSILYPATTGR		7.41171e-05	0.000141751	1	1	6	P30041	0	1191.67	High	9.655e-05	1.084e-05	3.1
	FALSE	High	MPGGLLLGDVAPNFEANTTVGR	1xMet-loss [N-Term]	9.38417e-08	0.000141751	1	1	3	P30041	0	2098.09	High	9.655e-05	5.446e-09	5.75
	FALSE	High	NRELAILLGMLDPAEKDEK		4.59858e-10	0.000141751	1	1	5	P30041	2	2155.14	High	9.655e-05	1.282e-11	4.78
	FALSE	High	NVKLIALSIDSVEDHLAWSK		1.17847e-08	0.000141751	1	1	3	P30041	1	2238.21	High	9.655e-05	5.142e-10	3.66
	FALSE	High	RVATPVDWKDGDSVMVLPTIPEEEAK		9.6897e-09	0.000141751	1	1	1	P30041	2	2882.46	High	9.655e-05	4.123e-10	4.21
	FALSE	High	RVATPVDWKDGDSVMVLPTIPEEEAK	1xOxidation [M15]	1.35531e-08	0.000141751	1	1	4	P30041	2	2898.46	High	9.655e-05	6.05e-10	3.88
	FALSE	High	VATPVDWKDGDSVMVLPTIPEEEAK		7.36716e-09	0.000141751	1	1	4	P30041	1	2726.36	High	9.655e-05	3.02e-10	3.55
	FALSE	High	VATPVDWKDGDSVMVLPTIPEEEAK	1xOxidation [M14]	3.23455e-06	0.000141751	1	1	13	P30041	1	2742.35	High	9.655e-05	3.061e-07	3.74
	FALSE	High	VATPVDWKDGDSVMVLPTIPEEEAKK		0.00243858	0.000141751	1	1	1	P30041	2	2854.45	High	9.655e-05	0.0005779	2.75
	FALSE	High	VATPVDWKDGDSVMVLPTIPEEEAKK	1xOxidation [M14]	1.05057e-10	0.000141751	1	1	4	P30041	2	2870.45	High	9.655e-05	2.39e-12	3.61
	FALSE	High	VVFVFGPDK		0.00108501	0.000141751	1	1	7	P30041	0	1007.56	High	9.655e-05	0.0002293	2.32
	FALSE	High	VVFVFGPDKK		0.000551723	0.000141751	1	1	6	P30041	1	1135.65	High	9.655e-05	0.0001061	2.56
	FALSE	High	VVISLQLTAEK		0.000101942	0.000141751	1	1	6	P30041	0	1200.72	High	9.655e-05	1.559e-05	3.11
	FALSE	High	VVISLQLTAEKR		6.96951e-05	0.000141751	1	1	3	P30041	1	1356.82	High	9.655e-05	1.01e-05	3.21
FALSE	High	Master Protein	P98175	RNA-binding protein 10 OS=Homo sapiens OX=9606 GN=RBM10 PE=1 SV=3	0	245.714	39	33	70	32	930	103.5	5.97	172.65	33	1
	Checked	Confidence	Sequence	Modifications	Qvality PEP	Qvality q-value	# Protein Groups	# Proteins	# PSMs	Master Protein Accessions	# Missed Cleavages	Theo. MH+ [Da]	Confidence (by Search Engine): Sequest HT	Percolator q-Value (by Search Engine): Sequest HT	Percolator PEP (by Search Engine): Sequest HT	XCorr (by Search Engine): Sequest HT
	FALSE	High	AQPGAAPGIYQQSAEASSSQGTAANSQSYTIMSPAVLK	1xOxidation [M32]	3.8115e-06	8.98552e-05	1	1	1	P98175	0	3783.81	High	8.734e-05	1.027e-06	3.02
	FALSE	High	DGDYRDQDYR		0.14925	0.00632096	1	1	1	P98175	1	1302.53	High	0.004876	0.08794	1.81
	FALSE	High	DGLGSDNIGSR		0.000209589	8.98552e-05	1	1	2	P98175	0	1090.51	High	8.734e-05	7.402e-05	2.69
	FALSE	High	DQDYRTEQGEEEEEEEDEEEEEKASNIVMLR		1.89772e-13	8.98552e-05	1	1	1	P98175	2	3787.59	High	8.734e-05	2.227e-14	3.65
	FALSE	High	DQDYRTEQGEEEEEEEDEEEEEKASNIVMLR	1xOxidation [M29]	2.22756e-08	8.98552e-05	1	1	1	P98175	2	3803.58	High	8.734e-05	4.199e-09	2.09
	FALSE	High	EKYGIPEPPEPK		0.00926604	0.000260773	2	2	2	P52756; P98175	1	1383.72	High	0.0002012	0.004284	2.13
	FALSE	High	ESATADAGYAILEK		8.87443e-08	8.98552e-05	1	1	5	P98175	0	1438.71	High	8.734e-05	1.841e-08	3.14
	FALSE	High	ESATADAGYAILEKK		0.00398146	0.000260773	1	1	1	P98175	1	1566.8	High	0.0002012	0.001727	1.31
	FALSE	High	GDPTGAGPEASLEPGADSVSMQAFSR		2.82925e-06	8.98552e-05	1	1	1	P98175	0	2534.15	High	8.734e-05	7.435e-07	3.96
	FALSE	High	GDPTGAGPEASLEPGADSVSMQAFSR	1xOxidation [M21]	5.46565e-05	8.98552e-05	1	1	1	P98175	0	2550.14	High	8.734e-05	1.769e-05	3.83
	FALSE	High	GLVAAYSGESDSEEEQER		0.000339309	8.98552e-05	1	1	1	P98175	0	1955.85	High	8.734e-05	0.0001239	1.62
	FALSE	High	GPGITGTKGDPTGAGPEASLEPGADSVSMQAFSR		2.22574e-14	8.98552e-05	1	1	1	P98175	1	3245.54	High	8.734e-05	2.859e-15	5.86
	FALSE	High	GSSYGVTSTESYK		3.01162e-05	8.98552e-05	1	1	2	P98175	0	1365.62	High	8.734e-05	9.316e-06	2.65
	FALSE	High	GSSYGVTSTESYKETLHK		1.36708e-08	8.98552e-05	1	1	2	P98175	1	1973.95	High	8.734e-05	2.497e-09	5
	FALSE	High	GTKGPGITGTK		5.75004e-05	8.98552e-05	1	1	6	P98175	1	1016.57	High	8.734e-05	1.869e-05	3.01
	FALSE	High	KKQGIVTPIEAQTR		1.20537e-09	8.98552e-05	1	1	1	P98175	2	1568.91	High	8.734e-05	1.857e-10	4.88
	FALSE	High	KQGIVTPIEAQTR		0.000133625	8.98552e-05	1	1	1	P98175	1	1440.82	High	8.734e-05	4.592e-05	2.92
	FALSE	High	KYGGISTASVDFEQPTR		1.34751e-13	8.98552e-05	1	1	1	P98175	1	1855.92	High	8.734e-05	1.601e-14	4.24
	FALSE	High	LDQQTLPLGGR		5.36267e-05	8.98552e-05	1	1	5	P98175	0	1197.66	High	8.734e-05	1.731e-05	2.73
	FALSE	High	MLPQAATEDDIR		0.000163679	8.98552e-05	1	1	4	P98175	0	1359.66	High	8.734e-05	5.691e-05	2.83
	FALSE	High	MLPQAATEDDIR	1xOxidation [M1]	0.000330814	8.98552e-05	1	1	4	P98175	0	1375.65	High	8.734e-05	0.0001212	2.29
	FALSE	High	NLNPHSTMDSILGALAPYAVLSSSNVR		5.66332e-16	8.98552e-05	1	1	1	P98175	0	2827.44	High	8.734e-05	8.488e-17	4.96
	FALSE	High	NLNPHSTMDSILGALAPYAVLSSSNVR	1xOxidation [M8]	1.85171e-07	8.98552e-05	1	1	1	P98175	0	2843.44	High	8.734e-05	4.034e-08	2.93
	FALSE	High	NSFQPISSLRDDERR		0.0357666	0.00125556	1	1	1	P98175	2	1819.9	High	0.0009375	0.01835	2.87
	FALSE	High	QGIVTPIEAQTR		1.33761e-05	8.98552e-05	1	1	4	P98175	0	1312.72	High	8.734e-05	3.915e-06	3.69
	FALSE	High	RAHLSENELEALEK		0.0662405	0.00177638	1	1	1	P98175	1	1638.84	High	0.001335	0.03589	1.09
	FALSE	High	RAHLSENELEALEKNDMEQMK		0.00149413	0.000191045	1	1	1	P98175	2	2515.19	High	0.0001579	0.0006064	1.03
	FALSE	High	RAHLSENELEALEKNDMEQMK	2xOxidation [M17; M20]	2.29294e-05	8.98552e-05	1	1	1	P98175	2	2547.18	High	8.734e-05	6.998e-06	2.14
	FALSE	High	RESATADAGYAILEK		1.67152e-06	8.98552e-05	1	1	2	P98175	1	1594.81	High	8.734e-05	4.241e-07	3.53
	FALSE	High	RTYVPALEQSADGHK		1.25659e-06	8.98552e-05	1	1	3	P98175	1	1671.84	High	8.734e-05	3.135e-07	2.74
	FALSE	High	SEAEQKLPLGTR		0.000314457	8.98552e-05	1	1	3	P98175	1	1328.72	High	8.734e-05	0.0001149	1.46
	FALSE	High	SRDHDYRDMDYR		0.0124466	0.000435708	1	1	1	P98175	2	1628.69	High	0.0003213	0.005879	2.05
	FALSE	High	TEQGEEEEEEEDEEEEEK		1.62534e-10	8.98552e-05	1	1	1	P98175	0	2225.82	High	8.734e-05	2.187e-11	4.67
	FALSE	High	TEQGEEEEEEEDEEEEEKASNIVMLR	1xOxidation [M24]	6.11668e-17	8.98552e-05	1	1	1	P98175	1	3126.31	High	8.734e-05	1.011e-17	6
	FALSE	High	TYVPALEQSADGHKETGAPSK		0.00305352	0.000260773	1	1	1	P98175	1	2186.07	High	0.0002012	0.001304	2.74
	FALSE	High	TYVPALEQSADGHKETGAPSKEGK		0.0304884	0.00110159	1	1	1	P98175	2	2500.23	High	0.0008358	0.01546	2.93
	FALSE	High	VSMHYSDPKPK		0.00139364	0.000191045	1	1	1	P98175	0	1288.64	High	0.0001579	0.0005631	2.11
	FALSE	High	YGGISTASVDFEQPTR		2.96311e-08	8.98552e-05	1	1	2	P98175	0	1727.82	High	8.734e-05	5.712e-09	3.51
FALSE	High	Master Protein	P11142	Heat shock cognate 71 kDa protein OS=Homo sapiens OX=9606 GN=HSPA8 PE=1 SV=1	0	240.126	50	28	126	18	646	70.9	5.52	255.79	28	1
	Checked	Confidence	Sequence	Modifications	Qvality PEP	Qvality q-value	# Protein Groups	# Proteins	# PSMs	Master Protein Accessions	# Missed Cleavages	Theo. MH+ [Da]	Confidence (by Search Engine): Sequest HT	Percolator q-Value (by Search Engine): Sequest HT	Percolator PEP (by Search Engine): Sequest HT	XCorr (by Search Engine): Sequest HT
	FALSE	High	ARFEELNADLFR		3.45014e-08	8.98552e-05	2	2	1	P54652; P11142	1	1480.75	High	8.734e-05	6.716e-09	3.54
	FALSE	High	DAGTIAGLNVLR		0.000149778	8.98552e-05	1	1	2	P11142	0	1199.67	High	8.734e-05	5.196e-05	1.98
	FALSE	High	FDDAVVQSDMK		3.8565e-05	8.98552e-05	1	1	1	P11142	0	1254.57	High	8.734e-05	1.214e-05	3.06
	FALSE	High	FDDAVVQSDMK	1xOxidation [M10]	4.24128e-05	8.98552e-05	1	1	2	P11142	0	1270.56	High	8.734e-05	1.349e-05	2.52
	FALSE	High	FELTGIPPAPR		0.0493802	0.00139326	1	1	1	P11142	0	1197.66	High	0.001026	0.02601	1.73
	FALSE	High	HWPFMVVNDAGRPK		5.5407e-06	8.98552e-05	1	1	8	P11142	0	1653.83	High	8.734e-05	1.526e-06	3.05
	FALSE	High	HWPFMVVNDAGRPK	1xOxidation [M5]	3.79789e-09	8.98552e-05	1	1	12	P11142	0	1669.83	High	8.734e-05	6.342e-10	2.95
	FALSE	High	IINEPTAAAIAYGLDK		2.76348e-08	8.98552e-05	3	4	4	P54652; P11142; P11021	0	1659.9	High	8.734e-05	5.31e-09	4.13
	FALSE	High	IINEPTAAAIAYGLDKK		9.83105e-09	8.98552e-05	2	2	6	P54652; P11142	1	1787.99	High	8.734e-05	1.761e-09	3.58
	FALSE	High	LLQDFFNGK		0.00130815	0.000191045	2	3	1	P54652; P11142	0	1081.57	High	8.734e-05	0.0005245	1.83
	FALSE	High	LLQDFFNGKELNK		4.01352e-07	8.98552e-05	2	3	2	P54652; P11142	1	1565.83	High	8.734e-05	9.26e-08	3.16
	FALSE	High	ITITNDKGR		0.0106397	0.000353875	3	5	1	P54652; P11142; P0DMV9	1	1017.57	High	0.0002012	0.004955	2.11
	FALSE	High	LYQSAGGMPGGMPGGFPGGGAPPSGGASSGPTIEEVD		6.8737e-06	8.98552e-05	1	1	1	P11142	0	3346.5	High	8.734e-05	1.921e-06	3.41
	FALSE	High	LYQSAGGMPGGMPGGFPGGGAPPSGGASSGPTIEEVD	1xOxidation [M12]	0.000451295	8.98552e-05	1	1	1	P11142	0	3362.49	High	8.734e-05	0.0001689	2.97
	FALSE	High	MKEIAEAYLGK		6.57529e-06	8.98552e-05	1	1	7	P11142	1	1252.66	High	8.734e-05	1.836e-06	2.51
	FALSE	High	MKEIAEAYLGK	1xOxidation [M1]	1.08607e-06	8.98552e-05	1	1	8	P11142	1	1268.66	High	8.734e-05	2.676e-07	3.59
	FALSE	High	MVNHFIAEFK		9.80389e-06	8.98552e-05	1	1	9	P11142	0	1235.62	High	8.734e-05	2.818e-06	2.69
	FALSE	High	MVNHFIAEFK	1xOxidation [M1]	0.00015757	8.98552e-05	1	1	4	P11142	0	1251.62	High	8.734e-05	5.469e-05	2.14
	FALSE	High	MVNHFIAEFKR	1xOxidation [M1]	7.45705e-05	8.98552e-05	1	1	2	P11142	1	1407.72	High	8.734e-05	2.468e-05	2.17
	FALSE	High	NQTAEKEEFEHQQKELEK		7.84504e-05	8.98552e-05	1	1	1	P11142	2	2245.07	High	8.734e-05	2.59e-05	1.24
	FALSE	High	NQVAMNPTNTVFDAK		2.14441e-08	8.98552e-05	1	1	2	P11142	0	1649.8	High	8.734e-05	4.045e-09	2.88
	FALSE	High	NQVAMNPTNTVFDAK	1xOxidation [M5]	1.11397e-06	8.98552e-05	1	1	1	P11142	0	1665.79	High	8.734e-05	2.76e-07	3.97
	FALSE	High	NQVAMNPTNTVFDAKR	1xOxidation [M5]	7.66311e-07	8.98552e-05	1	1	1	P11142	1	1821.89	High	8.734e-05	1.847e-07	3.3
	FALSE	High	NSLESYAFNMK		2.5865e-05	8.98552e-05	1	1	2	P11142	0	1303.6	High	8.734e-05	7.94e-06	3.47
	FALSE	High	NSLESYAFNMK	1xOxidation [M10]	1.55746e-05	8.98552e-05	1	1	9	P11142	0	1319.59	High	8.734e-05	4.629e-06	2.77
	FALSE	High	RFDDAVVQSDMK		4.5936e-09	8.98552e-05	1	1	3	P11142	1	1410.67	High	8.734e-05	7.772e-10	4.68
	FALSE	High	RFDDAVVQSDMK	1xOxidation [M11]	6.09918e-07	8.98552e-05	1	1	2	P11142	1	1426.66	High	8.734e-05	1.451e-07	3.53
	FALSE	High	RFDDAVVQSDMKHWPFMVVNDAGRPK		0.0198867	0.000509636	1	1	2	P11142	2	3045.48	High	0.0003724	0.009765	1.65
	FALSE	High	RFDDAVVQSDMKHWPFMVVNDAGRPK	1xOxidation [M11]	4.33481e-08	8.98552e-05	1	1	1	P11142	2	3061.48	High	8.734e-05	8.593e-09	3.65
	FALSE	High	RFDDAVVQSDMKHWPFMVVNDAGRPK	2xOxidation [M11; M17]	0.000109782	8.98552e-05	1	1	1	P11142	2	3077.47	High	8.734e-05	3.72e-05	1.98
	FALSE	High	SFYPEEVSSMVLTK		6.52743e-05	8.98552e-05	1	1	2	P11142	0	1616.79	High	8.734e-05	2.135e-05	2.76
	FALSE	High	SFYPEEVSSMVLTK	1xOxidation [M10]	2.59131e-07	8.98552e-05	1	1	8	P11142	0	1632.78	High	8.734e-05	5.803e-08	2.76
	FALSE	High	SINPDEAVAYGAAVQAAILSGDK		8.04654e-05	8.98552e-05	1	1	1	P11142	0	2260.15	High	8.734e-05	2.669e-05	2.99
	FALSE	High	SQIHDIVLVGGSTR		3.49095e-07	8.98552e-05	1	1	2	P11142	0	1481.81	High	8.734e-05	7.994e-08	3.55
	FALSE	High	STAGDTHLGGEDFDNR		3.80839e-12	8.98552e-05	2	2	5	P54652; P11142	0	1691.73	High	8.734e-05	3.969e-13	3.68
	FALSE	High	TTPSYVAFTDTER		4.69413e-05	8.98552e-05	3	6	4	P54652; P11142; P0DMV9	0	1487.7	High	8.734e-05	1.5e-05	3.04
	FALSE	High	TVTNAVVTVPAYFNDSQR		3.05292e-06	8.98552e-05	1	1	2	P11142	0	1982	High	8.734e-05	8.105e-07	3.42
	FALSE	High	VEILANDQGNR		0.000304647	8.98552e-05	4	7	6	P54652; P11142; P11021; P0DMV9	0	1228.63	High	8.734e-05	0.0001108	2.91
	FALSE	High	VQVEYKGETK		0.000917588	8.98552e-05	2	2	1	P54652; P11142	1	1180.62	High	8.734e-05	0.0003598	2.4
FALSE	High	Master Protein	Q9Y520	Protein PRRC2C OS=Homo sapiens OX=9606 GN=PRRC2C PE=1 SV=4	0	238.676	18	41	70	40	2896	316.7	9.13	147.06	41	1
	Checked	Confidence	Sequence	Modifications	Qvality PEP	Qvality q-value	# Protein Groups	# Proteins	# PSMs	Master Protein Accessions	# Missed Cleavages	Theo. MH+ [Da]	Confidence (by Search Engine): Sequest HT	Percolator q-Value (by Search Engine): Sequest HT	Percolator PEP (by Search Engine): Sequest HT	XCorr (by Search Engine): Sequest HT
	FALSE	High	AAGSPSSSDQDEKLPGQDESTAGTSEQNDILK		9.26108e-13	8.98552e-05	1	1	1	Q9Y520	1	3262.48	High	8.734e-05	1.013e-13	5.12
	FALSE	High	AEHIPSGPLR		0.00443264	0.000260773	1	1	2	Q9Y520	0	1076.58	High	0.0002012	0.001941	2.5
	FALSE	High	AENKGNDPNVNIVPK		4.03533e-06	8.98552e-05	1	1	1	Q9Y520	1	1608.83	High	8.734e-05	1.091e-06	3.26
	FALSE	High	AQKLPDLSPVENK		0.000730479	8.98552e-05	1	1	1	Q9Y520	1	1438.79	High	8.734e-05	0.0002825	2.64
	FALSE	High	DDDKAKPGFLPK		0.000316457	8.98552e-05	1	1	2	Q9Y520	1	1330.7	High	8.734e-05	0.0001152	2.12
	FALSE	High	DLVIERPRPDSRPAVKK		0.0580915	0.00162957	1	1	1	Q9Y520	1	1976.14	High	0.001239	0.0312	3.21
	FALSE	High	DQMEGSPNSSESFEHIAR		2.4081e-10	8.98552e-05	1	1	1	Q9Y520	0	2020.87	High	8.734e-05	3.341e-11	3.8
	FALSE	High	DQMEGSPNSSESFEHIAR	1xOxidation [M3]	3.2062e-11	8.98552e-05	1	1	1	Q9Y520	0	2036.86	High	8.734e-05	3.849e-12	3.19
	FALSE	High	EEQVIQVWNK		0.01857	0.000509636	1	1	1	Q9Y520	0	1272.66	High	0.0003724	0.009014	1.63
	FALSE	High	EEQVIQVWNKK		0.00383341	0.000260773	1	1	1	Q9Y520	1	1400.75	High	0.0002012	0.001666	1.61
	FALSE	High	EKLEEKIEPR		0.000818711	8.98552e-05	1	1	2	Q9Y520	2	1270.7	High	8.734e-05	0.0003181	2.25
	FALSE	High	GPSFNQER		0.213613	0.00995432	1	1	1	Q9Y520	0	934.438	High	0.007897	0.1318	1.9
	FALSE	High	KKEEQVIQVWNK		3.03922e-08	8.98552e-05	1	1	1	Q9Y520	2	1528.85	High	8.734e-05	5.874e-09	3.9
	FALSE	High	KLGPISPPQPPSVSAWNKPLTSFGSAPSSEGAK		1.18265e-09	8.98552e-05	1	1	1	Q9Y520	1	3319.73	High	8.734e-05	1.829e-10	3
	FALSE	High	KPVKPHSSFKPDNHVR		0.0209014	0.000509636	1	1	1	Q9Y520	0	1873.02	High	0.0003724	0.01031	2.06
	FALSE	High	LGPISPPQPPSVSAWNKPLTSFGSAPSSEGAK		1.91487e-09	8.98552e-05	1	1	1	Q9Y520	0	3191.64	High	8.734e-05	3.064e-10	3.23
	FALSE	High	LLAQQHPPPDR		0.000465824	8.98552e-05	1	1	1	Q9Y520	0	1271.69	High	8.734e-05	0.000174	2.41
	FALSE	High	LLEKPYVR		0.0301152	0.00102123	1	1	1	Q9Y520	0	1017.61	High	0.0007215	0.01523	1.79
	FALSE	High	LLEKPYVRDDDK		0.0122916	0.000435708	1	1	1	Q9Y520	1	1490.78	High	0.0003213	0.005795	1.22
	FALSE	High	LLEKPYVRDDDKAKPGFLPK		6.65278e-05	8.98552e-05	1	1	2	Q9Y520	2	2329.29	High	8.734e-05	2.175e-05	2.99
	FALSE	High	LNGQQAALASQYR		1.50886e-05	8.98552e-05	1	1	1	Q9Y520	0	1419.73	High	8.734e-05	4.471e-06	2.56
	FALSE	High	LPSAQTPNGTDYVASGK		2.36272e-10	8.98552e-05	1	1	1	Q9Y520	0	1705.84	High	8.734e-05	3.275e-11	4.64
	FALSE	High	MEDTLVNNVPLPNTLPLPK		0.0320265	0.00110159	1	1	1	Q9Y520	0	2105.13	High	0.0008358	0.01635	1.54
	FALSE	High	NADLNAQTVVK		6.8737e-06	8.98552e-05	1	1	1	Q9Y520	0	1172.63	High	8.734e-05	1.92e-06	3.35
	FALSE	High	NGQESGLEIGTDTIQFGAPASNGNENEVVPVLSEK		0.000380315	8.98552e-05	1	1	1	Q9Y520	0	3600.73	High	8.734e-05	0.0001404	2.41
	FALSE	High	QAVPGRPGPFPSK		0.000465824	8.98552e-05	1	1	2	Q9Y520	0	1337.73	High	8.734e-05	0.0001747	2.86
	FALSE	High	QSEVPKPEDGEPPR		0.0180002	0.000509636	1	1	1	Q9Y520	0	1564.76	High	0.0003724	0.008757	1.52
	FALSE	High	RHEQFIPIAADK		8.80208e-06	8.98552e-05	1	1	1	Q9Y520	1	1424.76	High	8.734e-05	2.506e-06	3.6
	FALSE	High	RHEQFIPIAADKRPPK		2.32866e-08	8.98552e-05	1	1	3	Q9Y520	2	1903.07	High	8.734e-05	4.416e-09	4.31
	FALSE	High	RMPPPANLPSLK		0.000698791	8.98552e-05	3	3	2	Q5JSZ5; Q9Y520; P48634	1	1320.75	High	8.734e-05	0.0002683	2.27
	FALSE	High	SEAALDQEQITAAYSVEHNQLEAHPK		1.15304e-09	8.98552e-05	1	1	1	Q9Y520	0	2879.38	High	8.734e-05	1.781e-10	3.14
	FALSE	High	SGPIKKPVLR		3.57396e-05	8.98552e-05	1	1	1	Q9Y520	1	1094.7	High	8.734e-05	1.118e-05	2.85
	FALSE	High	SIQTPQSHGTLTAELWDNK		4.67751e-08	8.98552e-05	1	1	1	Q9Y520	0	2126.05	High	8.734e-05	9.301e-09	4.81
	FALSE	High	SNEVVAVPTNGTVNNVAQEPVNTLGDISGNK		2.69924e-10	8.98552e-05	1	1	1	Q9Y520	0	3137.57	High	8.734e-05	3.775e-11	4.31
	FALSE	High	SSSQIPAQPSVAK		0.00525615	0.000260773	1	1	1	Q9Y520	0	1299.69	High	0.0002012	0.002336	1.98
	FALSE	High	TVNQQTMAAPVVK		2.60295e-05	8.98552e-05	1	1	2	Q9Y520	0	1386.74	High	8.734e-05	7.979e-06	2.79
	FALSE	High	TVNQQTMAAPVVK	1xOxidation [M7]	0.000144187	8.98552e-05	1	1	2	Q9Y520	0	1402.74	High	8.734e-05	4.984e-05	2.43
	FALSE	High	TVNQQTMAAPVVKEEK		5.98977e-08	8.98552e-05	1	1	1	Q9Y520	1	1772.92	High	8.734e-05	1.209e-08	4.25
	FALSE	High	TVNQQTMAAPVVKEEK	1xOxidation [M7]	6.54579e-08	8.98552e-05	1	1	1	Q9Y520	1	1788.92	High	8.734e-05	1.328e-08	3.59
	FALSE	High	VAPPAVLNDISK		2.397e-05	8.98552e-05	1	1	1	Q9Y520	0	1223.7	High	8.734e-05	7.304e-06	2.78
	FALSE	High	VGENVLPPKR		0.00214301	0.000191045	1	1	2	Q9Y520	1	1108.65	High	0.0001579	0.0008935	2.88
	FALSE	High	VVVKPEK		0.0188029	0.000509636	1	1	8	Q9Y520	0	798.508	High	0.0003724	0.009145	1.72
	FALSE	High	VVVKPEKTEK		0.000395056	8.98552e-05	1	1	8	Q9Y520	1	1156.69	High	8.734e-05	0.0001462	1.92
	FALSE	High	YATLSLFNTYK		2.22139e-05	8.98552e-05	1	1	2	Q9Y520	0	1320.68	High	8.734e-05	6.726e-06	2.22
FALSE	High	Master Protein	Q8WWI1	LIM domain only protein 7 OS=Homo sapiens OX=9606 GN=LMO7 PE=1 SV=3	0	235.115	30	37	55	37	1683	192.6	8.09	129.17	37	1
[truncated: 32,633 more rows]
