# Supplementary material for: OTUD6A promotes prostate tumorigenesis via deubiquitinating Brg1 and AR
Source: Commun Biol. 2022 Mar 1;5:182. doi: 10.1038/s42003-022-03133-1 (PMC8888634; doi:10.1038/s42003-022-03133-1)
Supplement: Supplementary file 6 — Supplementary Data 3 [file 42003_2022_3133_MOESM6_ESM.xlsx]

## Sheet: shOTUD6A
Gene_id	Gene name	Gene description	FC(shOTUD6A/Scramble)	Log2FC(shOTUD6A/Scramble)	Pvalue	Padjust	Significant	Regulate	Scramble_1	Scramble_2	shOTUD6A_1	shOTUD6A_2	Scramble	shOTUD6A
ENSG00000128564	VGF	VGF nerve growth factor inducible [Source:HGNC Symbol;Acc:HGNC:12684]	19.442	4.28113	0	0	yes	up	4.51	4.43	101.05	98.38	4.47	99.715
ENSG00000215183	MSMP	microseminoprotein, prostate associated [Source:HGNC Symbol;Acc:HGNC:29663]	0.122	-3.03712	0	0	yes	down	5594.79	6076.29	683.51	639.75	5835.54	661.63
ENSG00000164128	NPY1R	neuropeptide Y receptor Y1 [Source:HGNC Symbol;Acc:HGNC:7956]	0.309	-1.69585	1.88501e-197	9.42944e-194	yes	down	251.84	243.29	71.96	74.88	247.565	73.42
ENSG00000150551	LYPD1	LY6/PLAUR domain containing 1 [Source:HGNC Symbol;Acc:HGNC:28431]	9.286	3.21509	8.10987e-192	3.04262e-188	yes	up	12.08	9.46	108.45	100.2	10.77	104.325
ENSG00000122861	PLAU	plasminogen activator, urokinase [Source:HGNC Symbol;Acc:HGNC:9052]	2.655	1.40869	1.55939e-186	4.68035e-183	yes	up	465.22	520.3	1193.82	1236.65	492.76	1215.23
ENSG00000125968	ID1	inhibitor of DNA binding 1, HLH protein [Source:HGNC Symbol;Acc:HGNC:5360]	4.361	2.12475	8.00502e-168	2.00219e-164	yes	up	78.34	82.09	359.92	350.64	80.215	355.28
ENSG00000087495	PHACTR3	phosphatase and actin regulator 3 [Source:HGNC Symbol;Acc:HGNC:15833]	0.206	-2.27667	5.10502e-155	1.09444e-151	yes	down	227.89	220.77	48.7	41.07	224.33	44.885
ENSG00000106366	SERPINE1	serpin family E member 1 [Source:HGNC Symbol;Acc:HGNC:8583]	3.043	1.60541	2.55169e-147	4.78664e-144	yes	up	54.57	58.09	168.09	176.33	56.33	172.21
ENSG00000137801	THBS1	thrombospondin 1 [Source:HGNC Symbol;Acc:HGNC:11785]	5.05	2.33615	2.98604e-146	4.97906e-143	yes	up	5.15	5.56	29.52	30.94	5.355	30.23
ENSG00000138623	SEMA7A	semaphorin 7A (John Milton Hagen blood group) [Source:HGNC Symbol;Acc:HGNC:10741]	3.702	1.88838	7.82525e-141	1.17434e-137	yes	up	22.66	24.87	82.19	89.8	23.765	85.995
ENSG00000164120	HPGD	hydroxyprostaglandin dehydrogenase 15-(NAD) [Source:HGNC Symbol;Acc:HGNC:5154]	0.227	-2.13914	1.35654e-136	1.85069e-133	yes	down	116.36	100.05	20	20.46	108.205	20.23
ENSG00000174501	ANKRD36C	ankyrin repeat domain 36C [Source:HGNC Symbol;Acc:HGNC:32946]	0.248	-2.01348	6.75582e-135	8.44872e-132	yes	down	21.02	18.61	3.94	5.25	19.815	4.595
ENSG00000169429	CXCL8	C-X-C motif chemokine ligand 8 [Source:HGNC Symbol;Acc:HGNC:6025]	9.265	3.21182	9.47826e-128	1.09416e-124	yes	up	4.53	4.65	51.06	50.21	4.59	50.635
ENSG00000116285	ERRFI1	ERBB receptor feedback inhibitor 1 [Source:HGNC Symbol;Acc:HGNC:18185]	2.724	1.44587	4.37676e-119	4.69157e-116	yes	up	64.15	61.34	160.97	179.6	62.745	170.285
ENSG00000002834	LASP1	LIM and SH3 protein 1 [Source:HGNC Symbol;Acc:HGNC:6513]	0.366	-1.44822	1.62393e-117	1.62469e-114	yes	down	102.8	101.1	34.91	38.17	101.95	36.54
ENSG00000117318	ID3	inhibitor of DNA binding 3, HLH protein [Source:HGNC Symbol;Acc:HGNC:5362]	8.121	3.02166	1.108e-107	1.03923e-104	yes	up	7.18	6.13	64.86	64.66	6.655	64.76
ENSG00000170323	FABP4	fatty acid binding protein 4 [Source:HGNC Symbol;Acc:HGNC:3559]	0.287	-1.80111	2.25593e-102	1.99146e-99	yes	down	307.9	300.58	85.6	77.9	304.24	81.75
ENSG00000113739	STC2	stanniocalcin 2 [Source:HGNC Symbol;Acc:HGNC:11374]	2.952	1.56177	2.10371e-100	1.75391e-97	yes	up	22.82	20.42	69.41	78.17	21.62	73.79
ENSG00000141526	SLC16A3	solute carrier family 16 member 3 [Source:HGNC Symbol;Acc:HGNC:10924]	2.726	1.44702	1.89616e-96	1.42278e-93	yes	up	60.83	58.17	165.5	178.7	59.5	172.1
ENSG00000138430	OLA1	Obg like ATPase 1 [Source:HGNC Symbol;Acc:HGNC:28833]	0.339	-1.56275	1.87894e-96	1.42278e-93	yes	down	193.3	190.43	63.96	69.27	191.865	66.615
ENSG00000023171	GRAMD1B	GRAM domain containing 1B [Source:HGNC Symbol;Acc:HGNC:29214]	2.448	1.29181	1.31803e-93	9.41892e-91	yes	up	55.9	57.05	127.26	150.4	56.475	138.83
ENSG00000232931	LINC00342	long intergenic non-protein coding RNA 342 [Source:HGNC Symbol;Acc:HGNC:42470]	0.206	-2.28261	1.42739e-93	9.73675e-91	yes	down	26.31	23.79	5.19	5.43	25.05	5.31
ENSG00000168672	FAM84B	family with sequence similarity 84 member B [Source:HGNC Symbol;Acc:HGNC:24166]	0.323	-1.62983	8.9617e-93	5.84731e-90	yes	down	43.5	43.2	14.53	12.9	43.35	13.715
ENSG00000072506	HSD17B10	hydroxysteroid 17-beta dehydrogenase 10 [Source:HGNC Symbol;Acc:HGNC:4800]	3.83	1.93747	1.53527e-90	9.59994e-88	yes	up	45.31	50.3	192.64	183.48	47.805	188.06
ENSG00000181104	F2R	coagulation factor II thrombin receptor [Source:HGNC Symbol;Acc:HGNC:3537]	0.454	-1.1393	4.60272e-85	2.76292e-82	yes	down	155.83	156.63	66.58	73.3	156.23	69.94
ENSG00000163739	CXCL1	C-X-C motif chemokine ligand 1 [Source:HGNC Symbol;Acc:HGNC:4602]	5.183	2.3737	1.33355e-84	7.69717e-82	yes	up	19.53	25.22	133.6	130.65	22.375	132.125
ENSG00000018408	WWTR1	WW domain containing transcription regulator 1 [Source:HGNC Symbol;Acc:HGNC:24042]	0.433	-1.20792	4.90863e-83	2.72829e-80	yes	down	138.87	140.22	56.14	67.17	139.545	61.655
ENSG00000125971	DYNLRB1	dynein light chain roadblock-type 1 [Source:HGNC Symbol;Acc:HGNC:15468]	2.888	1.52999	4.49549e-78	2.40942e-75	yes	up	142.51	139.72	411.11	407.3	141.115	409.205
ENSG00000174804	FZD4	frizzled class receptor 4 [Source:HGNC Symbol;Acc:HGNC:4042]	0.391	-1.35635	2.6885e-77	1.39125e-74	yes	down	32	31.44	11.3	12.63	31.72	11.965
ENSG00000258590	NBEAP1	neurobeachin pseudogene 1 [Source:HGNC Symbol;Acc:HGNC:1007]	0.29	-1.78583	1.43456e-75	7.17617e-73	yes	down	41.84	36.62	10.47	12.45	39.23	11.46
ENSG00000124875	CXCL6	C-X-C motif chemokine ligand 6 [Source:HGNC Symbol;Acc:HGNC:10643]	3.514	1.81315	1.94923e-75	9.43617e-73	yes	up	20.91	19.18	83.55	77.24	20.045	80.395
ENSG00000115414	FN1	fibronectin 1 [Source:HGNC Symbol;Acc:HGNC:3778]	0.464	-1.10678	1.28174e-74	6.01096e-72	yes	down	450.72	425.8	215.78	208.59	438.26	212.185
ENSG00000113140	SPARC	secreted protein acidic and cysteine rich [Source:HGNC Symbol;Acc:HGNC:11219]	0.274	-1.86993	1.13439e-71	5.15872e-69	yes	down	58.03	51.27	15.69	12.95	54.65	14.32
ENSG00000135821	GLUL	glutamate-ammonia ligase [Source:HGNC Symbol;Acc:HGNC:4341]	0.469	-1.09123	1.47511e-70	6.51086e-68	yes	down	197.17	213.61	96.33	95.59	205.39	95.96
ENSG00000101577	LPIN2	lipin 2 [Source:HGNC Symbol;Acc:HGNC:14450]	0.381	-1.39389	3.06911e-69	1.31595e-66	yes	down	36.91	37.42	12.39	15.58	37.165	13.985
ENSG00000115884	SDC1	syndecan 1 [Source:HGNC Symbol;Acc:HGNC:10658]	0.476	-1.07129	4.7449e-68	1.97797e-65	yes	down	162.24	164.93	77.79	74.95	163.585	76.37
ENSG00000163083	INHBB	inhibin beta B subunit [Source:HGNC Symbol;Acc:HGNC:6067]	0.5	-1.00062	2.10933e-67	8.55533e-65	yes	down	191.36	200.19	95.35	96.53	195.775	95.94
ENSG00000283932	AL121722.1	-	0.448	-1.15954	6.06976e-64	2.33561e-61	yes	down	86.24	78.8	33.83	38.09	82.52	35.96
ENSG00000196611	MMP1	matrix metallopeptidase 1 [Source:HGNC Symbol;Acc:HGNC:7155]	0.22	-2.1836	6.82625e-64	2.56104e-61	yes	down	30.58	31.74	5.8	6.05	31.16	5.925
ENSG00000153815	CMIP	c-Maf inducing protein [Source:HGNC Symbol;Acc:HGNC:24319]	0.422	-1.24368	1.04835e-61	3.74587e-59	yes	down	53.62	53.99	22.07	24.16	53.805	23.115
ENSG00000049759	NEDD4L	neural precursor cell expressed, developmentally down-regulated 4-like, E3 ubiquitin protein ligase [Source:HGNC Symbol;Acc:HGNC:7728]	0.48	-1.05796	1.31851e-61	4.60158e-59	yes	down	111.74	119.33	46.57	55.19	115.535	50.88
ENSG00000178343	SHISA3	shisa family member 3 [Source:HGNC Symbol;Acc:HGNC:25159]	0.472	-1.08299	4.40383e-61	1.50201e-58	yes	down	172.05	177.39	79.36	80.52	174.72	79.94
ENSG00000249992	TMEM158	transmembrane protein 158 (gene/pseudogene) [Source:HGNC Symbol;Acc:HGNC:30293]	3.032	1.60042	3.11454e-60	1.03866e-57	yes	up	20.51	19.16	61.97	62.43	19.835	62.2
ENSG00000144063	MALL	mal, T-cell differentiation protein like [Source:HGNC Symbol;Acc:HGNC:6818]	2.103	1.07237	4.3947e-60	1.43372e-57	yes	up	49.05	49.35	102.74	104.26	49.2	103.5
ENSG00000197635	DPP4	dipeptidyl peptidase 4 [Source:HGNC Symbol;Acc:HGNC:3009]	0.442	-1.17632	1.2831e-58	4.09692e-56	yes	down	58.01	57	22.93	25.59	57.505	24.26
ENSG00000176853	FAM91A1	family with sequence similarity 91 member A1 [Source:HGNC Symbol;Acc:HGNC:26306]	0.449	-1.15365	3.15524e-58	9.86473e-56	yes	down	60.27	57.6	25.24	28.18	58.935	26.71
ENSG00000171345	KRT19	keratin 19 [Source:HGNC Symbol;Acc:HGNC:6436]	0.498	-1.00603	2.01985e-57	6.1861e-55	yes	down	575.15	607.06	289.67	277.44	591.105	283.555
ENSG00000108821	COL1A1	collagen type I alpha 1 chain [Source:HGNC Symbol;Acc:HGNC:2197]	2.024	1.01738	8.77565e-56	2.63392e-53	yes	up	26.8	26.81	53.52	54.97	26.805	54.245
ENSG00000078124	ACER3	alkaline ceramidase 3 [Source:HGNC Symbol;Acc:HGNC:16066]	0.465	-1.10545	2.24623e-55	6.48255e-53	yes	down	35.25	35.13	14.9	17.72	35.19	16.31
ENSG00000137745	MMP13	matrix metallopeptidase 13 [Source:HGNC Symbol;Acc:HGNC:7159]	0.313	-1.67748	2.29672e-54	6.50318e-52	yes	down	32.32	31.92	10.14	9.94	32.12	10.04
ENSG00000231298	LINC00704	long intergenic non-protein coding RNA 704 [Source:HGNC Symbol;Acc:HGNC:44678]	0.311	-1.68317	5.1515e-54	1.43164e-51	yes	down	53.29	55.79	16.17	15.43	54.54	15.8
ENSG00000124102	PI3	peptidase inhibitor 3 [Source:HGNC Symbol;Acc:HGNC:8947]	0.348	-1.52478	6.20271e-54	1.69244e-51	yes	down	298.37	311.17	95.62	98.63	304.77	97.125
ENSG00000187678	SPRY4	sprouty RTK signaling antagonist 4 [Source:HGNC Symbol;Acc:HGNC:15533]	0.483	-1.04927	3.67792e-52	9.85618e-50	yes	down	69.93	72.35	31.01	36.3	71.14	33.655
ENSG00000105976	MET	MET proto-oncogene, receptor tyrosine kinase [Source:HGNC Symbol;Acc:HGNC:7029]	0.498	-1.00704	4.37901e-51	1.15291e-48	yes	down	162.9	189.82	109.65	77.77	176.36	93.71
ENSG00000172380	GNG12	G protein subunit gamma 12 [Source:HGNC Symbol;Acc:HGNC:19663]	0.476	-1.07137	2.87904e-50	7.44926e-48	yes	down	59.41	58.88	25.56	29.27	59.145	27.415
ENSG00000153944	MSI2	musashi RNA binding protein 2 [Source:HGNC Symbol;Acc:HGNC:18585]	0.448	-1.15912	2.16585e-49	5.41715e-47	yes	down	70.88	61.65	33.91	32.61	66.265	33.26
ENSG00000181333	HEPHL1	hephaestin like 1 [Source:HGNC Symbol;Acc:HGNC:30477]	4.484	2.16475	1.12191e-48	2.76009e-46	yes	up	1.57	1.5	7.3	8.99	1.535	8.145
ENSG00000166033	HTRA1	HtrA serine peptidase 1 [Source:HGNC Symbol;Acc:HGNC:9476]	0.409	-1.29024	1.75098e-48	4.23821e-46	yes	down	84.7	85.1	31.78	33.75	84.9	32.765
ENSG00000261713	SSTR5-AS1	SSTR5 antisense RNA 1 [Source:HGNC Symbol;Acc:HGNC:26502]	0.207	-2.27129	5.87866e-48	1.40033e-45	yes	down	14.62	16.46	2.37	2.63	15.54	2.5
ENSG00000154330	PGM5	phosphoglucomutase 5 [Source:HGNC Symbol;Acc:HGNC:8908]	0.442	-1.17701	4.55077e-47	1.03475e-44	yes	down	45.03	44.91	19.2	19.69	44.97	19.445
ENSG00000154175	ABI3BP	ABI family member 3 binding protein [Source:HGNC Symbol;Acc:HGNC:17265]	0.49	-1.03059	5.63258e-47	1.26161e-44	yes	down	117.22	114.3	54.66	53.19	115.76	53.925
ENSG00000148346	LCN2	lipocalin 2 [Source:HGNC Symbol;Acc:HGNC:6526]	8.371	3.06539	9.02111e-47	1.99088e-44	yes	up	1.39	1.52	33.35	30.19	1.455	31.77
ENSG00000070610	GBA2	glucosylceramidase beta 2 [Source:HGNC Symbol;Acc:HGNC:18986]	0.444	-1.17013	2.86652e-46	6.14542e-44	yes	down	80.2	84.7	33.19	35.46	82.45	34.325
ENSG00000140379	BCL2A1	BCL2 related protein A1 [Source:HGNC Symbol;Acc:HGNC:991]	4.283	2.09867	9.33679e-46	1.97348e-43	yes	up	14.27	10.97	62.37	67.13	12.62	64.75
ENSG00000147394	ZNF185	zinc finger protein 185 with LIM domain [Source:HGNC Symbol;Acc:HGNC:12976]	2.073	1.0516	1.22533e-45	2.55396e-43	yes	up	26.9	25.91	54.09	59.02	26.405	56.555
ENSG00000137834	SMAD6	SMAD family member 6 [Source:HGNC Symbol;Acc:HGNC:6772]	0.463	-1.11057	1.69316e-45	3.48071e-43	yes	down	19.95	22.03	9.66	9.55	20.99	9.605
ENSG00000108846	ABCC3	ATP binding cassette subfamily C member 3 [Source:HGNC Symbol;Acc:HGNC:54]	0.408	-1.29216	7.77648e-45	1.57705e-42	yes	down	31.77	33.35	10.8	11.69	32.56	11.245
ENSG00000171431	KRT20	keratin 20 [Source:HGNC Symbol;Acc:HGNC:20412]	0.134	-2.89454	1.14192e-44	2.25485e-42	yes	down	11.4	13.43	0.71	0.84	12.415	0.775
ENSG00000241973	PI4KA	phosphatidylinositol 4-kinase alpha [Source:HGNC Symbol;Acc:HGNC:8983]	0.433	-1.20884	2.1832e-44	4.25498e-42	yes	down	36.08	36.59	14.82	20.06	36.335	17.44
ENSG00000164949	GEM	GTP binding protein overexpressed in skeletal muscle [Source:HGNC Symbol;Acc:HGNC:4234]	3.001	1.58529	4.90384e-44	9.43486e-42	yes	up	10.2	10.63	34.15	34.28	10.415	34.215
ENSG00000178662	CSRNP3	cysteine and serine rich nuclear protein 3 [Source:HGNC Symbol;Acc:HGNC:30729]	0.351	-1.51002	1.25507e-43	2.3253e-41	yes	down	9.93	7.98	4.34	4.24	8.955	4.29
ENSG00000139278	GLIPR1	GLI pathogenesis related 1 [Source:HGNC Symbol;Acc:HGNC:17001]	3.159	1.65934	1.37309e-43	2.51292e-41	yes	up	3.38	2.96	11.17	13.6	3.17	12.385
ENSG00000239713	APOBEC3G	apolipoprotein B mRNA editing enzyme catalytic subunit 3G [Source:HGNC Symbol;Acc:HGNC:17357]	0.38	-1.39408	2.69043e-43	4.8645e-41	yes	down	61.13	53.9	18.94	20.11	57.515	19.525
ENSG00000102755	FLT1	fms related tyrosine kinase 1 [Source:HGNC Symbol;Acc:HGNC:3763]	0.404	-1.30683	1.31655e-42	2.3244e-40	yes	down	19.64	21.99	7.76	9.47	20.815	8.615
ENSG00000073756	PTGS2	prostaglandin-endoperoxide synthase 2 [Source:HGNC Symbol;Acc:HGNC:9605]	8.248	3.04411	7.74324e-42	1.33566e-39	yes	up	0.28	0.19	3.1	3.16	0.235	3.13
ENSG00000139163	ETNK1	ethanolamine kinase 1 [Source:HGNC Symbol;Acc:HGNC:24649]	0.491	-1.02526	1.47966e-40	2.52333e-38	yes	down	43.11	31.82	13.98	14.99	37.465	14.485
ENSG00000183607	GKN2	gastrokine 2 [Source:HGNC Symbol;Acc:HGNC:24588]	7.311	2.87013	1.85082e-40	3.12082e-38	yes	up	2.03	1.35	33.78	27.81	1.69	30.795
ENSG00000112033	PPARD	peroxisome proliferator activated receptor delta [Source:HGNC Symbol;Acc:HGNC:9235]	2.043	1.03071	3.23523e-40	5.33528e-38	yes	up	27.82	31.02	55.92	59.5	29.42	57.71
ENSG00000108602	ALDH3A1	aldehyde dehydrogenase 3 family member A1 [Source:HGNC Symbol;Acc:HGNC:405]	0.287	-1.79895	6.07743e-40	9.80688e-38	yes	down	29.48	30.34	7.55	8.09	29.91	7.82
ENSG00000151012	SLC7A11	solute carrier family 7 member 11 [Source:HGNC Symbol;Acc:HGNC:11059]	0.403	-1.3116	1.01723e-39	1.62125e-37	yes	down	9.43	8.7	3.33	3.59	9.065	3.46
ENSG00000185532	PRKG1	protein kinase, cGMP-dependent, type I [Source:HGNC Symbol;Acc:HGNC:9414]	0.347	-1.52647	2.52587e-38	3.82886e-36	yes	down	58.44	49.96	30.55	48.27	54.2	39.41
ENSG00000164056	SPRY1	sprouty RTK signaling antagonist 1 [Source:HGNC Symbol;Acc:HGNC:11269]	0.35	-1.51616	3.27301e-38	4.91181e-36	yes	down	46.35	46.3	13.32	15.35	46.325	14.335
ENSG00000019549	SNAI2	snail family transcriptional repressor 2 [Source:HGNC Symbol;Acc:HGNC:11094]	3.045	1.60651	3.72801e-38	5.52994e-36	yes	up	9.33	8.69	28.98	29.67	9.01	29.325
ENSG00000162494	LRRC38	leucine rich repeat containing 38 [Source:HGNC Symbol;Acc:HGNC:27005]	2.948	1.5598	4.55183e-38	6.63197e-36	yes	up	9.88	8.97	30.49	28.4	9.425	29.445
ENSG00000120217	CD274	CD274 molecule [Source:HGNC Symbol;Acc:HGNC:17635]	4.668	2.22283	4.92352e-38	7.10454e-36	yes	up	2.8	1.77	10.5	9.29	2.285	9.895
ENSG00000154734	ADAMTS1	ADAM metallopeptidase with thrombospondin type 1 motif 1 [Source:HGNC Symbol;Acc:HGNC:217]	2.427	1.27928	5.64628e-38	8.06988e-36	yes	up	7.1	8.27	19.59	18.28	7.685	18.935
ENSG00000079739	PGM1	phosphoglucomutase 1 [Source:HGNC Symbol;Acc:HGNC:8905]	0.403	-1.3118	5.96176e-38	8.44039e-36	yes	down	36.48	35.73	12.83	14.69	36.105	13.76
ENSG00000159217	IGF2BP1	insulin like growth factor 2 mRNA binding protein 1 [Source:HGNC Symbol;Acc:HGNC:28866]	0.253	-1.98022	3.09979e-37	4.30727e-35	yes	down	5.7	4.75	1.05	1.44	5.225	1.245
ENSG00000175602	CCDC85B	coiled-coil domain containing 85B [Source:HGNC Symbol;Acc:HGNC:24926]	2.044	1.03156	2.50501e-34	3.35648e-32	yes	up	93.35	105.33	214.24	193.32	99.34	203.78
ENSG00000144057	ST6GAL2	ST6 beta-galactoside alpha-2,6-sialyltransferase 2 [Source:HGNC Symbol;Acc:HGNC:10861]	6.209	2.63444	2.53317e-34	3.36419e-32	yes	up	0.2	0.22	2.35	3.59	0.21	2.97
ENSG00000170525	PFKFB3	6-phosphofructo-2-kinase/fructose-2,6-biphosphatase 3 [Source:HGNC Symbol;Acc:HGNC:8874]	2.11	1.07717	3.26177e-34	4.29381e-32	yes	up	15.69	16.22	37.79	37.94	15.955	37.865
ENSG00000105520	PLPPR2	phospholipid phosphatase related 2 [Source:HGNC Symbol;Acc:HGNC:29566]	2.06	1.04286	7.77643e-34	1.01479e-31	yes	up	24.72	26.48	50.25	54.3	25.6	52.275
ENSG00000223509	AC135983.2	-	0.439	-1.18661	4.20472e-33	5.39319e-31	yes	down	44.12	43.03	19.53	20.09	43.575	19.81
ENSG00000166272	WBP1L	WW domain binding protein 1 like [Source:HGNC Symbol;Acc:HGNC:23510]	0.376	-1.41005	7.01324e-33	8.91929e-31	yes	down	14.45	13.64	4.71	5.04	14.045	4.875
ENSG00000135636	DYSF	dysferlin [Source:HGNC Symbol;Acc:HGNC:3097]	0.429	-1.22166	1.84634e-32	2.32841e-30	yes	down	13.79	13.83	5.52	6.15	13.81	5.835
ENSG00000113578	FGF1	fibroblast growth factor 1 [Source:HGNC Symbol;Acc:HGNC:3665]	2.739	1.45341	1.93241e-32	2.41664e-30	yes	up	7.4	6.49	16.09	15.55	6.945	15.82
ENSG00000181634	TNFSF15	TNF superfamily member 15 [Source:HGNC Symbol;Acc:HGNC:11931]	6.046	2.59593	1.99294e-32	2.47174e-30	yes	up	0.12	0.16	1.89	2.35	0.14	2.12
ENSG00000091986	CCDC80	coiled-coil domain containing 80 [Source:HGNC Symbol;Acc:HGNC:30649]	2.764	1.46691	4.44814e-32	5.44557e-30	yes	up	6.56	6.79	18.74	21.76	6.675	20.25
ENSG00000133019	CHRM3	cholinergic receptor muscarinic 3 [Source:HGNC Symbol;Acc:HGNC:1952]	0.313	-1.67556	2.10024e-31	2.46236e-29	yes	down	5.61	5.89	1.76	3.11	5.75	2.435
ENSG00000088826	SMOX	spermine oxidase [Source:HGNC Symbol;Acc:HGNC:15862]	2.094	1.06617	2.50212e-31	2.9108e-29	yes	up	30.11	27.93	64.17	63.19	29.02	63.68
ENSG00000113070	HBEGF	heparin binding EGF like growth factor [Source:HGNC Symbol;Acc:HGNC:3059]	3.273	1.71081	5.16045e-31	5.95715e-29	yes	up	4.18	4.15	14.69	16.3	4.165	15.495
ENSG00000109610	SOD3	superoxide dismutase 3 [Source:HGNC Symbol;Acc:HGNC:11181]	0.368	-1.44177	1.01604e-30	1.16395e-28	yes	down	57.03	69.02	23.1	18.87	63.025	20.985
ENSG00000164684	ZNF704	zinc finger protein 704 [Source:HGNC Symbol;Acc:HGNC:32291]	0.483	-1.04901	3.25636e-30	3.64689e-28	yes	down	7.99	9.16	3.94	4.47	8.575	4.205
ENSG00000133687	TMTC1	transmembrane and tetratricopeptide repeat containing 1 [Source:HGNC Symbol;Acc:HGNC:24099]	0.423	-1.24096	1.05178e-29	1.14377e-27	yes	down	12.05	11.14	3.92	5.2	11.595	4.56
ENSG00000109321	AREG	amphiregulin [Source:HGNC Symbol;Acc:HGNC:651]	2.181	1.12518	1.47884e-29	1.58521e-27	yes	up	37.14	35.09	78.56	81.66	36.115	80.11
ENSG00000166828	SCNN1G	sodium channel epithelial 1 gamma subunit [Source:HGNC Symbol;Acc:HGNC:10602]	4.499	2.16954	1.81226e-29	1.92883e-27	yes	up	0.8	0.94	6.11	5.4	0.87	5.755
ENSG00000100311	PDGFB	platelet derived growth factor subunit B [Source:HGNC Symbol;Acc:HGNC:8800]	0.383	-1.38632	2.7805e-29	2.91797e-27	yes	down	18.74	17.43	6.29	6.67	18.085	6.48
ENSG00000117394	SLC2A1	solute carrier family 2 member 1 [Source:HGNC Symbol;Acc:HGNC:11005]	2.148	1.10299	4.54084e-29	4.73225e-27	yes	up	20.83	22.2	49.49	50.43	21.515	49.96
ENSG00000103888	CEMIP	cell migration inducing hyaluronan binding protein [Source:HGNC Symbol;Acc:HGNC:29213]	2.813	1.49233	5.4347e-29	5.62473e-27	yes	up	2.09	2.83	7.02	7.93	2.46	7.475
ENSG00000070404	FSTL3	follistatin like 3 [Source:HGNC Symbol;Acc:HGNC:3973]	2.133	1.09313	2.77978e-28	2.81866e-26	yes	up	17.47	18.22	37.54	38.87	17.845	38.205
ENSG00000155657	TTN	titin [Source:HGNC Symbol;Acc:HGNC:12403]	0.348	-1.52356	9.9718e-28	9.84518e-26	yes	down	1.13	1.43	0.53	0.53	1.28	0.53
ENSG00000205730	ITPRIPL2	inositol 1,4,5-trisphosphate receptor interacting protein like 2 [Source:HGNC Symbol;Acc:HGNC:27257]	0.485	-1.04503	1.55154e-27	1.52183e-25	yes	down	12.2	12.58	5.49	6.19	12.39	5.84
ENSG00000059377	TBXAS1	thromboxane A synthase 1 [Source:HGNC Symbol;Acc:HGNC:11609]	0.48	-1.05789	2.16286e-27	2.08064e-25	yes	down	51.4	66.07	35.87	34.85	58.735	35.36
ENSG00000145934	TENM2	teneurin transmembrane protein 2 [Source:HGNC Symbol;Acc:HGNC:29943]	4.752	2.24862	5.21577e-27	4.92283e-25	yes	up	0.17	0.2	1.46	1.92	0.185	1.69
ENSG00000126562	WNK4	WNK lysine deficient protein kinase 4 [Source:HGNC Symbol;Acc:HGNC:14544]	0.472	-1.08209	5.38869e-27	5.05425e-25	yes	down	26.34	23.67	10.89	12.1	25.005	11.495
ENSG00000100558	PLEK2	pleckstrin 2 [Source:HGNC Symbol;Acc:HGNC:19238]	2.256	1.17349	2.06858e-26	1.89287e-24	yes	up	22.13	20.36	51.94	51.87	21.245	51.905
ENSG00000171346	KRT15	keratin 15 [Source:HGNC Symbol;Acc:HGNC:6421]	0.356	-1.49104	3.26021e-26	2.94735e-24	yes	down	36.16	31.49	11.54	12.05	33.825	11.795
ENSG00000076356	PLXNA2	plexin A2 [Source:HGNC Symbol;Acc:HGNC:9100]	2.438	1.28545	3.90652e-26	3.48959e-24	yes	up	2.53	3.27	6.94	7.54	2.9	7.24
ENSG00000101911	PRPS2	phosphoribosyl pyrophosphate synthetase 2 [Source:HGNC Symbol;Acc:HGNC:9465]	0.471	-1.08641	8.54832e-26	7.50203e-24	yes	down	34.8	34.91	14.76	15.52	34.855	15.14
ENSG00000087494	PTHLH	parathyroid hormone like hormone [Source:HGNC Symbol;Acc:HGNC:9607]	3.137	1.64948	1.09829e-25	9.52722e-24	yes	up	64.49	63.5	197.95	255.23	63.995	226.59
ENSG00000175471	MCTP1	multiple C2 and transmembrane domain containing 1 [Source:HGNC Symbol;Acc:HGNC:26183]	0.464	-1.10926	2.64359e-24	2.19184e-22	yes	down	28.38	26.23	9.51	12.78	27.305	11.145
ENSG00000011422	PLAUR	plasminogen activator, urokinase receptor [Source:HGNC Symbol;Acc:HGNC:9053]	2.094	1.06592	3.42561e-24	2.79392e-22	yes	up	31.3	32.15	65.77	62.83	31.725	64.3
ENSG00000081803	CADPS2	calcium dependent secretion activator 2 [Source:HGNC Symbol;Acc:HGNC:16018]	0.289	-1.7923	4.53666e-24	3.68009e-22	yes	down	5.62	5.54	1.07	1.26	5.58	1.165
ENSG00000276116	FUT8-AS1	FUT8 antisense RNA 1 [Source:HGNC Symbol;Acc:HGNC:44294]	2.789	1.47978	4.81644e-24	3.88604e-22	yes	up	8.09	7.98	24.23	25.31	8.035	24.77
ENSG00000124225	PMEPA1	prostate transmembrane protein, androgen induced 1 [Source:HGNC Symbol;Acc:HGNC:14107]	2.375	1.24793	7.78771e-23	5.96276e-21	yes	up	7.09	10.76	20.82	19.3	8.925	20.06
ENSG00000125730	C3	complement C3 [Source:HGNC Symbol;Acc:HGNC:1318]	5.02	2.32762	1.34771e-22	1.02147e-20	yes	up	0.06	0.26	2.07	4.49	0.16	3.28
ENSG00000162892	IL24	interleukin 24 [Source:HGNC Symbol;Acc:HGNC:11346]	4.958	2.30969	6.94565e-22	5.05987e-20	yes	up	1.2	0.44	27.56	29.91	0.82	28.735
ENSG00000109654	TRIM2	tripartite motif containing 2 [Source:HGNC Symbol;Acc:HGNC:15974]	0.464	-1.10781	9.23559e-22	6.63151e-20	yes	down	10.08	9.26	3.83	4.44	9.67	4.135
ENSG00000143226	FCGR2A	Fc fragment of IgG receptor IIa [Source:HGNC Symbol;Acc:HGNC:3616]	0.336	-1.57321	1.10555e-21	7.90049e-20	yes	down	34.14	37.07	9.23	11.89	35.605	10.56
ENSG00000184731	FAM110C	family with sequence similarity 110 member C [Source:HGNC Symbol;Acc:HGNC:33340]	0.469	-1.09094	3.63676e-21	2.43647e-19	yes	down	17.02	15.88	6.87	7.84	16.45	7.355
ENSG00000248905	FMN1	formin 1 [Source:HGNC Symbol;Acc:HGNC:3768]	3.006	1.58782	3.96614e-21	2.63362e-19	yes	up	0.79	0.74	3.12	4.06	0.765	3.59
ENSG00000162772	ATF3	activating transcription factor 3 [Source:HGNC Symbol;Acc:HGNC:785]	3.484	1.80083	3.51248e-20	2.17817e-18	yes	up	1.94	3.26	9.48	13.6	2.6	11.54
ENSG00000057294	PKP2	plakophilin 2 [Source:HGNC Symbol;Acc:HGNC:9024]	0.476	-1.07027	5.02681e-20	3.0917e-18	yes	down	14.2	14.64	7.07	6.36	14.42	6.715
ENSG00000082497	SERTAD4	SERTA domain containing 4 [Source:HGNC Symbol;Acc:HGNC:25236]	0.289	-1.79304	7.56404e-20	4.61437e-18	yes	down	3.36	3.21	0.72	0.54	3.285	0.63
ENSG00000123643	SLC36A1	solute carrier family 36 member 1 [Source:HGNC Symbol;Acc:HGNC:18761]	2.145	1.10114	1.65472e-19	9.8934e-18	yes	up	5.49	4.79	9.28	10.73	5.14	10.005
ENSG00000205269	TMEM170B	transmembrane protein 170B [Source:HGNC Symbol;Acc:HGNC:34244]	0.338	-1.56439	2.12891e-19	1.26279e-17	yes	down	2.58	2.41	0.63	0.74	2.495	0.685
ENSG00000116711	PLA2G4A	phospholipase A2 group IVA [Source:HGNC Symbol;Acc:HGNC:9035]	2.804	1.48747	2.57622e-19	1.51021e-17	yes	up	3.1	2.56	9.65	8.81	2.83	9.23
ENSG00000182795	C1orf116	chromosome 1 open reading frame 116 [Source:HGNC Symbol;Acc:HGNC:28667]	3.012	1.59095	5.68639e-19	3.28214e-17	yes	up	1	1.24	5.34	4.86	1.12	5.1
ENSG00000105552	BCAT2	branched chain amino acid transaminase 2 [Source:HGNC Symbol;Acc:HGNC:977]	0.396	-1.33666	8.9443e-19	5.10369e-17	yes	down	25.06	27.51	8.9	9.54	26.285	9.22
ENSG00000135525	MAP7	microtubule associated protein 7 [Source:HGNC Symbol;Acc:HGNC:6869]	2.733	1.45028	9.85697e-19	5.60317e-17	yes	up	2.38	2.01	6.1	6.95	2.195	6.525
ENSG00000151715	TMEM45B	transmembrane protein 45B [Source:HGNC Symbol;Acc:HGNC:25194]	2.574	1.36409	1.32557e-18	7.50673e-17	yes	up	2.68	2.78	9.17	13.7	2.73	11.435
ENSG00000148926	ADM	adrenomedullin [Source:HGNC Symbol;Acc:HGNC:259]	3.121	1.64191	1.73619e-18	9.68588e-17	yes	up	3.72	3.39	12.67	14.55	3.555	13.61
ENSG00000253658	LINC01592	long intergenic non-protein coding RNA 1592 [Source:HGNC Symbol;Acc:HGNC:51557]	2.512	1.32855	3.23293e-18	1.7837e-16	yes	up	120.86	123.63	127.18	140.36	122.245	133.77
ENSG00000162711	NLRP3	NLR family pyrin domain containing 3 [Source:HGNC Symbol;Acc:HGNC:16400]	0.256	-1.96659	4.40487e-18	2.38642e-16	yes	down	3.13	2.62	0.56	0.42	2.875	0.49
ENSG00000104219	ZDHHC2	zinc finger DHHC-type containing 2 [Source:HGNC Symbol;Acc:HGNC:18469]	0.431	-1.21297	4.94183e-18	2.6677e-16	yes	down	7.96	8.48	3.16	6.81	8.22	4.985
ENSG00000007402	CACNA2D2	calcium voltage-gated channel auxiliary subunit alpha2delta 2 [Source:HGNC Symbol;Acc:HGNC:1400]	0.425	-1.23345	5.15542e-18	2.77303e-16	yes	down	8.91	7.46	3.11	3.67	8.185	3.39
ENSG00000086548	CEACAM6	carcinoembryonic antigen related cell adhesion molecule 6 [Source:HGNC Symbol;Acc:HGNC:1818]	3.441	1.78268	7.44296e-18	3.93298e-16	yes	up	1.01	0.93	4.95	5.07	0.97	5.01
ENSG00000234715	AC005064.1	-	0.393	-1.34625	9.70474e-18	5.03941e-16	yes	down	23.6	21.45	7.86	9.01	22.525	8.435
ENSG00000204516	MICB	MHC class I polypeptide-related sequence B [Source:HGNC Symbol;Acc:HGNC:7091]	2.262	1.17788	9.84375e-18	5.09397e-16	yes	up	7.6	11.42	21.27	22.04	9.51	21.655
ENSG00000269927	AC004817.3	-	3.976	1.9913	2.13417e-17	1.08201e-15	yes	up	0.36	0.34	4.26	3.66	0.35	3.96
ENSG00000182866	LCK	LCK proto-oncogene, Src family tyrosine kinase [Source:HGNC Symbol;Acc:HGNC:6524]	3.684	1.8813	4.90696e-17	2.43032e-15	yes	up	0.86	1.69	5.6	5.51	1.275	5.555
ENSG00000260401	AP002761.4	-	0.389	-1.3604	6.63715e-17	3.25502e-15	yes	down	7.14	7.29	2.35	2.45	7.215	2.4
ENSG00000162493	PDPN	podoplanin [Source:HGNC Symbol;Acc:HGNC:29602]	2.693	1.42947	9.78363e-17	4.75155e-15	yes	up	3.94	4.66	13.61	12.46	4.3	13.035
ENSG00000079257	LXN	latexin [Source:HGNC Symbol;Acc:HGNC:13347]	2.961	1.5661	1.7599e-16	8.41111e-15	yes	up	4.58	5.27	19.22	18.17	4.925	18.695
ENSG00000134193	REG4	regenerating family member 4 [Source:HGNC Symbol;Acc:HGNC:22977]	3.426	1.77653	6.25498e-16	2.91517e-14	yes	up	1.62	1.28	7.37	8.57	1.45	7.97
ENSG00000176485	PLA2G16	phospholipase A2 group XVI [Source:HGNC Symbol;Acc:HGNC:17825]	0.45	-1.15108	1.02497e-15	4.66111e-14	yes	down	25.3	27.65	12.39	10.62	26.475	11.505
ENSG00000258883	AC068446.3	-	0.349	-1.51928	2.09551e-15	9.19511e-14	yes	down	102.57	100.92	21.32	28.57	101.745	24.945
ENSG00000204880	KRTAP4-8	keratin associated protein 4-8 [Source:HGNC Symbol;Acc:HGNC:17230]	0.273	-1.87549	2.64677e-15	1.14467e-13	yes	down	1.18	1.19	0.1	0.11	1.185	0.105
ENSG00000073737	DHRS9	dehydrogenase/reductase 9 [Source:HGNC Symbol;Acc:HGNC:16888]	3.677	1.87848	4.63595e-15	1.97087e-13	yes	up	0.29	0.33	5.27	3.58	0.31	4.425
ENSG00000134508	CABLES1	Cdk5 and Abl enzyme substrate 1 [Source:HGNC Symbol;Acc:HGNC:25097]	0.497	-1.00841	8.15082e-15	3.40722e-13	yes	down	12.15	10.34	6.32	5.56	11.245	5.94
ENSG00000179104	TMTC2	transmembrane and tetratricopeptide repeat containing 2 [Source:HGNC Symbol;Acc:HGNC:25440]	0.474	-1.07614	8.63742e-15	3.56104e-13	yes	down	6.34	6.56	2.72	3.27	6.45	2.995
ENSG00000166922	SCG5	secretogranin V [Source:HGNC Symbol;Acc:HGNC:10816]	3.083	1.62423	9.7985e-15	4.01765e-13	yes	up	7.1	9.87	25.78	20.09	8.485	22.935
ENSG00000170989	S1PR1	sphingosine-1-phosphate receptor 1 [Source:HGNC Symbol;Acc:HGNC:3165]	3.344	1.7417	1.09802e-14	4.46557e-13	yes	up	0.54	0.5	3.39	3.21	0.52	3.3
ENSG00000170689	HOXB9	homeobox B9 [Source:HGNC Symbol;Acc:HGNC:5120]	3.597	1.84686	1.38871e-14	5.61736e-13	yes	up	0.07	0.27	2.5	2.56	0.17	2.53
ENSG00000170927	PKHD1	PKHD1, fibrocystin/polyductin [Source:HGNC Symbol;Acc:HGNC:9016]	0.317	-1.65725	1.9274e-14	7.73381e-13	yes	down	0.64	0.63	0.13	0.11	0.635	0.12
ENSG00000075651	PLD1	phospholipase D1 [Source:HGNC Symbol;Acc:HGNC:9067]	0.451	-1.1478	2.1536e-14	8.61843e-13	yes	down	7.14	8.06	3.04	3.95	7.6	3.495
ENSG00000115339	GALNT3	polypeptide N-acetylgalactosaminyltransferase 3 [Source:HGNC Symbol;Acc:HGNC:4125]	2.118	1.08245	2.64429e-14	1.0554e-12	yes	up	4.31	5.71	11.33	12.11	5.01	11.72
ENSG00000137440	FGFBP1	fibroblast growth factor binding protein 1 [Source:HGNC Symbol;Acc:HGNC:19695]	2.02	1.01465	7.31206e-14	2.75018e-12	yes	up	15.15	14.42	32.04	30.61	14.785	31.325
ENSG00000175161	CADM2	cell adhesion molecule 2 [Source:HGNC Symbol;Acc:HGNC:29849]	3.429	1.77758	1.03071e-13	3.76347e-12	yes	up	1.1	0.27	7.62	10.84	0.685	9.23
ENSG00000131737	KRT34	keratin 34 [Source:HGNC Symbol;Acc:HGNC:6452]	2.957	1.56412	1.89386e-13	6.832e-12	yes	up	1.62	1.62	7.43	6.72	1.62	7.075
ENSG00000211772	TRBC2	T-cell receptor beta constant 2 [Source:HGNC Symbol;Acc:HGNC:12157]	2.426	1.27863	2.15152e-13	7.70592e-12	yes	up	9.81	12.46	29.38	32.54	11.135	30.96
ENSG00000175591	P2RY2	purinergic receptor P2Y2 [Source:HGNC Symbol;Acc:HGNC:8541]	0.489	-1.03093	2.61224e-13	9.28954e-12	yes	down	16.47	16.57	6.66	8.14	16.52	7.4
ENSG00000253203	GUSBP3	glucuronidase, beta pseudogene 3 [Source:HGNC Symbol;Acc:HGNC:37301]	0.495	-1.01351	2.661e-13	9.4183e-12	yes	down	16.67	15.05	9.28	5.85	15.86	7.565
ENSG00000125848	FLRT3	fibronectin leucine rich transmembrane protein 3 [Source:HGNC Symbol;Acc:HGNC:3762]	2.716	1.44156	2.73891e-13	9.67125e-12	yes	up	1.23	0.99	3.78	5.36	1.11	4.57
ENSG00000110944	IL23A	interleukin 23 subunit alpha [Source:HGNC Symbol;Acc:HGNC:15488]	3.308	1.72583	4.5668e-13	1.58277e-11	yes	up	1.07	0.82	8.2	7.25	0.945	7.725
ENSG00000188064	WNT7B	Wnt family member 7B [Source:HGNC Symbol;Acc:HGNC:12787]	2.45	1.29275	5.28709e-13	1.81564e-11	yes	up	1.7	1.5	4.69	4.71	1.6	4.7
ENSG00000179862	CITED4	Cbp/p300 interacting transactivator with Glu/Asp rich carboxy-terminal domain 4 [Source:HGNC Symbol;Acc:HGNC:18696]	0.35	-1.51399	8.41605e-13	2.80044e-11	yes	down	9.79	10.42	2.1	2.63	10.105	2.365
ENSG00000154639	CXADR	coxsackie virus and adenovirus receptor [Source:HGNC Symbol;Acc:HGNC:2559]	0.43	-1.21763	1.20188e-12	3.94674e-11	yes	down	4.89	5.7	1.75	2.06	5.295	1.905
ENSG00000170615	SLC26A5	solute carrier family 26 member 5 [Source:HGNC Symbol;Acc:HGNC:9359]	0.345	-1.53633	1.93209e-12	6.22208e-11	yes	down	4.48	4.34	0.79	1.17	4.41	0.98
ENSG00000164161	HHIP	hedgehog interacting protein [Source:HGNC Symbol;Acc:HGNC:14866]	0.483	-1.04847	2.04504e-12	6.54369e-11	yes	down	8.71	10.08	3.69	4.25	9.395	3.97
ENSG00000128422	KRT17	keratin 17 [Source:HGNC Symbol;Acc:HGNC:6427]	3.22	1.68685	2.23994e-12	7.15207e-11	yes	up	0.49	0.08	3.82	3.17	0.285	3.495
ENSG00000127152	BCL11B	B-cell CLL/lymphoma 11B [Source:HGNC Symbol;Acc:HGNC:13222]	2.359	1.23818	2.29081e-12	7.28353e-11	yes	up	1.15	0.86	2.51	2.98	1.005	2.745
ENSG00000114698	PLSCR4	phospholipid scramblase 4 [Source:HGNC Symbol;Acc:HGNC:16497]	0.431	-1.21562	2.58622e-12	8.17084e-11	yes	down	9.17	7.52	2.83	3.13	8.345	2.98
ENSG00000165474	GJB2	gap junction protein beta 2 [Source:HGNC Symbol;Acc:HGNC:4284]	3.123	1.64283	2.91416e-12	9.13001e-11	yes	up	0.34	0.66	3.87	3.18	0.5	3.525
ENSG00000151651	ADAM8	ADAM metallopeptidase domain 8 [Source:HGNC Symbol;Acc:HGNC:215]	2.324	1.21651	2.92884e-12	9.15691e-11	yes	up	2.25	2.66	6.44	6.6	2.455	6.52
ENSG00000116117	PARD3B	par-3 family cell polarity regulator beta [Source:HGNC Symbol;Acc:HGNC:14446]	0.424	-1.23904	5.99529e-12	1.79523e-10	yes	down	2.43	2.12	1	0.74	2.275	0.87
ENSG00000182379	NXPH4	neurexophilin 4 [Source:HGNC Symbol;Acc:HGNC:8078]	2.205	1.14109	7.09034e-12	2.09047e-10	yes	up	5.77	5.04	12.43	14.29	5.405	13.36
ENSG00000124813	RUNX2	runt related transcription factor 2 [Source:HGNC Symbol;Acc:HGNC:10472]	2.218	1.14911	8.67961e-12	2.53414e-10	yes	up	2.39	2.32	6.22	6.22	2.355	6.22
ENSG00000204072	ARMCX7P	armadillo repeat containing, X-linked 7, pseudogene [Source:HGNC Symbol;Acc:HGNC:49917]	3.039	1.60363	9.3065e-12	2.69619e-10	yes	up	0	0.01	11.77	7.03	0.005	9.4
ENSG00000116016	EPAS1	endothelial PAS domain protein 1 [Source:HGNC Symbol;Acc:HGNC:3374]	2.667	1.41508	1.07406e-11	3.09516e-10	yes	up	0.65	1.01	2.11	2.96	0.83	2.535
ENSG00000163735	CXCL5	C-X-C motif chemokine ligand 5 [Source:HGNC Symbol;Acc:HGNC:10642]	2.63	1.39502	1.08415e-11	3.11684e-10	yes	up	1.44	1.32	4.65	5.19	1.38	4.92
ENSG00000236283	AC019197.1	-	0.405	-1.30366	1.461e-11	4.14466e-10	yes	down	15.58	9.45	10.47	7.43	12.515	8.95
ENSG00000136040	PLXNC1	plexin C1 [Source:HGNC Symbol;Acc:HGNC:9106]	0.423	-1.24209	1.50849e-11	4.26327e-10	yes	down	2.86	2.75	1.01	1.24	2.805	1.125
ENSG00000138347	MYPN	myopalladin [Source:HGNC Symbol;Acc:HGNC:23246]	2.731	1.44936	1.9122e-11	5.33391e-10	yes	up	0.4	0.45	1.66	2.1	0.425	1.88
ENSG00000138061	CYP1B1	cytochrome P450 family 1 subfamily B member 1 [Source:HGNC Symbol;Acc:HGNC:2597]	2.869	1.52079	1.93097e-11	5.37628e-10	yes	up	0.36	0.28	1.43	1.85	0.32	1.64
ENSG00000152804	HHEX	hematopoietically expressed homeobox [Source:HGNC Symbol;Acc:HGNC:4901]	0.472	-1.0839	3.51756e-11	9.44329e-10	yes	down	15.35	14.61	5.99	6.2	14.98	6.095
ENSG00000271225	BNIP3P4	BCL2 interacting protein 3 pseudogene 4 [Source:HGNC Symbol;Acc:HGNC:39657]	0.375	-1.41525	3.51352e-11	9.44329e-10	yes	down	22.26	21.8	5.81	7.33	22.03	6.57
ENSG00000125538	IL1B	interleukin 1 beta [Source:HGNC Symbol;Acc:HGNC:5992]	2.344	1.22879	3.82395e-11	1.02292e-09	yes	up	3.96	4.17	10.77	11.68	4.065	11.225
ENSG00000162894	FCMR	Fc fragment of IgM receptor [Source:HGNC Symbol;Acc:HGNC:14315]	2.615	1.38693	5.6253e-11	1.47586e-09	yes	up	3.79	3.57	12.01	12.89	3.68	12.45
ENSG00000242779	ZNF702P	zinc finger protein 702, pseudogene [Source:HGNC Symbol;Acc:HGNC:25775]	0.47	-1.09067	6.45185e-11	1.67804e-09	yes	down	9.06	9.31	3.76	4.36	9.185	4.06
ENSG00000139973	SYT16	synaptotagmin 16 [Source:HGNC Symbol;Acc:HGNC:23142]	0.495	-1.0157	6.64903e-11	1.72633e-09	yes	down	35.78	32.51	13.69	17.4	34.145	15.545
ENSG00000095752	IL11	interleukin 11 [Source:HGNC Symbol;Acc:HGNC:5966]	2.845	1.50819	7.09673e-11	1.82991e-09	yes	up	1.44	1.12	5.97	5.81	1.28	5.89
ENSG00000163734	CXCL3	C-X-C motif chemokine ligand 3 [Source:HGNC Symbol;Acc:HGNC:4604]	2.751	1.4601	1.05087e-10	2.65494e-09	yes	up	2.2	1.57	8.17	10.77	1.885	9.47
ENSG00000145681	HAPLN1	hyaluronan and proteoglycan link protein 1 [Source:HGNC Symbol;Acc:HGNC:2380]	2.415	1.27209	1.15948e-10	2.91951e-09	yes	up	1.1	2.05	3.45	5.22	1.575	4.335
ENSG00000109458	GAB1	GRB2 associated binding protein 1 [Source:HGNC Symbol;Acc:HGNC:4066]	0.483	-1.04994	1.31331e-10	3.29578e-09	yes	down	5.27	4.38	1.46	2.21	4.825	1.835
ENSG00000146904	EPHA1	EPH receptor A1 [Source:HGNC Symbol;Acc:HGNC:3385]	2.851	1.51164	1.92332e-10	4.70853e-09	yes	up	2.15	0.68	2.72	3.07	1.415	2.895
ENSG00000105855	ITGB8	integrin subunit beta 8 [Source:HGNC Symbol;Acc:HGNC:6163]	0.495	-1.01419	2.08655e-10	5.08326e-09	yes	down	3.17	2.92	1.25	1.41	3.045	1.33
ENSG00000148655	LRMDA	leucine rich melanocyte differentiation associated [Source:HGNC Symbol;Acc:HGNC:23405]	0.409	-1.28854	2.95873e-10	7.10426e-09	yes	down	10.75	13.32	7.73	5.74	12.035	6.735
ENSG00000169507	SLC38A11	solute carrier family 38 member 11 [Source:HGNC Symbol;Acc:HGNC:26836]	0.352	-1.50548	3.24042e-10	7.73117e-09	yes	down	2.74	2.62	0.47	0.21	2.68	0.34
ENSG00000029534	ANK1	ankyrin 1 [Source:HGNC Symbol;Acc:HGNC:492]	0.433	-1.20677	4.9477e-10	1.15475e-08	yes	down	1.96	2.11	1.13	1.19	2.035	1.16
ENSG00000223969	AC002456.1	-	0.455	-1.13707	6.58844e-10	1.51413e-08	yes	down	89.73	83.23	30.3	25.82	86.48	28.06
ENSG00000117009	KMO	kynurenine 3-monooxygenase [Source:HGNC Symbol;Acc:HGNC:6381]	2.606	1.38195	6.98569e-10	1.60052e-08	yes	up	0.66	0.76	5.14	4.67	0.71	4.905
ENSG00000171246	NPTX1	neuronal pentraxin 1 [Source:HGNC Symbol;Acc:HGNC:7952]	2.568	1.36046	8.05182e-10	1.82528e-08	yes	up	0.48	0.44	1.58	1.85	0.46	1.715
ENSG00000144655	CSRNP1	cysteine and serine rich nuclear protein 1 [Source:HGNC Symbol;Acc:HGNC:14300]	2.002	1.00165	1.2593e-09	2.78736e-08	yes	up	2.99	3.47	6.59	7.64	3.23	7.115
ENSG00000213654	GPSM3	G protein signaling modulator 3 [Source:HGNC Symbol;Acc:HGNC:13945]	2.244	1.16592	1.59411e-09	3.47715e-08	yes	up	3.63	5.21	12.16	11.9	4.42	12.03
ENSG00000117595	IRF6	interferon regulatory factor 6 [Source:HGNC Symbol;Acc:HGNC:6121]	2.502	1.32312	2.32608e-09	4.97257e-08	yes	up	0.63	0.46	1.9	2.24	0.545	2.07
ENSG00000091844	RGS17	regulator of G protein signaling 17 [Source:HGNC Symbol;Acc:HGNC:14088]	0.474	-1.07593	2.46751e-09	5.25994e-08	yes	down	4.58	3.82	1.74	1.67	4.2	1.705
ENSG00000176868	AL358781.1	-	2.462	1.29998	2.90495e-09	6.14008e-08	yes	up	0.87	1.9	4.47	5.35	1.385	4.91
ENSG00000159166	LAD1	ladinin 1 [Source:HGNC Symbol;Acc:HGNC:6472]	2.466	1.30223	2.91594e-09	6.15464e-08	yes	up	0.83	3.53	5.07	3.71	2.18	4.39
ENSG00000108176	DNAJC12	DnaJ heat shock protein family (Hsp40) member C12 [Source:HGNC Symbol;Acc:HGNC:28908]	2.504	1.32413	4.51256e-09	9.28943e-08	yes	up	1.84	2.49	8.4	8.44	2.165	8.42
ENSG00000221963	APOL6	apolipoprotein L6 [Source:HGNC Symbol;Acc:HGNC:14870]	0.463	-1.11165	5.31648e-09	1.08256e-07	yes	down	1.49	1.37	0.46	0.63	1.43	0.545
ENSG00000236345	AL354719.2	-	0.408	-1.29481	7.79036e-09	1.54643e-07	yes	down	6.45	6.08	1.67	1.53	6.265	1.6
ENSG00000151322	NPAS3	neuronal PAS domain protein 3 [Source:HGNC Symbol;Acc:HGNC:19311]	0.405	-1.30441	8.66653e-09	1.70681e-07	yes	down	2.21	1.86	0.69	0.62	2.035	0.655
ENSG00000204767	FAM196B	family with sequence similarity 196 member B [Source:HGNC Symbol;Acc:HGNC:37271]	2.005	1.0034	1.65333e-08	3.09757e-07	yes	up	4.13	3.3	6.48	9.5	3.715	7.99
ENSG00000131746	TNS4	tensin 4 [Source:HGNC Symbol;Acc:HGNC:24352]	2.515	1.33057	1.92389e-08	3.58211e-07	yes	up	0.29	0.32	2.05	2.05	0.305	2.05
ENSG00000181126	HLA-V	major histocompatibility complex, class I, V (pseudogene) [Source:HGNC Symbol;Acc:HGNC:23482]	2.383	1.25276	2.70443e-08	4.90162e-07	yes	up	1.36	0.98	4.05	5.81	1.17	4.93
ENSG00000277701	AC159540.2	-	0.448	-1.15891	3.66307e-08	6.48251e-07	yes	down	8.97	11.41	3.79	4.5	10.19	4.145
ENSG00000204792	LINC01291	long intergenic non-protein coding RNA 1291 [Source:HGNC Symbol;Acc:HGNC:50358]	0.453	-1.14338	4.24603e-08	7.41795e-07	yes	down	2.5	1.63	0.52	1.19	2.065	0.855
ENSG00000247095	MIR210HG	MIR210 host gene [Source:HGNC Symbol;Acc:HGNC:39524]	2.21	1.14425	4.54784e-08	7.92677e-07	yes	up	5.76	5	10.89	15.73	5.38	13.31
ENSG00000128052	KDR	kinase insert domain receptor [Source:HGNC Symbol;Acc:HGNC:6307]	0.443	-1.17585	5.78149e-08	9.91576e-07	yes	down	1.59	1.68	0.43	0.56	1.635	0.495
ENSG00000128917	DLL4	delta like canonical Notch ligand 4 [Source:HGNC Symbol;Acc:HGNC:2910]	0.438	-1.19173	6.30542e-08	1.07651e-06	yes	down	3.04	3.13	0.83	0.92	3.085	0.875
ENSG00000250778	AC004980.4	-	0.488	-1.0355	8.92231e-08	1.49106e-06	yes	down	4.41	4.3	1.84	1.64	4.355	1.74
ENSG00000125845	BMP2	bone morphogenetic protein 2 [Source:HGNC Symbol;Acc:HGNC:1069]	2.332	1.22173	9.67034e-08	1.59841e-06	yes	up	0	0.04	0.63	0.87	0.02	0.75
ENSG00000155792	DEPTOR	DEP domain containing MTOR interacting protein [Source:HGNC Symbol;Acc:HGNC:22953]	0.422	-1.24394	1.0029e-07	1.65572e-06	yes	down	2.36	2.8	0.67	0.56	2.58	0.615
ENSG00000229619	MBNL1-AS1	MBNL1 antisense RNA 1 [Source:HGNC Symbol;Acc:HGNC:44584]	0.496	-1.01208	1.37759e-07	2.21818e-06	yes	down	2.42	2.9	1.03	0.98	2.66	1.005
ENSG00000184588	PDE4B	phosphodiesterase 4B [Source:HGNC Symbol;Acc:HGNC:8781]	2.395	1.25997	1.48048e-07	2.36609e-06	yes	up	0.38	0.21	1.39	0.88	0.295	1.135
ENSG00000122877	EGR2	early growth response 2 [Source:HGNC Symbol;Acc:HGNC:3239]	2.383	1.25296	1.6489e-07	2.62687e-06	yes	up	0.75	0.23	1.97	1.78	0.49	1.875
ENSG00000136244	IL6	interleukin 6 [Source:HGNC Symbol;Acc:HGNC:6018]	2.349	1.23227	1.65908e-07	2.63754e-06	yes	up	0.51	0.26	5.26	4.86	0.385	5.06
ENSG00000149418	ST14	suppression of tumorigenicity 14 [Source:HGNC Symbol;Acc:HGNC:11344]	2.301	1.20211	1.66279e-07	2.64058e-06	yes	up	0.59	0.48	1.96	1.94	0.535	1.95
ENSG00000145703	IQGAP2	IQ motif containing GTPase activating protein 2 [Source:HGNC Symbol;Acc:HGNC:6111]	0.441	-1.1798	1.75135e-07	2.76366e-06	yes	down	4.03	2.68	0.63	0.81	3.355	0.72
ENSG00000170373	CST1	cystatin SN [Source:HGNC Symbol;Acc:HGNC:2473]	0.463	-1.11106	3.30535e-07	5.00539e-06	yes	down	24.23	24.69	6.38	7.97	24.46	7.175
ENSG00000279628	AC131280.1	-	0.431	-1.21297	3.54299e-07	5.33296e-06	yes	down	1.09	1.23	0.06	0.21	1.16	0.135
ENSG00000284308	C2orf81	chromosome 2 open reading frame 81 [Source:HGNC Symbol;Acc:HGNC:34350]	0.436	-1.19705	3.83236e-07	5.71693e-06	yes	down	2.13	2.78	0.52	0.22	2.455	0.37
ENSG00000172318	B3GALT1	beta-1,3-galactosyltransferase 1 [Source:HGNC Symbol;Acc:HGNC:916]	0.435	-1.20019	4.15447e-07	6.14247e-06	yes	down	1.06	1.66	0.19	0.44	1.36	0.315
ENSG00000179148	ALOXE3	arachidonate lipoxygenase 3 [Source:HGNC Symbol;Acc:HGNC:13743]	2.037	1.02664	5.46941e-07	7.91508e-06	yes	up	1.68	1.35	4.93	4.39	1.515	4.66
ENSG00000081041	CXCL2	C-X-C motif chemokine ligand 2 [Source:HGNC Symbol;Acc:HGNC:4603]	2.208	1.1427	5.6307e-07	8.12501e-06	yes	up	3.27	3.08	11.78	10.21	3.175	10.995
ENSG00000133083	DCLK1	doublecortin like kinase 1 [Source:HGNC Symbol;Acc:HGNC:2700]	2.167	1.11541	5.98216e-07	8.62385e-06	yes	up	0.01	0	0.44	0.42	0.005	0.43
ENSG00000104267	CA2	carbonic anhydrase 2 [Source:HGNC Symbol;Acc:HGNC:1373]	0.445	-1.16964	1.16252e-06	1.56606e-05	yes	down	3.47	3.44	0.9	0.54	3.455	0.72
ENSG00000134853	PDGFRA	platelet derived growth factor receptor alpha [Source:HGNC Symbol;Acc:HGNC:8803]	2.146	1.10176	1.21953e-06	1.6321e-05	yes	up	0.3	0.39	1.7	1.7	0.345	1.7
ENSG00000272841	AL139393.2	-	2.199	1.13681	1.34943e-06	1.80008e-05	yes	up	0.63	1.18	3.04	3.68	0.905	3.36
ENSG00000253500	AF121898.1	-	2.237	1.16168	1.36204e-06	1.81368e-05	yes	up	0.38	0.68	2.4	3.57	0.53	2.985
ENSG00000158125	XDH	xanthine dehydrogenase [Source:HGNC Symbol;Acc:HGNC:12805]	2.209	1.14316	1.40492e-06	1.86211e-05	yes	up	0.04	0.08	0.46	0.62	0.06	0.54
ENSG00000120708	TGFBI	transforming growth factor beta induced [Source:HGNC Symbol;Acc:HGNC:11771]	2.157	1.10914	1.47534e-06	1.94727e-05	yes	up	0.25	0.17	1.17	1.75	0.21	1.46
ENSG00000260280	SLX1B-SULT1A4	SLX1B-SULT1A4 readthrough (NMD candidate) [Source:HGNC Symbol;Acc:HGNC:48353]	2.218	1.14956	1.73613e-06	2.26558e-05	yes	up	0.66	0.41	3.02	1.58	0.535	2.3
ENSG00000280064	AC130304.1	-	2.029	1.02059	1.87231e-06	2.4306e-05	yes	up	1.35	2.22	4.7	4.57	1.785	4.635
ENSG00000115844	DLX2	distal-less homeobox 2 [Source:HGNC Symbol;Acc:HGNC:2915]	2.099	1.06951	2.13628e-06	2.73776e-05	yes	up	0.96	1.43	3.52	3.31	1.195	3.415
ENSG00000248874	C5orf17	chromosome 5 open reading frame 17 [Source:HGNC Symbol;Acc:HGNC:26630]	2.198	1.13634	2.28515e-06	2.9161e-05	yes	up	1.11	0.54	3.44	3.15	0.825	3.295
ENSG00000124107	SLPI	secretory leukocyte peptidase inhibitor [Source:HGNC Symbol;Acc:HGNC:11092]	2.173	1.11992	2.6631e-06	3.36974e-05	yes	up	3.18	4.3	15.74	13.67	3.74	14.705
ENSG00000229807	XIST	X inactive specific transcript (non-protein coding) [Source:HGNC Symbol;Acc:HGNC:12810]	2.031	1.02189	3.00492e-06	3.74542e-05	yes	up	0	0	0.41	0.34	0	0.375
ENSG00000184524	CEND1	cell cycle exit and neuronal differentiation 1 [Source:HGNC Symbol;Acc:HGNC:24153]	2.127	1.08909	3.48543e-06	4.28034e-05	yes	up	1.01	1.19	3.72	3.9	1.1	3.81
ENSG00000162723	SLAMF9	SLAM family member 9 [Source:HGNC Symbol;Acc:HGNC:18430]	2.137	1.09576	3.5464e-06	4.33748e-05	yes	up	0.42	0.44	4.15	5.49	0.43	4.82
ENSG00000132932	ATP8A2	ATPase phospholipid transporting 8A2 [Source:HGNC Symbol;Acc:HGNC:13533]	2.069	1.04884	4.34335e-06	5.20612e-05	yes	up	0.28	0.21	0.7	0.85	0.245	0.775
ENSG00000176571	CNBD1	cyclic nucleotide binding domain containing 1 [Source:HGNC Symbol;Acc:HGNC:26663]	2.114	1.07982	7.18212e-06	8.16531e-05	yes	up	0.29	0.41	1.37	2.08	0.35	1.725
ENSG00000117983	MUC5B	mucin 5B, oligomeric mucus/gel-forming [Source:HGNC Symbol;Acc:HGNC:7516]	0.482	-1.05392	7.50801e-06	8.46526e-05	yes	down	0.52	0.62	0.07	0.1	0.57	0.085
ENSG00000260995	AL512634.1	-	2.046	1.03307	1.04291e-05	0.000113825	yes	up	1.04	1.6	3.56	4.85	1.32	4.205
ENSG00000169184	MN1	MN1 proto-oncogene, transcriptional regulator [Source:HGNC Symbol;Acc:HGNC:7180]	2.041	1.02907	1.75502e-05	0.000180766	yes	up	0.07	0.1	0.34	0.56	0.085	0.45
ENSG00000231023	LINC00326	long intergenic non-protein coding RNA 326 [Source:HGNC Symbol;Acc:HGNC:41926]	0.491	-1.0268	1.85758e-05	0.000190415	yes	down	3.21	3.01	1.26	0.79	3.11	1.025
ENSG00000175894	TSPEAR	thrombospondin type laminin G domain and EAR repeats [Source:HGNC Symbol;Acc:HGNC:1268]	0.497	-1.00737	2.44675e-05	0.000245937	yes	down	1.75	1.79	0.28	0.82	1.77	0.55
ENSG00000159239	C2orf81	chromosome 2 open reading frame 81 [Source:HGNC Symbol;Acc:HGNC:34350]	2.016	1.01121	2.62476e-05	0.000259999	yes	up	0.6	0.07	1.81	1.79	0.335	1.8

## Sheet: shBrg1
Gene_id	Gene name	Gene description	FC(shBrg1_2/shScramble)	Log2FC(shBrg1_2/shScramble)	Pvalue	Padjust	Significant	Regulate	shScramble1	shScramble2	shBrg1_2_1	shBrg1_2_2	shScramble	shBrg1_2
ENSG00000110092	CCND1	cyclin D1 [Source:HGNC Symbol;Acc:HGNC:1582]	0.224	-2.15845	0	0	yes	down	298.5	271.39	68.4	65.48	284.945	66.94
ENSG00000104368	PLAT	plasminogen activator, tissue type [Source:HGNC Symbol;Acc:HGNC:9051]	4.736	2.24355	0	0	yes	up	440.99	422.26	2054.44	2069.54	431.625	2061.99
ENSG00000187498	COL4A1	collagen type IV alpha 1 chain [Source:HGNC Symbol;Acc:HGNC:2202]	8.443	3.07773	0	0	yes	up	14.14	13.23	116.45	119.63	13.685	118.04
ENSG00000123416	TUBA1B	tubulin alpha 1b [Source:HGNC Symbol;Acc:HGNC:18809]	0.232	-2.10818	0	0	yes	down	2225.67	2111.51	517.42	512.23	2168.59	514.825
ENSG00000106366	SERPINE1	serpin family E member 1 [Source:HGNC Symbol;Acc:HGNC:8583]	3.312	1.72775	0	0	yes	up	81.15	74.9	264.74	259.86	78.025	262.3
ENSG00000167601	AXL	AXL receptor tyrosine kinase [Source:HGNC Symbol;Acc:HGNC:905]	0.198	-2.33381	0	0	yes	down	102.47	96.28	18.8	20.83	99.375	19.815
ENSG00000131747	TOP2A	topoisomerase (DNA) II alpha [Source:HGNC Symbol;Acc:HGNC:11989]	0.185	-2.43275	0	0	yes	down	77.14	76.87	13.07	14.1	77.005	13.585
ENSG00000205426	KRT81	keratin 81 [Source:HGNC Symbol;Acc:HGNC:6458]	0.12	-3.05884	0	0	yes	down	503.91	506.39	62.49	59.45	505.15	60.97
ENSG00000089685	BIRC5	baculoviral IAP repeat containing 5 [Source:HGNC Symbol;Acc:HGNC:593]	0.201	-2.31322	0	0	yes	down	181.09	182.5	38.86	37.51	181.795	38.185
ENSG00000163430	FSTL1	follistatin like 1 [Source:HGNC Symbol;Acc:HGNC:3972]	3.144	1.65259	0	0	yes	up	174.58	150.31	487.22	461.63	162.445	474.425
ENSG00000127616	SMARCA4	SWI/SNF related, matrix associated, actin dependent regulator of chromatin, subfamily a, member 4 [Source:HGNC Symbol;Acc:HGNC:11100]	0.061	-4.03097	0	0	yes	down	141.82	131.18	9.17	9.18	136.5	9.175
ENSG00000122952	ZWINT	ZW10 interacting kinetochore protein [Source:HGNC Symbol;Acc:HGNC:13195]	0.233	-2.10426	0	0	yes	down	545.57	519.73	114.87	107.96	532.65	111.415
ENSG00000134531	EMP1	epithelial membrane protein 1 [Source:HGNC Symbol;Acc:HGNC:3333]	3.548	1.82712	0	0	yes	up	57.22	57.43	180.94	177.69	57.325	179.315
ENSG00000128917	DLL4	delta like canonical Notch ligand 4 [Source:HGNC Symbol;Acc:HGNC:2910]	17.487	4.12821	0	0	yes	up	4.01	3.03	61.15	62.52	3.52	61.835
ENSG00000134871	COL4A2	collagen type IV alpha 2 chain [Source:HGNC Symbol;Acc:HGNC:2203]	3.432	1.77892	0	0	yes	up	34.92	29.81	109.89	107.33	32.365	108.61
ENSG00000137745	MMP13	matrix metallopeptidase 13 [Source:HGNC Symbol;Acc:HGNC:7159]	5.941	2.57068	0	0	yes	up	44.15	40.68	257.8	249.63	42.415	253.715
ENSG00000196611	MMP1	matrix metallopeptidase 1 [Source:HGNC Symbol;Acc:HGNC:7155]	17.313	4.11376	0	0	yes	up	66.12	60.6	1125.89	1114.53	63.36	1120.21
ENSG00000124102	PI3	peptidase inhibitor 3 [Source:HGNC Symbol;Acc:HGNC:8947]	7.212	2.85031	0	0	yes	up	246.25	257.15	1942.01	1902.9	251.7	1922.45
ENSG00000163661	PTX3	pentraxin 3 [Source:HGNC Symbol;Acc:HGNC:9692]	3.35	1.74434	4.29647e-306	3.77321e-303	yes	up	126.31	122.07	419.4	429	124.19	424.2
ENSG00000148773	MKI67	marker of proliferation Ki-67 [Source:HGNC Symbol;Acc:HGNC:7107]	0.184	-2.44536	3.73386e-303	3.11516e-300	yes	down	58.1	44.6	8.77	9.62	51.35	9.195
ENSG00000210196	MT-TP	mitochondrially encoded tRNA proline [Source:HGNC Symbol;Acc:HGNC:7494]	3.267	1.70786	6.65227e-297	5.2857e-294	yes	up	480.23	417.43	1505.99	1502.96	448.83	1504.47
ENSG00000105974	CAV1	caveolin 1 [Source:HGNC Symbol;Acc:HGNC:1527]	0.318	-1.65497	1.12203e-291	8.51011e-289	yes	down	335.55	268.05	88.67	90.21	301.8	89.44
ENSG00000089597	GANAB	glucosidase II alpha subunit [Source:HGNC Symbol;Acc:HGNC:4138]	0.358	-1.48385	8.05521e-277	5.84388e-274	yes	down	343.86	337.98	126.54	125.68	340.92	126.11
ENSG00000169908	TM4SF1	transmembrane 4 L six family member 1 [Source:HGNC Symbol;Acc:HGNC:11853]	2.617	1.38779	4.96723e-274	3.45347e-271	yes	up	374.8	350.18	973.51	935.44	362.49	954.475
ENSG00000088325	TPX2	TPX2, microtubule nucleation factor [Source:HGNC Symbol;Acc:HGNC:1249]	0.25	-1.99742	1.56464e-269	1.0443e-266	yes	down	125.6	111.2	30.37	29.26	118.4	29.815
ENSG00000006118	TMEM132A	transmembrane protein 132A [Source:HGNC Symbol;Acc:HGNC:31092]	4.288	2.10025	1.13759e-265	7.30072e-263	yes	up	43.28	40.84	131.79	142.31	42.06	137.05
ENSG00000175592	FOSL1	FOS like 1, AP-1 transcription factor subunit [Source:HGNC Symbol;Acc:HGNC:13718]	0.357	-1.48414	1.16979e-264	7.22932e-262	yes	down	1010.38	896.26	344.61	346.38	953.32	345.495
ENSG00000112984	KIF20A	kinesin family member 20A [Source:HGNC Symbol;Acc:HGNC:9787]	0.162	-2.62612	4.90027e-263	2.92021e-260	yes	down	68.87	64.66	10.58	11.29	66.765	10.935
ENSG00000124249	KCNK15	potassium two pore domain channel subfamily K member 15 [Source:HGNC Symbol;Acc:HGNC:13814]	5.339	2.41649	8.12583e-263	4.67544e-260	yes	up	19.11	17.47	97.73	100.9	18.29	99.315
ENSG00000151612	ZNF827	zinc finger protein 827 [Source:HGNC Symbol;Acc:HGNC:27193]	4.218	2.07661	2.5186e-261	1.40085e-258	yes	up	20.89	20.68	88.34	103.64	20.785	95.99
ENSG00000198901	PRC1	protein regulator of cytokinesis 1 [Source:HGNC Symbol;Acc:HGNC:9341]	0.227	-2.14222	1.29103e-259	6.94909e-257	yes	down	203.4	178.72	40.15	39.31	191.06	39.73
ENSG00000171848	RRM2	ribonucleotide reductase regulatory subunit M2 [Source:HGNC Symbol;Acc:HGNC:10452]	0.234	-2.0981	9.8486e-247	5.13543e-244	yes	down	161.37	148.42	45.35	35.59	154.895	40.47
ENSG00000198826	ARHGAP11A	Rho GTPase activating protein 11A [Source:HGNC Symbol;Acc:HGNC:15783]	0.26	-1.94378	2.75616e-243	1.39362e-240	yes	down	82.63	75.35	24.77	21.32	78.99	23.045
ENSG00000137804	NUSAP1	nucleolar and spindle associated protein 1 [Source:HGNC Symbol;Acc:HGNC:18538]	0.238	-2.07283	1.39101e-240	6.82658e-238	yes	down	200.56	196.2	52.61	50.09	198.38	51.35
ENSG00000076706	MCAM	melanoma cell adhesion molecule [Source:HGNC Symbol;Acc:HGNC:6934]	0.287	-1.7995	4.2582e-239	2.03006e-236	yes	down	210.81	209.52	58.95	63.43	210.165	61.19
ENSG00000170312	CDK1	cyclin dependent kinase 1 [Source:HGNC Symbol;Acc:HGNC:1722]	0.262	-1.9304	1.96671e-230	9.1157e-228	yes	down	182.47	171.03	47.13	45.89	176.75	46.51
ENSG00000157617	C2CD2	C2 calcium dependent domain containing 2 [Source:HGNC Symbol;Acc:HGNC:1266]	2.886	1.5291	1.03772e-229	4.67982e-227	yes	up	50.94	41.42	119.3	120.45	46.18	119.875
ENSG00000107984	DKK1	dickkopf WNT signaling pathway inhibitor 1 [Source:HGNC Symbol;Acc:HGNC:2891]	0.417	-1.26155	2.20428e-224	9.67913e-222	yes	down	1016.44	948.89	413.42	389.95	982.665	401.685
ENSG00000173456	RNF26	ring finger protein 26 [Source:HGNC Symbol;Acc:HGNC:14646]	0.244	-2.03409	3.38717e-224	1.44919e-221	yes	down	110.97	106.84	25.8	27.44	108.905	26.62
ENSG00000041982	TNC	tenascin C [Source:HGNC Symbol;Acc:HGNC:5318]	2.774	1.47177	1.63464e-223	6.81889e-221	yes	up	46.66	38.86	116.87	112.36	42.76	114.615
ENSG00000049449	RCN1	reticulocalbin 1 [Source:HGNC Symbol;Acc:HGNC:9934]	0.238	-2.07272	3.15364e-220	1.28345e-217	yes	down	109.38	100.14	26.01	24.17	104.76	25.09
ENSG00000111206	FOXM1	forkhead box M1 [Source:HGNC Symbol;Acc:HGNC:3818]	0.225	-2.1497	3.84337e-219	1.52692e-216	yes	down	84.69	79.15	18.46	21.64	81.92	20.05
ENSG00000164104	HMGB2	high mobility group box 2 [Source:HGNC Symbol;Acc:HGNC:5000]	0.227	-2.14171	5.12637e-219	1.98927e-216	yes	down	255	220.87	51.73	54.46	237.935	53.095
ENSG00000023608	SNAPC1	small nuclear RNA activating complex polypeptide 1 [Source:HGNC Symbol;Acc:HGNC:11134]	0.272	-1.87683	5.41373e-218	2.05304e-215	yes	down	120.96	114.56	32.84	31.78	117.76	32.31
ENSG00000022267	FHL1	four and a half LIM domains 1 [Source:HGNC Symbol;Acc:HGNC:3702]	0.207	-2.27247	4.39841e-214	1.63093e-211	yes	down	111.4	111.94	23.76	23.78	111.67	23.77
ENSG00000117724	CENPF	centromere protein F [Source:HGNC Symbol;Acc:HGNC:1857]	0.248	-2.01128	1.00804e-213	3.65655e-211	yes	down	91.79	86.39	19.02	15.54	89.09	17.28
ENSG00000053747	LAMA3	laminin subunit alpha 3 [Source:HGNC Symbol;Acc:HGNC:6483]	3.164	1.66175	1.12038e-213	3.97758e-211	yes	up	33.67	28.35	104.61	97.68	31.01	101.145
ENSG00000011426	ANLN	anillin actin binding protein [Source:HGNC Symbol;Acc:HGNC:14082]	0.253	-1.98171	5.6038e-213	1.94802e-210	yes	down	85.32	71.46	22.41	19.29	78.39	20.85
ENSG00000130816	DNMT1	DNA methyltransferase 1 [Source:HGNC Symbol;Acc:HGNC:2976]	0.292	-1.77778	4.01086e-211	1.36582e-208	yes	down	153.07	136.49	46.61	50.57	144.78	48.59
ENSG00000141753	IGFBP4	insulin like growth factor binding protein 4 [Source:HGNC Symbol;Acc:HGNC:5473]	0.377	-1.40884	1.75154e-204	5.84524e-202	yes	down	327.57	319.42	124.56	122.18	323.495	123.37
ENSG00000164111	ANXA5	annexin A5 [Source:HGNC Symbol;Acc:HGNC:543]	2.107	1.07538	1.79343e-203	5.86767e-201	yes	up	734.41	683.09	1521.88	1490.08	708.75	1505.98
ENSG00000103044	HAS3	hyaluronan synthase 3 [Source:HGNC Symbol;Acc:HGNC:4820]	2.171	1.11862	8.04319e-200	2.58094e-197	yes	up	247.34	237.37	531.51	539.79	242.355	535.65
ENSG00000178343	SHISA3	shisa family member 3 [Source:HGNC Symbol;Acc:HGNC:25159]	0.298	-1.74699	9.11726e-199	2.87039e-196	yes	down	178.02	156.81	49.97	49.12	167.415	49.545
ENSG00000167900	TK1	thymidine kinase 1 [Source:HGNC Symbol;Acc:HGNC:11830]	0.252	-1.98951	1.70677e-192	5.17803e-190	yes	down	237.16	266.55	63.3	66.05	251.855	64.675
ENSG00000166508	MCM7	minichromosome maintenance complex component 7 [Source:HGNC Symbol;Acc:HGNC:6950]	0.303	-1.72433	3.38017e-190	1.00717e-187	yes	down	123.94	121.05	38.54	38.43	122.495	38.485
ENSG00000167996	FTH1	ferritin heavy chain 1 [Source:HGNC Symbol;Acc:HGNC:3976]	0.491	-1.02576	1.72969e-189	5.06344e-187	yes	down	8005.1	8045.47	4050.56	4060.37	8025.28	4055.47
ENSG00000108064	TFAM	transcription factor A, mitochondrial [Source:HGNC Symbol;Acc:HGNC:11741]	0.243	-2.04141	3.49715e-189	1.00609e-186	yes	down	77.64	76.91	19.6	19.68	77.275	19.64
ENSG00000101447	FAM83D	family with sequence similarity 83 member D [Source:HGNC Symbol;Acc:HGNC:16122]	0.19	-2.39769	6.1352e-188	1.73512e-185	yes	down	69.15	67	13.06	12.78	68.075	12.92
ENSG00000113810	SMC4	structural maintenance of chromosomes 4 [Source:HGNC Symbol;Acc:HGNC:14013]	0.327	-1.61447	4.26014e-185	1.18475e-182	yes	down	149.66	128.39	47.79	45.01	139.025	46.4
ENSG00000189060	H1F0	H1 histone family member 0 [Source:HGNC Symbol;Acc:HGNC:4714]	0.447	-1.16025	6.90413e-184	1.88856e-181	yes	down	625.71	567.37	270.38	270.38	596.54	270.38
ENSG00000134057	CCNB1	cyclin B1 [Source:HGNC Symbol;Acc:HGNC:1579]	0.251	-1.99669	1.0664e-182	2.82444e-180	yes	down	206.68	208.34	48.57	53.4	207.51	50.985
ENSG00000276043	UHRF1	ubiquitin like with PHD and ring finger domains 1 [Source:HGNC Symbol;Acc:HGNC:12556]	0.328	-1.60623	2.56352e-180	6.68358e-178	yes	down	89.63	83.28	29.55	29.16	86.455	29.355
ENSG00000166851	PLK1	polo like kinase 1 [Source:HGNC Symbol;Acc:HGNC:9077]	0.193	-2.37023	1.04291e-179	2.67724e-177	yes	down	76.17	73.09	14.44	15.25	74.63	14.845
ENSG00000126787	DLGAP5	DLG associated protein 5 [Source:HGNC Symbol;Acc:HGNC:16864]	0.24	-2.05749	9.21431e-178	2.32954e-175	yes	down	77.42	68.49	17.49	16.77	72.955	17.13
ENSG00000165672	PRDX3	peroxiredoxin 3 [Source:HGNC Symbol;Acc:HGNC:9354]	0.176	-2.50977	9.96774e-176	2.48241e-173	yes	down	110.93	117.14	20.67	19.66	114.035	20.165
ENSG00000165914	TTC7B	tetratricopeptide repeat domain 7B [Source:HGNC Symbol;Acc:HGNC:19858]	0.27	-1.8916	1.01672e-175	2.49486e-173	yes	down	106.87	97.56	30.06	30.07	102.215	30.065
ENSG00000139318	DUSP6	dual specificity phosphatase 6 [Source:HGNC Symbol;Acc:HGNC:3072]	2.736	1.45205	3.13194e-174	7.57384e-172	yes	up	79.2	67.85	193.63	202.71	73.525	198.17
ENSG00000090889	KIF4A	kinesin family member 4A [Source:HGNC Symbol;Acc:HGNC:13339]	0.175	-2.5141	5.30694e-173	1.26502e-170	yes	down	33.8	30.94	5.3	5.9	32.37	5.6
ENSG00000188153	COL4A5	collagen type IV alpha 5 chain [Source:HGNC Symbol;Acc:HGNC:2207]	2.685	1.42471	9.615e-172	2.25966e-169	yes	up	53.54	47.19	127.36	125.8	50.365	126.58
ENSG00000100526	CDKN3	cyclin dependent kinase inhibitor 3 [Source:HGNC Symbol;Acc:HGNC:1791]	0.237	-2.07606	1.43462e-169	3.32472e-167	yes	down	365.19	335.65	89.2	80.84	350.42	85.02
ENSG00000170961	HAS2	hyaluronan synthase 2 [Source:HGNC Symbol;Acc:HGNC:4819]	3.476	1.79746	2.87899e-167	6.58065e-165	yes	up	17.68	17.74	62.23	63.4	17.71	62.815
ENSG00000160014	CALM3	calmodulin 3 [Source:HGNC Symbol;Acc:HGNC:1449]	0.297	-1.75042	3.12535e-167	7.04724e-165	yes	down	124.22	113.04	36.07	35.71	118.63	35.89
ENSG00000002834	LASP1	LIM and SH3 protein 1 [Source:HGNC Symbol;Acc:HGNC:6513]	0.376	-1.40971	4.91857e-166	1.07988e-163	yes	down	118.6	110.66	43.31	44.2	114.63	43.755
ENSG00000237649	KIFC1	kinesin family member C1 [Source:HGNC Symbol;Acc:HGNC:6389]	0.233	-2.09962	7.76574e-166	1.68285e-163	yes	down	58.06	52.25	13.05	12.36	55.155	12.705
ENSG00000068489	PRR11	proline rich 11 [Source:HGNC Symbol;Acc:HGNC:25619]	0.263	-1.92928	1.12703e-165	2.41099e-163	yes	down	146.91	114.32	40.48	29.11	130.615	34.795
ENSG00000013297	CLDN11	claudin 11 [Source:HGNC Symbol;Acc:HGNC:8514]	0.289	-1.79087	2.03978e-163	4.30832e-161	yes	down	115.33	110.26	32.95	33.39	112.795	33.17
ENSG00000089220	PEBP1	phosphatidylethanolamine binding protein 1 [Source:HGNC Symbol;Acc:HGNC:8630]	0.351	-1.51158	2.56048e-163	5.34052e-161	yes	down	246.28	243.42	88.48	85.89	244.85	87.185
ENSG00000186185	KIF18B	kinesin family member 18B [Source:HGNC Symbol;Acc:HGNC:27102]	0.227	-2.13631	8.89058e-163	1.83146e-160	yes	down	39.38	35.56	9.14	8.35	37.47	8.745
ENSG00000204262	COL5A2	collagen type V alpha 2 chain [Source:HGNC Symbol;Acc:HGNC:2210]	0.387	-1.36951	3.84547e-162	7.82507e-160	yes	down	56.72	57.28	21.63	22.62	57	22.125
ENSG00000105011	ASF1B	anti-silencing function 1B histone chaperone [Source:HGNC Symbol;Acc:HGNC:20996]	0.213	-2.23153	8.553e-161	1.71946e-158	yes	down	81.95	82.1	18.02	17.81	82.025	17.915
ENSG00000087586	AURKA	aurora kinase A [Source:HGNC Symbol;Acc:HGNC:11393]	0.248	-2.0097	2.00821e-160	3.98916e-158	yes	down	100.32	90.3	23.31	22.88	95.31	23.095
ENSG00000168268	NT5DC2	5'-nucleotidase domain containing 2 [Source:HGNC Symbol;Acc:HGNC:25717]	0.319	-1.64917	3.33532e-160	6.54743e-158	yes	down	218.62	219.11	72.38	72.67	218.865	72.525
ENSG00000169679	BUB1	BUB1 mitotic checkpoint serine/threonine kinase [Source:HGNC Symbol;Acc:HGNC:1148]	0.25	-2.00229	4.76555e-160	9.24628e-158	yes	down	63.99	57.6	14.25	15.78	60.795	15.015
ENSG00000185112	FAM43A	family with sequence similarity 43 member A [Source:HGNC Symbol;Acc:HGNC:26888]	2.868	1.51984	5.82648e-158	1.11748e-155	yes	up	71.12	70.65	201.34	215.17	70.885	208.255
ENSG00000176890	TYMS	thymidylate synthetase [Source:HGNC Symbol;Acc:HGNC:12441]	0.298	-1.74457	1.5338e-157	2.90829e-155	yes	down	213.18	218.15	64.08	67.81	215.665	65.945
ENSG00000163359	COL6A3	collagen type VI alpha 3 chain [Source:HGNC Symbol;Acc:HGNC:2213]	0.307	-1.70454	4.39263e-156	8.23544e-154	yes	down	37.14	34.68	10.15	11.33	35.91	10.74
ENSG00000156970	BUB1B	BUB1 mitotic checkpoint serine/threonine kinase B [Source:HGNC Symbol;Acc:HGNC:1149]	0.302	-1.72551	1.22792e-155	2.27656e-153	yes	down	73.52	65.83	21.23	20.52	69.675	20.875
ENSG00000188229	TUBB4B	tubulin beta 4B class IVb [Source:HGNC Symbol;Acc:HGNC:20771]	0.446	-1.16427	1.86815e-153	3.42548e-151	yes	down	452.69	429.99	199.29	197.96	441.34	198.625
ENSG00000101057	MYBL2	MYB proto-oncogene like 2 [Source:HGNC Symbol;Acc:HGNC:7548]	0.2	-2.32089	2.53928e-153	4.60549e-151	yes	down	61.95	54.66	10.98	12.24	58.305	11.61
ENSG00000182481	KPNA2	karyopherin subunit alpha 2 [Source:HGNC Symbol;Acc:HGNC:6395]	0.41	-1.2858	5.68267e-153	1.01958e-150	yes	down	306.66	303.01	129.98	123.5	304.835	126.74
ENSG00000128965	CHAC1	ChaC glutathione specific gamma-glutamylcyclotransferase 1 [Source:HGNC Symbol;Acc:HGNC:28680]	6.176	2.62676	4.3968e-152	7.80478e-150	yes	up	12.76	11.55	88.7	81.82	12.155	85.26
ENSG00000048828	FAM120A	family with sequence similarity 120A [Source:HGNC Symbol;Acc:HGNC:13247]	0.312	-1.68251	3.88896e-149	6.83066e-147	yes	down	50.35	44.96	15.19	16.12	47.655	15.655
ENSG00000108821	COL1A1	collagen type I alpha 1 chain [Source:HGNC Symbol;Acc:HGNC:2197]	2.507	1.32584	7.22991e-149	1.25665e-146	yes	up	29.41	29.73	74.62	72.26	29.57	73.44
ENSG00000160213	CSTB	cystatin B [Source:HGNC Symbol;Acc:HGNC:2482]	0.293	-1.77189	3.01623e-148	5.18854e-146	yes	down	103.34	100.42	30.21	29.78	101.88	29.995
ENSG00000137642	SORL1	sortilin related receptor 1 [Source:HGNC Symbol;Acc:HGNC:11185]	2.312	1.20932	3.10114e-147	5.28017e-145	yes	up	24.39	22.19	53.28	54.12	23.29	53.7
ENSG00000172380	GNG12	G protein subunit gamma 12 [Source:HGNC Symbol;Acc:HGNC:19663]	0.31	-1.69162	4.90922e-147	8.27427e-145	yes	down	58.08	52.42	17.98	16.51	55.25	17.245
ENSG00000188486	H2AFX	H2A histone family member X [Source:HGNC Symbol;Acc:HGNC:4739]	0.348	-1.52241	2.51537e-145	4.19715e-143	yes	down	270.69	248.41	87.48	94.92	259.55	91.2
ENSG00000039560	RAI14	retinoic acid induced 14 [Source:HGNC Symbol;Acc:HGNC:14873]	3.088	1.62657	3.03545e-145	5.0148e-143	yes	up	23.06	19.17	63.99	64.29	21.115	64.14
ENSG00000179295	PTPN11	protein tyrosine phosphatase, non-receptor type 11 [Source:HGNC Symbol;Acc:HGNC:9644]	0.407	-1.2969	5.52639e-145	9.04052e-143	yes	down	75.68	68.26	31.07	29.05	71.97	30.06
ENSG00000147100	SLC16A2	solute carrier family 16 member 2 [Source:HGNC Symbol;Acc:HGNC:10923]	4.13	2.04599	8.40054e-144	1.36089e-141	yes	up	10.3	9.59	40.08	42.51	9.945	41.295
ENSG00000010292	NCAPD2	non-SMC condensin I complex subunit D2 [Source:HGNC Symbol;Acc:HGNC:24305]	0.329	-1.60471	1.39478e-141	2.20274e-139	yes	down	55.75	49.81	15.53	17.08	52.78	16.305
ENSG00000154229	PRKCA	protein kinase C alpha [Source:HGNC Symbol;Acc:HGNC:9393]	0.326	-1.6175	1.39932e-141	2.20274e-139	yes	down	27.96	25.48	8.83	8.97	26.72	8.9
ENSG00000132507	EIF5A	eukaryotic translation initiation factor 5A [Source:HGNC Symbol;Acc:HGNC:3300]	0.418	-1.25968	4.84449e-141	7.55469e-139	yes	down	461.27	448.27	199.72	201.21	454.77	200.465
ENSG00000117632	STMN1	stathmin 1 [Source:HGNC Symbol;Acc:HGNC:6510]	0.393	-1.34816	2.49215e-140	3.85037e-138	yes	down	393.8	363.37	147.06	150.15	378.585	148.605
ENSG00000157456	CCNB2	cyclin B2 [Source:HGNC Symbol;Acc:HGNC:1580]	0.216	-2.2114	8.09098e-140	1.23859e-137	yes	down	91.29	85.77	19.45	18.86	88.53	19.155
ENSG00000228560	AL513323.1	-	2.737	1.45278	1.12031e-139	1.6994e-137	yes	up	36.82	34.44	100.19	99.87	35.63	100.03
ENSG00000181333	HEPHL1	hephaestin like 1 [Source:HGNC Symbol;Acc:HGNC:30477]	7.95	2.991	5.0385e-139	7.57409e-137	yes	up	2.26	1.79	16.18	17.39	2.025	16.785
ENSG00000159840	ZYX	zyxin [Source:HGNC Symbol;Acc:HGNC:13200]	2.006	1.00457	2.08989e-137	3.11356e-135	yes	up	388.75	352.7	749.54	741.66	370.725	745.6
ENSG00000130066	SAT1	spermidine/spermine N1-acetyltransferase 1 [Source:HGNC Symbol;Acc:HGNC:10540]	3.326	1.7337	3.16353e-136	4.67139e-134	yes	up	75.49	77.18	260	262.02	76.335	261.01
ENSG00000120802	TMPO	thymopoietin [Source:HGNC Symbol;Acc:HGNC:11875]	0.33	-1.6014	9.28217e-136	1.35862e-133	yes	down	90.23	74.08	24.76	27.13	82.155	25.945
ENSG00000210082	MT-RNR2	mitochondrially encoded 16S RNA [Source:HGNC Symbol;Acc:HGNC:7471]	2.011	1.00764	3.86435e-135	5.60701e-133	yes	up	3835.42	3410.84	7916.21	7656.6	3623.13	7786.4
ENSG00000135480	KRT7	keratin 7 [Source:HGNC Symbol;Acc:HGNC:6445]	0.193	-2.37609	6.20453e-135	8.9249e-133	yes	down	91.84	92.42	17.04	18.43	92.13	17.735
ENSG00000205213	LGR4	leucine rich repeat containing G protein-coupled receptor 4 [Source:HGNC Symbol;Acc:HGNC:13299]	3.394	1.763	1.35259e-134	1.92901e-132	yes	up	11.87	10.91	37.32	38.37	11.39	37.845
ENSG00000253729	PRKDC	protein kinase, DNA-activated, catalytic polypeptide [Source:HGNC Symbol;Acc:HGNC:9413]	0.446	-1.16381	5.02151e-134	7.10075e-132	yes	down	122.21	116.69	54.06	59.21	119.45	56.635
ENSG00000101557	USP14	ubiquitin specific peptidase 14 [Source:HGNC Symbol;Acc:HGNC:12612]	0.284	-1.81434	7.55964e-134	1.06e-131	yes	down	71.42	64.98	22.73	17.64	68.2	20.185
ENSG00000196352	CD55	CD55 molecule (Cromer blood group) [Source:HGNC Symbol;Acc:HGNC:2665]	2.279	1.18832	9.56245e-130	1.32966e-127	yes	up	211.44	169.59	425.08	420.55	190.515	422.815
ENSG00000130175	PRKCSH	protein kinase C substrate 80K-H [Source:HGNC Symbol;Acc:HGNC:9411]	0.456	-1.13437	1.46458e-128	2.01967e-126	yes	down	322.42	311.3	149.76	151.84	316.86	150.8
ENSG00000137812	KNL1	kinetochore scaffold 1 [Source:HGNC Symbol;Acc:HGNC:24054]	0.242	-2.04557	9.65432e-128	1.32043e-125	yes	down	26.82	28.19	6.61	6.94	27.505	6.775
ENSG00000076382	SPAG5	sperm associated antigen 5 [Source:HGNC Symbol;Acc:HGNC:13452]	0.256	-1.96604	1.4308e-126	1.94101e-124	yes	down	51.91	48.62	13.1	10.86	50.265	11.98
ENSG00000164120	HPGD	hydroxyprostaglandin dehydrogenase 15-(NAD) [Source:HGNC Symbol;Acc:HGNC:5154]	2.441	1.28755	1.60985e-126	2.16629e-124	yes	up	101.37	94.38	225.08	222.21	97.875	223.645
ENSG00000103187	COTL1	coactosin like F-actin binding protein 1 [Source:HGNC Symbol;Acc:HGNC:18304]	0.484	-1.04654	6.00201e-125	8.01197e-123	yes	down	436.49	405.56	207.79	211.52	421.025	209.655
ENSG00000103888	CEMIP	cell migration inducing hyaluronan binding protein [Source:HGNC Symbol;Acc:HGNC:29213]	6.517	2.70423	8.02699e-125	1.063e-122	yes	up	3.79	3	14.1	13.61	3.395	13.855
ENSG00000122966	CIT	citron rho-interacting serine/threonine kinase [Source:HGNC Symbol;Acc:HGNC:1985]	0.302	-1.72664	2.71454e-123	3.53866e-121	yes	down	28.88	28.38	9.27	9.2	28.63	9.235
ENSG00000146670	CDCA5	cell division cycle associated 5 [Source:HGNC Symbol;Acc:HGNC:14626]	0.277	-1.85236	2.83053e-123	3.66125e-121	yes	down	71.83	71.89	19.77	19.19	71.86	19.48
ENSG00000116285	ERRFI1	ERBB receptor feedback inhibitor 1 [Source:HGNC Symbol;Acc:HGNC:18185]	2.36	1.23862	8.57692e-123	1.10088e-120	yes	up	66.4	58.42	144.7	146.83	62.41	145.765
ENSG00000143870	PDIA6	protein disulfide isomerase family A member 6 [Source:HGNC Symbol;Acc:HGNC:30168]	0.492	-1.0237	3.35101e-122	4.26831e-120	yes	down	316.18	295.42	151.78	152.7	305.8	152.24
ENSG00000168393	DTYMK	deoxythymidylate kinase [Source:HGNC Symbol;Acc:HGNC:3061]	0.216	-2.2085	7.48642e-122	9.42524e-120	yes	down	114.09	114.33	26.13	23.83	114.21	24.98
ENSG00000143401	ANP32E	acidic nuclear phosphoprotein 32 family member E [Source:HGNC Symbol;Acc:HGNC:16673]	0.222	-2.16915	7.51263e-122	9.42524e-120	yes	down	41.34	34.91	9.02	8.16	38.125	8.59
ENSG00000149968	MMP3	matrix metallopeptidase 3 [Source:HGNC Symbol;Acc:HGNC:7173]	14.383	3.84628	1.76522e-119	2.19809e-117	yes	up	2.97	1.55	31.51	30.92	2.26	31.215
ENSG00000134146	DPH6	diphthamine biosynthesis 6 [Source:HGNC Symbol;Acc:HGNC:30543]	0.349	-1.5196	1.91834e-117	2.37107e-115	yes	down	58.03	52.44	22.98	24.38	55.235	23.68
ENSG00000149136	SSRP1	structure specific recognition protein 1 [Source:HGNC Symbol;Acc:HGNC:11327]	0.477	-1.06712	1.32317e-116	1.62341e-114	yes	down	255.08	217.92	113.26	107.55	236.5	110.405
ENSG00000132002	DNAJB1	DnaJ heat shock protein family (Hsp40) member B1 [Source:HGNC Symbol;Acc:HGNC:5270]	0.411	-1.28247	8.22592e-116	1.00188e-113	yes	down	163.29	156.87	65.08	65.45	160.08	65.265
ENSG00000123485	HJURP	Holliday junction recognition protein [Source:HGNC Symbol;Acc:HGNC:25444]	0.24	-2.05736	1.08241e-115	1.30877e-113	yes	down	46.25	39.69	10.84	9.78	42.97	10.31
ENSG00000138180	CEP55	centrosomal protein 55 [Source:HGNC Symbol;Acc:HGNC:1161]	0.196	-2.35121	1.1474e-115	1.37738e-113	yes	down	41.38	35.62	7.38	7.76	38.5	7.57
ENSG00000183856	IQGAP3	IQ motif containing GTPase activating protein 3 [Source:HGNC Symbol;Acc:HGNC:20669]	0.217	-2.20456	5.79465e-114	6.90639e-112	yes	down	35.2	24.89	4.07	7.49	30.045	5.78
ENSG00000137807	KIF23	kinesin family member 23 [Source:HGNC Symbol;Acc:HGNC:6392]	0.304	-1.71701	5.00021e-113	5.91727e-111	yes	down	53.6	56.2	18.19	18.51	54.9	18.35
ENSG00000086598	TMED2	transmembrane p24 trafficking protein 2 [Source:HGNC Symbol;Acc:HGNC:16996]	0.422	-1.24422	6.37513e-113	7.49123e-111	yes	down	132.16	125.92	55.18	55.15	129.04	55.165
ENSG00000196743	GM2A	GM2 ganglioside activator [Source:HGNC Symbol;Acc:HGNC:4367]	2.005	1.00388	2.43694e-112	2.84355e-110	yes	up	67.08	64.81	136.65	135.3	65.945	135.975
ENSG00000173473	SMARCC1	SWI/SNF related, matrix associated, actin dependent regulator of chromatin subfamily c member 1 [Source:HGNC Symbol;Acc:HGNC:11104]	0.37	-1.43573	1.83163e-111	2.1224e-109	yes	down	37.59	34.25	13.63	13.97	35.92	13.8
ENSG00000149503	INCENP	inner centromere protein [Source:HGNC Symbol;Acc:HGNC:6058]	0.322	-1.63616	1.8459e-111	2.12419e-109	yes	down	42.44	41.65	12.89	12.78	42.045	12.835
ENSG00000161800	RACGAP1	Rac GTPase activating protein 1 [Source:HGNC Symbol;Acc:HGNC:9804]	0.339	-1.559	6.32198e-111	7.22524e-109	yes	down	79.31	74.55	24.79	25.63	76.93	25.21
ENSG00000100401	RANGAP1	Ran GTPase activating protein 1 [Source:HGNC Symbol;Acc:HGNC:9854]	0.383	-1.38639	4.65451e-109	5.28335e-107	yes	down	88.97	85.88	33.13	34.72	87.425	33.925
ENSG00000156802	ATAD2	ATPase family, AAA domain containing 2 [Source:HGNC Symbol;Acc:HGNC:30123]	0.388	-1.36735	5.17055e-109	5.82945e-107	yes	down	48.6	42.99	18.08	17.56	45.795	17.82
ENSG00000072571	HMMR	hyaluronan mediated motility receptor [Source:HGNC Symbol;Acc:HGNC:5012]	0.278	-1.84551	5.92443e-109	6.63457e-107	yes	down	66.57	52.99	15.64	17.74	59.78	16.69
ENSG00000258667	HIF1A-AS2	HIF1A antisense RNA 2 [Source:HGNC Symbol;Acc:HGNC:43015]	0.206	-2.27839	4.32375e-107	4.77788e-105	yes	down	50.54	61.42	9.52	7.84	55.98	8.68
ENSG00000164611	PTTG1	pituitary tumor-transforming 1 [Source:HGNC Symbol;Acc:HGNC:9690]	0.277	-1.85166	5.02605e-107	5.51741e-105	yes	down	325.01	267.38	76.66	74.99	296.195	75.825
ENSG00000159263	SIM2	single-minded family bHLH transcription factor 2 [Source:HGNC Symbol;Acc:HGNC:10883]	2.2	1.13728	7.65341e-107	8.34672e-105	yes	up	65.09	57	134.42	139.3	61.045	136.86
ENSG00000127603	MACF1	microtubule-actin crosslinking factor 1 [Source:HGNC Symbol;Acc:HGNC:13664]	2.12	1.0842	9.11928e-106	9.81705e-104	yes	up	52.01	45.73	103.82	107.72	48.87	105.77
ENSG00000167283	ATP5L	ATP synthase, H+ transporting, mitochondrial Fo complex subunit G [Source:HGNC Symbol;Acc:HGNC:14247]	0.352	-1.50526	1.39192e-105	1.48882e-103	yes	down	169.86	168.86	66.06	60.99	169.36	63.525
ENSG00000135457	TFCP2	transcription factor CP2 [Source:HGNC Symbol;Acc:HGNC:11748]	2.402	1.26451	1.50946e-105	1.60426e-103	yes	up	44.95	42.65	111.41	109.72	43.8	110.565
ENSG00000243509	TNFRSF6B	TNF receptor superfamily member 6b [Source:HGNC Symbol;Acc:HGNC:11921]	3.869	1.95198	6.8752e-105	7.26073e-103	yes	up	32.19	33.34	131.92	131.9	32.765	131.91
ENSG00000182768	NGRN	neugrin, neurite outgrowth associated [Source:HGNC Symbol;Acc:HGNC:18077]	0.378	-1.40361	1.10076e-104	1.15518e-102	yes	down	84.37	79.41	29.16	33.01	81.89	31.085
ENSG00000013810	TACC3	transforming acidic coiled-coil containing protein 3 [Source:HGNC Symbol;Acc:HGNC:11524]	0.305	-1.71131	2.86028e-104	2.98292e-102	yes	down	65.39	64.27	21.88	20	64.83	20.94
ENSG00000168505	GBX2	gastrulation brain homeobox 2 [Source:HGNC Symbol;Acc:HGNC:4186]	0.33	-1.60012	5.33477e-104	5.49482e-102	yes	down	60.73	62.61	27.57	25.5	61.67	26.535
ENSG00000176619	LMNB2	lamin B2 [Source:HGNC Symbol;Acc:HGNC:6638]	0.466	-1.10231	5.49691e-104	5.62709e-102	yes	down	122.79	108.16	42.78	43.7	115.475	43.24
ENSG00000159658	EFCAB14	EF-hand calcium binding domain 14 [Source:HGNC Symbol;Acc:HGNC:29051]	2.385	1.25428	1.18086e-103	1.20145e-101	yes	up	20.25	19.12	48.64	48.52	19.685	48.58
ENSG00000198830	HMGN2	high mobility group nucleosomal binding domain 2 [Source:HGNC Symbol;Acc:HGNC:4986]	0.439	-1.1871	1.78948e-103	1.80965e-101	yes	down	472.12	454.52	212.71	213.33	463.32	213.02
ENSG00000094916	CBX5	chromobox 5 [Source:HGNC Symbol;Acc:HGNC:1555]	0.251	-1.99563	3.38363e-103	3.40116e-101	yes	down	10.97	10.94	3.97	3.12	10.955	3.545
ENSG00000183291	SELENOF	selenoprotein F [Source:HGNC Symbol;Acc:HGNC:17705]	0.282	-1.82709	6.59163e-103	6.58611e-101	yes	down	115.72	107.17	33.95	29.13	111.445	31.54
ENSG00000167005	NUDT21	nudix hydrolase 21 [Source:HGNC Symbol;Acc:HGNC:13870]	0.365	-1.45273	7.13251e-103	7.04219e-101	yes	down	92.49	84.17	67.13	81.35	88.33	74.24
ENSG00000135451	TROAP	trophinin associated protein [Source:HGNC Symbol;Acc:HGNC:12327]	0.192	-2.38029	7.61594e-103	7.47527e-101	yes	down	71.72	71.87	19.26	17.22	71.795	18.24
ENSG00000275216	AL161431.1	-	0.471	-1.08703	2.4641e-102	2.40444e-100	yes	down	187.93	170.24	87.54	81	179.085	84.27
ENSG00000186871	ERCC6L	ERCC excision repair 6 like, spindle assembly checkpoint helicase [Source:HGNC Symbol;Acc:HGNC:20794]	0.234	-2.09496	5.28943e-102	5.13136e-100	yes	down	22.55	21.53	5.14	5.1	22.04	5.12
ENSG00000123384	LRP1	LDL receptor related protein 1 [Source:HGNC Symbol;Acc:HGNC:6692]	2.073	1.05157	5.91712e-102	5.70711e-100	yes	up	21.49	20.71	45.76	43.22	21.1	44.49
ENSG00000127483	HP1BP3	heterochromatin protein 1 binding protein 3 [Source:HGNC Symbol;Acc:HGNC:24973]	0.33	-1.59936	1.83947e-99	1.74394e-97	yes	down	130.63	95.4	35.9	37.56	113.015	36.73
ENSG00000142945	KIF2C	kinesin family member 2C [Source:HGNC Symbol;Acc:HGNC:6393]	0.221	-2.17873	2.27881e-99	2.14826e-97	yes	down	36.81	31.88	7.71	7.03	34.345	7.37
ENSG00000168672	FAM84B	family with sequence similarity 84 member B [Source:HGNC Symbol;Acc:HGNC:24166]	2.059	1.042	2.572e-99	2.39756e-97	yes	up	49.72	46.03	111.69	111.12	47.875	111.405
ENSG00000255302	EID1	EP300 interacting inhibitor of differentiation 1 [Source:HGNC Symbol;Acc:HGNC:1191]	0.441	-1.17973	4.88636e-99	4.52966e-97	yes	down	139.31	130.61	61.29	59.5	134.96	60.395
ENSG00000105825	TFPI2	tissue factor pathway inhibitor 2 [Source:HGNC Symbol;Acc:HGNC:11761]	2.195	1.13403	6.65469e-99	6.13481e-97	yes	up	99.65	111.61	265.45	259.06	105.63	262.255
ENSG00000231131	LINC01468	long intergenic non-protein coding RNA 1468 [Source:HGNC Symbol;Acc:HGNC:50913]	0.255	-1.97145	3.6959e-98	3.38845e-96	yes	down	29.05	23.14	6.4	6.53	26.095	6.465
ENSG00000108106	UBE2S	ubiquitin conjugating enzyme E2 S [Source:HGNC Symbol;Acc:HGNC:17895]	0.389	-1.36114	6.49754e-98	5.92448e-96	yes	down	298.1	309.74	75.62	87.3	303.92	81.46
ENSG00000214376	VSTM5	V-set and transmembrane domain containing 5 [Source:HGNC Symbol;Acc:HGNC:34443]	3.925	1.97262	4.41948e-97	4.00779e-95	yes	up	11.2	8.73	37.78	38.56	9.965	38.17
ENSG00000165449	SLC16A9	solute carrier family 16 member 9 [Source:HGNC Symbol;Acc:HGNC:23520]	2.647	1.40451	9.74406e-97	8.78862e-95	yes	up	20.75	18.35	53.82	52.82	19.55	53.32
ENSG00000104327	CALB1	calbindin 1 [Source:HGNC Symbol;Acc:HGNC:1434]	0.429	-1.21944	9.13958e-95	8.11187e-93	yes	down	190	150.71	62.47	66.1	170.355	64.285
ENSG00000168078	PBK	PDZ binding kinase [Source:HGNC Symbol;Acc:HGNC:18282]	0.194	-2.3681	1.90456e-94	1.68146e-92	yes	down	52.58	49.02	9.11	7.76	50.8	8.435
ENSG00000170004	CHD3	chromodomain helicase DNA binding protein 3 [Source:HGNC Symbol;Acc:HGNC:1918]	0.447	-1.16208	8.27869e-94	7.27043e-92	yes	down	70.38	64.7	35.1	32.92	67.54	34.01
ENSG00000152492	CCDC50	coiled-coil domain containing 50 [Source:HGNC Symbol;Acc:HGNC:18111]	0.422	-1.24405	1.2617e-93	1.10223e-91	yes	down	49.53	40.67	18.56	20.31	45.1	19.435
ENSG00000124795	DEK	DEK proto-oncogene [Source:HGNC Symbol;Acc:HGNC:2768]	0.432	-1.21236	2.83672e-92	2.46528e-90	yes	down	124.31	107.11	43.97	48.36	115.71	46.165
ENSG00000187840	EIF4EBP1	eukaryotic translation initiation factor 4E binding protein 1 [Source:HGNC Symbol;Acc:HGNC:3288]	0.248	-2.01006	4.44961e-92	3.84695e-90	yes	down	119.49	113.29	27.79	30.28	116.39	29.035
ENSG00000123136	DDX39A	DExD-box helicase 39A [Source:HGNC Symbol;Acc:HGNC:17821]	0.423	-1.2429	6.9387e-92	5.968e-90	yes	down	307.68	325.78	138.22	137.41	316.73	137.815
ENSG00000175063	UBE2C	ubiquitin conjugating enzyme E2 C [Source:HGNC Symbol;Acc:HGNC:15937]	0.322	-1.63302	7.38298e-92	6.31756e-90	yes	down	276.39	295.98	93.02	94.32	286.185	93.67
ENSG00000175756	AURKAIP1	aurora kinase A interacting protein 1 [Source:HGNC Symbol;Acc:HGNC:24114]	0.391	-1.3532	1.63171e-91	1.38912e-89	yes	down	277.59	278.03	109.07	110.26	277.81	109.665
ENSG00000140525	FANCI	Fanconi anemia complementation group I [Source:HGNC Symbol;Acc:HGNC:25568]	0.347	-1.52612	2.21514e-91	1.87623e-89	yes	down	42.11	43.13	16.6	16.77	42.62	16.685
ENSG00000087495	PHACTR3	phosphatase and actin regulator 3 [Source:HGNC Symbol;Acc:HGNC:15833]	0.406	-1.30024	3.78119e-91	3.18652e-89	yes	down	171.25	170.45	77.14	73.68	170.85	75.41
ENSG00000114346	ECT2	epithelial cell transforming 2 [Source:HGNC Symbol;Acc:HGNC:3155]	0.426	-1.23019	7.41522e-90	6.18652e-88	yes	down	91.06	77.22	35.03	38.26	84.14	36.645
ENSG00000110987	BCL7A	BCL tumor suppressor 7A [Source:HGNC Symbol;Acc:HGNC:1004]	2.332	1.22185	2.33369e-89	1.93731e-87	yes	up	38.31	34.54	82.16	88.43	36.425	85.295
ENSG00000119699	TGFB3	transforming growth factor beta 3 [Source:HGNC Symbol;Acc:HGNC:11769]	4.57	2.19225	7.81547e-89	6.42408e-87	yes	up	6.17	5.9	30.42	32.45	6.035	31.435
ENSG00000121152	NCAPH	non-SMC condensin I complex subunit H [Source:HGNC Symbol;Acc:HGNC:1112]	0.283	-1.8213	9.45226e-89	7.73139e-87	yes	down	58.92	55.83	14.48	15.72	57.375	15.1
ENSG00000118193	KIF14	kinesin family member 14 [Source:HGNC Symbol;Acc:HGNC:19181]	0.245	-2.03111	1.13631e-88	9.24905e-87	yes	down	11.92	11.75	2.92	2.83	11.835	2.875
ENSG00000146918	NCAPG2	non-SMC condensin II complex subunit G2 [Source:HGNC Symbol;Acc:HGNC:21904]	0.337	-1.56736	5.06626e-88	4.10367e-86	yes	down	38.67	36	12.61	12.31	37.335	12.46
ENSG00000198797	BRINP2	BMP/retinoic acid inducible neural specific 2 [Source:HGNC Symbol;Acc:HGNC:13746]	3.691	1.88417	8.07515e-88	6.47798e-86	yes	up	9.08	12.28	31.97	34.25	10.68	33.11
ENSG00000109805	NCAPG	non-SMC condensin I complex subunit G [Source:HGNC Symbol;Acc:HGNC:24304]	0.232	-2.11042	1.19662e-87	9.55347e-86	yes	down	18.15	17.07	4.09	4.38	17.61	4.235
ENSG00000104884	ERCC2	ERCC excision repair 2, TFIIH core complex helicase subunit [Source:HGNC Symbol;Acc:HGNC:3434]	0.362	-1.46623	1.37483e-87	1.0924e-85	yes	down	58.67	51.26	19.75	20.17	54.965	19.96
ENSG00000225614	ZNF469	zinc finger protein 469 [Source:HGNC Symbol;Acc:HGNC:23216]	3.073	1.61972	4.86428e-87	3.8467e-85	yes	up	4.05	3.31	11.26	11.75	3.68	11.505
ENSG00000133872	SARAF	store-operated calcium entry associated regulatory factor [Source:HGNC Symbol;Acc:HGNC:28789]	0.344	-1.53772	8.06602e-87	6.34856e-85	yes	down	77.19	74.6	25.71	27.45	75.895	26.58
ENSG00000092621	PHGDH	phosphoglycerate dehydrogenase [Source:HGNC Symbol;Acc:HGNC:8923]	0.309	-1.69361	1.14644e-86	8.981e-85	yes	down	68.51	68.43	21.06	21.79	68.47	21.425
ENSG00000174804	FZD4	frizzled class receptor 4 [Source:HGNC Symbol;Acc:HGNC:4042]	0.448	-1.15867	1.88256e-86	1.46787e-84	yes	down	36.1	32.68	15.71	15.27	34.39	15.49
ENSG00000169607	CKAP2L	cytoskeleton associated protein 2 like [Source:HGNC Symbol;Acc:HGNC:26877]	0.254	-1.9768	4.0214e-86	3.12098e-84	yes	down	23.9	21.59	6.13	5.55	22.745	5.84
ENSG00000072501	SMC1A	structural maintenance of chromosomes 1A [Source:HGNC Symbol;Acc:HGNC:11111]	0.461	-1.11573	4.66681e-86	3.60511e-84	yes	down	60.74	51.79	22.74	21.6	56.265	22.17
ENSG00000104738	MCM4	minichromosome maintenance complex component 4 [Source:HGNC Symbol;Acc:HGNC:6947]	0.459	-1.1228	1.95227e-85	1.50118e-83	yes	down	123.08	108.16	45.87	58.9	115.62	52.385
ENSG00000029993	HMGB3	high mobility group box 3 [Source:HGNC Symbol;Acc:HGNC:5004]	0.337	-1.56876	2.74467e-85	2.1008e-83	yes	down	81.68	76.52	25.67	24.13	79.1	24.9
ENSG00000167642	SPINT2	serine peptidase inhibitor, Kunitz type 2 [Source:HGNC Symbol;Acc:HGNC:11247]	0.362	-1.46771	5.22621e-85	3.98194e-83	yes	down	147.78	137.23	52.83	55.02	142.505	53.925
ENSG00000009954	BAZ1B	bromodomain adjacent to zinc finger domain 1B [Source:HGNC Symbol;Acc:HGNC:961]	0.419	-1.25581	1.34017e-83	1.01646e-81	yes	down	54.26	48.24	22.57	21.94	51.25	22.255
ENSG00000189266	PNRC2	proline rich nuclear receptor coactivator 2 [Source:HGNC Symbol;Acc:HGNC:23158]	2.237	1.16143	1.76057e-83	1.32927e-81	yes	up	55.82	51.89	119.07	115.63	53.855	117.35
ENSG00000206073	SERPINB4	serpin family B member 4 [Source:HGNC Symbol;Acc:HGNC:10570]	23.025	4.52515	2.75483e-83	2.07059e-81	yes	up	0.66	0.87	21.89	21.76	0.765	21.825
ENSG00000138760	SCARB2	scavenger receptor class B member 2 [Source:HGNC Symbol;Acc:HGNC:1665]	2.218	1.14941	5.0386e-83	3.77014e-81	yes	up	24.62	22.37	52.74	52.13	23.495	52.435
ENSG00000180914	OXTR	oxytocin receptor [Source:HGNC Symbol;Acc:HGNC:8529]	3.036	1.60202	6.42177e-83	4.76238e-81	yes	up	11.5	10.99	32.46	36.33	11.245	34.395
ENSG00000112096	SOD2	superoxide dismutase 2 [Source:HGNC Symbol;Acc:HGNC:11180]	2.144	1.10059	9.27097e-83	6.81478e-81	yes	up	52.29	50.95	127.84	122.42	51.62	125.13
ENSG00000121073	SLC35B1	solute carrier family 35 member B1 [Source:HGNC Symbol;Acc:HGNC:20798]	0.371	-1.43016	1.1001e-82	8.051e-81	yes	down	154.32	141.27	52.85	55.48	147.795	54.165
ENSG00000073111	MCM2	minichromosome maintenance complex component 2 [Source:HGNC Symbol;Acc:HGNC:6944]	0.392	-1.34946	2.02649e-82	1.4766e-80	yes	down	53.08	52.91	19.84	21.23	52.995	20.535
ENSG00000196083	IL1RAP	interleukin 1 receptor accessory protein [Source:HGNC Symbol;Acc:HGNC:5995]	4.908	2.29511	2.3845e-82	1.72991e-80	yes	up	4.46	3.37	15.36	14.01	3.915	14.685
ENSG00000137767	SQOR	sulfide quinone oxidoreductase [Source:HGNC Symbol;Acc:HGNC:20390]	2.668	1.4156	4.15397e-82	3.00057e-80	yes	up	45.47	43.08	117.68	113.69	44.275	115.685
ENSG00000075218	GTSE1	G2 and S-phase expressed 1 [Source:HGNC Symbol;Acc:HGNC:13698]	0.174	-2.52596	4.91126e-82	3.5323e-80	yes	down	27.2	26.66	3.9	4.88	26.93	4.39
ENSG00000168496	FEN1	flap structure-specific endonuclease 1 [Source:HGNC Symbol;Acc:HGNC:3650]	0.398	-1.3279	1.17724e-81	8.39464e-80	yes	down	116.63	123.02	47.63	48.7	119.825	48.165
ENSG00000011201	ANOS1	anosmin 1 [Source:HGNC Symbol;Acc:HGNC:6211]	4.282	2.09817	2.07087e-81	1.458e-79	yes	up	3.97	3.84	14.61	16.9	3.905	15.755
ENSG00000136048	DRAM1	DNA damage regulated autophagy modulator 1 [Source:HGNC Symbol;Acc:HGNC:25645]	3.637	1.86259	8.36024e-81	5.8613e-79	yes	up	9.41	8.86	34.35	29.95	9.135	32.15
ENSG00000171241	SHCBP1	SHC binding and spindle associated 1 [Source:HGNC Symbol;Acc:HGNC:29547]	0.306	-1.70765	1.08225e-80	7.52437e-79	yes	down	34.29	32.81	9.82	9.87	33.55	9.845
ENSG00000120885	CLU	clusterin [Source:HGNC Symbol;Acc:HGNC:2095]	2.273	1.18437	1.90871e-80	1.32152e-78	yes	up	167	148.91	367.29	376.26	157.955	371.775
ENSG00000135476	ESPL1	extra spindle pole bodies like 1, separase [Source:HGNC Symbol;Acc:HGNC:16856]	0.238	-2.06939	5.61988e-80	3.87493e-78	yes	down	23.11	19.54	4.93	4.75	21.325	4.84
ENSG00000167325	RRM1	ribonucleotide reductase catalytic subunit M1 [Source:HGNC Symbol;Acc:HGNC:10451]	0.458	-1.12554	9.03772e-80	6.2059e-78	yes	down	84.05	79.95	39.1	37.76	82	38.43
ENSG00000134690	CDCA8	cell division cycle associated 8 [Source:HGNC Symbol;Acc:HGNC:14629]	0.243	-2.04022	1.14823e-79	7.85217e-78	yes	down	36.44	31.81	8.62	7.78	34.125	8.2
ENSG00000102384	CENPI	centromere protein I [Source:HGNC Symbol;Acc:HGNC:3968]	0.326	-1.61738	1.20569e-79	8.21148e-78	yes	down	18.59	19.73	8.24	5.89	19.16	7.065
ENSG00000145386	CCNA2	cyclin A2 [Source:HGNC Symbol;Acc:HGNC:1578]	0.342	-1.54691	1.21843e-79	8.26451e-78	yes	down	47.03	43.04	15.69	15.22	45.035	15.455
ENSG00000232533	AC093673.1	-	4.892	2.29048	1.57559e-79	1.06438e-77	yes	up	32.28	33.56	181.73	166.31	32.92	174.02
ENSG00000137310	TCF19	transcription factor 19 [Source:HGNC Symbol;Acc:HGNC:11629]	0.318	-1.65398	1.73407e-79	1.16672e-77	yes	down	37.56	37.6	12.71	11.42	37.58	12.065
ENSG00000018408	WWTR1	WW domain containing transcription regulator 1 [Source:HGNC Symbol;Acc:HGNC:24042]	0.468	-1.09464	4.05284e-79	2.71589e-77	yes	down	159.46	126.78	71.45	70.26	143.12	70.855
ENSG00000176658	MYO1D	myosin ID [Source:HGNC Symbol;Acc:HGNC:7598]	2.041	1.02936	4.6749e-79	3.12021e-77	yes	up	30.92	27.66	57.58	58.73	29.29	58.155
ENSG00000119333	WDR34	WD repeat domain 34 [Source:HGNC Symbol;Acc:HGNC:28296]	0.301	-1.73114	2.26075e-78	1.49102e-76	yes	down	87.88	87.87	26.47	24.92	87.875	25.695
ENSG00000158711	ELK4	ELK4, ETS transcription factor [Source:HGNC Symbol;Acc:HGNC:3326]	0.331	-1.59374	2.26031e-78	1.49102e-76	yes	down	12.47	10.91	3.97	4.1	11.69	4.035
ENSG00000092820	EZR	ezrin [Source:HGNC Symbol;Acc:HGNC:12691]	0.478	-1.0642	2.64165e-78	1.73538e-76	yes	down	93.17	87.62	43.76	43.6	90.395	43.68
ENSG00000228716	DHFR	dihydrofolate reductase [Source:HGNC Symbol;Acc:HGNC:2861]	0.333	-1.58441	3.09156e-78	2.02297e-76	yes	down	37.15	34.35	11.98	12.68	35.75	12.33
ENSG00000173334	TRIB1	tribbles pseudokinase 1 [Source:HGNC Symbol;Acc:HGNC:16891]	2.238	1.16201	5.73221e-78	3.73624e-76	yes	up	31.04	27.41	68.27	66.18	29.225	67.225
ENSG00000109685	NSD2	nuclear receptor binding SET domain protein 2 [Source:HGNC Symbol;Acc:HGNC:12766]	0.438	-1.19049	6.03544e-78	3.91857e-76	yes	down	40.57	35.23	17.06	16.28	37.9	16.67
ENSG00000072415	MPP5	membrane palmitoylated protein 5 [Source:HGNC Symbol;Acc:HGNC:18669]	0.433	-1.20723	7.98112e-78	5.16174e-76	yes	down	50.79	44.93	22.7	21.75	47.86	22.225
ENSG00000177889	UBE2N	ubiquitin conjugating enzyme E2 N [Source:HGNC Symbol;Acc:HGNC:12492]	0.38	-1.39739	2.40753e-76	1.54508e-74	yes	down	130.1	107.04	45.5	45.66	118.57	45.58
ENSG00000175745	NR2F1	nuclear receptor subfamily 2 group F member 1 [Source:HGNC Symbol;Acc:HGNC:7975]	0.401	-1.31775	6.76467e-75	4.25945e-73	yes	down	85.15	83.51	35.3	35.78	84.33	35.54
ENSG00000066279	ASPM	abnormal spindle microtubule assembly [Source:HGNC Symbol;Acc:HGNC:19048]	0.265	-1.91345	7.1151e-75	4.46325e-73	yes	down	14.07	11	3.48	3.34	12.535	3.41
ENSG00000102007	PLP2	proteolipid protein 2 [Source:HGNC Symbol;Acc:HGNC:9087]	0.481	-1.05624	7.53235e-75	4.7073e-73	yes	down	308.82	290.84	148.63	145.58	299.83	147.105
ENSG00000128944	KNSTRN	kinetochore localized astrin/SPAG5 binding protein [Source:HGNC Symbol;Acc:HGNC:30767]	0.373	-1.42128	8.38907e-75	5.20372e-73	yes	down	117.15	106.83	43.77	40	111.99	41.885
ENSG00000106804	C5	complement C5 [Source:HGNC Symbol;Acc:HGNC:1331]	3.274	1.71102	9.02275e-75	5.57606e-73	yes	up	7.24	7.69	21.93	24.76	7.465	23.345
ENSG00000120549	KIAA1217	KIAA1217 [Source:HGNC Symbol;Acc:HGNC:25428]	2.724	1.44571	9.16725e-75	5.64446e-73	yes	up	8.82	7.68	20.87	21.74	8.25	21.305
ENSG00000144711	IQSEC1	IQ motif and Sec7 domain 1 [Source:HGNC Symbol;Acc:HGNC:29112]	0.445	-1.16809	3.20077e-74	1.96353e-72	yes	down	27.86	25.98	11.97	12.5	26.92	12.235
ENSG00000172115	CYCS	cytochrome c, somatic [Source:HGNC Symbol;Acc:HGNC:19986]	0.479	-1.06124	3.35202e-74	2.04878e-72	yes	down	162.1	156.92	78.29	67.55	159.51	72.92
ENSG00000055070	SZRD1	SUZ RNA binding domain containing 1 [Source:HGNC Symbol;Acc:HGNC:30232]	0.421	-1.24701	4.83754e-74	2.94596e-72	yes	down	74.27	63.44	30.78	26.48	68.855	28.63
ENSG00000157020	SEC13	SEC13 homolog, nuclear pore and COPII coat complex component [Source:HGNC Symbol;Acc:HGNC:10697]	0.442	-1.17818	2.67489e-73	1.61131e-71	yes	down	174.21	173.77	79.42	81	173.99	80.21
ENSG00000140379	BCL2A1	BCL2 related protein A1 [Source:HGNC Symbol;Acc:HGNC:991]	4.908	2.29509	3.6393e-73	2.18437e-71	yes	up	17.13	16.32	92.5	86.64	16.725	89.57
ENSG00000186469	GNG2	G protein subunit gamma 2 [Source:HGNC Symbol;Acc:HGNC:4404]	2.503	1.32388	8.80859e-73	5.24929e-71	yes	up	23.42	21.62	58.23	57.36	22.52	57.795
ENSG00000144554	FANCD2	Fanconi anemia complementation group D2 [Source:HGNC Symbol;Acc:HGNC:3585]	0.233	-2.10179	1.02716e-72	6.09937e-71	yes	down	25.93	22.26	6.09	6.21	24.095	6.15
ENSG00000073464	CLCN4	chloride voltage-gated channel 4 [Source:HGNC Symbol;Acc:HGNC:2022]	0.272	-1.87919	2.14279e-72	1.26789e-70	yes	down	12.25	10.65	3.1	3.08	11.45	3.09
ENSG00000149639	SOGA1	suppressor of glucose, autophagy associated 1 [Source:HGNC Symbol;Acc:HGNC:16111]	0.486	-1.0411	2.27375e-72	1.34063e-70	yes	down	23.4	20.67	10.63	10.9	22.035	10.765
ENSG00000183250	LINC01547	long intergenic non-protein coding RNA 1547 [Source:HGNC Symbol;Acc:HGNC:15707]	2.773	1.47141	5.05121e-72	2.95735e-70	yes	up	8.08	9.37	22.27	24.71	8.725	23.49
ENSG00000158445	KCNB1	potassium voltage-gated channel subfamily B member 1 [Source:HGNC Symbol;Acc:HGNC:6231]	5.302	2.40657	5.65751e-72	3.30074e-70	yes	up	1.11	0.96	4.41	5.15	1.035	4.78
ENSG00000115084	SLC35F5	solute carrier family 35 member F5 [Source:HGNC Symbol;Acc:HGNC:23617]	2.159	1.11045	9.76747e-72	5.67875e-70	yes	up	31.63	29.66	81.16	78.88	30.645	80.02
ENSG00000184012	TMPRSS2	transmembrane protease, serine 2 [Source:HGNC Symbol;Acc:HGNC:11876]	4.364	2.12569	1.54591e-71	8.95661e-70	yes	up	5.13	4.68	23.08	22.5	4.905	22.79
ENSG00000159399	HK2	hexokinase 2 [Source:HGNC Symbol;Acc:HGNC:4923]	2.138	1.09656	2.34175e-71	1.34739e-69	yes	up	18.38	17.21	39.07	38.87	17.795	38.97
ENSG00000165916	PSMC3	proteasome 26S subunit, ATPase 3 [Source:HGNC Symbol;Acc:HGNC:9549]	0.47	-1.09031	2.48221e-71	1.4233e-69	yes	down	229.05	221.59	102.34	100.15	225.32	101.245
ENSG00000178999	AURKB	aurora kinase B [Source:HGNC Symbol;Acc:HGNC:11390]	0.187	-2.42186	3.15207e-71	1.80121e-69	yes	down	65.51	58.75	12.47	11.54	62.13	12.005
ENSG00000115756	HPCAL1	hippocalcin like 1 [Source:HGNC Symbol;Acc:HGNC:5145]	0.462	-1.11445	9.10234e-71	5.11386e-69	yes	down	185.15	172.68	77.69	86.41	178.915	82.05
ENSG00000111846	GCNT2	glucosaminyl (N-acetyl) transferase 2, I-branching enzyme (I blood group) [Source:HGNC Symbol;Acc:HGNC:4204]	3.231	1.69196	1.32306e-70	7.40827e-69	yes	up	6.39	5.87	20.51	19.71	6.13	20.11
ENSG00000115884	SDC1	syndecan 1 [Source:HGNC Symbol;Acc:HGNC:10658]	0.478	-1.06405	1.97578e-70	1.09893e-68	yes	down	169.58	150.27	69.67	76.22	159.925	72.945
ENSG00000099901	RANBP1	RAN binding protein 1 [Source:HGNC Symbol;Acc:HGNC:9847]	0.437	-1.19571	2.40706e-70	1.32994e-68	yes	down	259.6	247.36	109.84	117.01	253.48	113.425
ENSG00000143476	DTL	denticleless E3 ubiquitin protein ligase homolog [Source:HGNC Symbol;Acc:HGNC:30288]	0.373	-1.42105	7.92367e-70	4.36351e-68	yes	down	50.05	42.77	11.4	18.12	46.41	14.76
ENSG00000145623	OSMR	oncostatin M receptor [Source:HGNC Symbol;Acc:HGNC:8507]	2.19	1.13117	1.07872e-69	5.92089e-68	yes	up	20.7	19.09	41.75	43.1	19.895	42.425
ENSG00000124214	STAU1	staufen double-stranded RNA binding protein 1 [Source:HGNC Symbol;Acc:HGNC:11370]	0.429	-1.22207	2.41294e-69	1.32008e-67	yes	down	78.91	69.7	29.98	33.77	74.305	31.875
ENSG00000064393	HIPK2	homeodomain interacting protein kinase 2 [Source:HGNC Symbol;Acc:HGNC:14402]	0.491	-1.02587	5.0623e-69	2.75145e-67	yes	down	29.57	24.71	13.18	13.58	27.14	13.38
ENSG00000166147	FBN1	fibrillin 1 [Source:HGNC Symbol;Acc:HGNC:3603]	2.167	1.11602	5.51628e-69	2.98846e-67	yes	up	17.96	17.82	33.22	36	17.89	34.61
ENSG00000102755	FLT1	fms related tyrosine kinase 1 [Source:HGNC Symbol;Acc:HGNC:3763]	0.343	-1.54303	6.18526e-69	3.34004e-67	yes	down	26.37	21.46	7.36	8.19	23.915	7.775
ENSG00000130227	XPO7	exportin 7 [Source:HGNC Symbol;Acc:HGNC:14108]	0.407	-1.29548	9.15946e-69	4.93015e-67	yes	down	34.59	31.15	14.33	14.68	32.87	14.505
ENSG00000164176	EDIL3	EGF like repeats and discoidin domains 3 [Source:HGNC Symbol;Acc:HGNC:3173]	0.451	-1.14771	3.75461e-68	2.01445e-66	yes	down	45.83	42.8	21.06	19.62	44.315	20.34
ENSG00000162645	GBP2	guanylate binding protein 2 [Source:HGNC Symbol;Acc:HGNC:4183]	4.43	2.14737	6.72878e-68	3.5986e-66	yes	up	6.42	7.01	29.87	32.67	6.715	31.27
ENSG00000173207	CKS1B	CDC28 protein kinase regulatory subunit 1B [Source:HGNC Symbol;Acc:HGNC:19083]	0.404	-1.30598	9.42496e-68	5.02444e-66	yes	down	276.16	266.49	115.75	110.43	271.325	113.09
ENSG00000186193	SAPCD2	suppressor APC domain containing 2 [Source:HGNC Symbol;Acc:HGNC:28055]	0.334	-1.58209	1.19251e-67	6.33703e-66	yes	down	28.16	26.68	8.69	9.61	27.42	9.15
ENSG00000160949	TONSL	tonsoku like, DNA repair protein [Source:HGNC Symbol;Acc:HGNC:7801]	0.467	-1.09975	7.87959e-67	4.1476e-65	yes	down	47.75	43.93	20.94	21.86	45.84	21.4
ENSG00000114302	PRKAR2A	protein kinase cAMP-dependent type II regulatory subunit alpha [Source:HGNC Symbol;Acc:HGNC:9391]	0.394	-1.34389	2.33251e-66	1.22391e-64	yes	down	24.41	22.53	9.52	10.19	23.47	9.855
ENSG00000183691	NOG	noggin [Source:HGNC Symbol;Acc:HGNC:7866]	2.107	1.0755	8.31938e-66	4.33804e-64	yes	up	63.36	57.59	128.05	131.49	60.475	129.77
ENSG00000150347	ARID5B	AT-rich interaction domain 5B [Source:HGNC Symbol;Acc:HGNC:17362]	2.813	1.49205	2.32644e-65	1.20183e-63	yes	up	6.4	5.27	15.97	17.31	5.835	16.64
ENSG00000187951	ARHGAP11B	Rho GTPase activating protein 11B [Source:HGNC Symbol;Acc:HGNC:15782]	0.307	-1.7055	4.98929e-65	2.56158e-63	yes	down	28.28	22.85	6.45	6.34	25.565	6.395
ENSG00000174371	EXO1	exonuclease 1 [Source:HGNC Symbol;Acc:HGNC:3511]	0.248	-2.00935	5.69746e-65	2.91619e-63	yes	down	21.51	17.86	4.85	5.67	19.685	5.26
ENSG00000066117	SMARCD1	SWI/SNF related, matrix associated, actin dependent regulator of chromatin, subfamily d, member 1 [Source:HGNC Symbol;Acc:HGNC:11106]	0.424	-1.23653	5.74458e-65	2.93132e-63	yes	down	56.75	51.57	26.85	28.06	54.16	27.455
ENSG00000215218	UBE2QL1	ubiquitin conjugating enzyme E2 Q family like 1 [Source:HGNC Symbol;Acc:HGNC:37269]	0.4	-1.32304	8.62181e-65	4.38608e-63	yes	down	31.1	29.7	12.01	12.4	30.4	12.205
ENSG00000069329	VPS35	VPS35, retromer complex component [Source:HGNC Symbol;Acc:HGNC:13487]	0.482	-1.0515	1.57119e-64	7.96866e-63	yes	down	44.42	43.26	22.55	21.47	43.84	22.01
ENSG00000092470	WDR76	WD repeat domain 76 [Source:HGNC Symbol;Acc:HGNC:25773]	0.268	-1.9017	2.43694e-64	1.23221e-62	yes	down	29.33	26.5	6.96	6.75	27.915	6.855
ENSG00000168079	SCARA5	scavenger receptor class A member 5 [Source:HGNC Symbol;Acc:HGNC:28701]	2.405	1.26579	4.65372e-64	2.33892e-62	yes	up	16.21	15.48	39.28	41.33	15.845	40.305
ENSG00000111665	CDCA3	cell division cycle associated 3 [Source:HGNC Symbol;Acc:HGNC:14624]	0.22	-2.18607	9.07078e-64	4.53159e-62	yes	down	51.51	49.43	8	10.43	50.47	9.215
ENSG00000198715	GLMP	glycosylated lysosomal membrane protein [Source:HGNC Symbol;Acc:HGNC:29436]	2.961	1.5662	9.89022e-64	4.91155e-62	yes	up	23.87	24.27	71.44	73.87	24.07	72.655
ENSG00000054654	SYNE2	spectrin repeat containing nuclear envelope protein 2 [Source:HGNC Symbol;Acc:HGNC:17084]	0.356	-1.49036	1.06415e-63	5.26894e-62	yes	down	17.62	17.67	7.53	7.02	17.645	7.275
ENSG00000149792	MRPL49	mitochondrial ribosomal protein L49 [Source:HGNC Symbol;Acc:HGNC:1176]	0.448	-1.15687	1.94388e-63	9.59632e-62	yes	down	106.15	98.82	44.91	45.03	102.485	44.97
ENSG00000138160	KIF11	kinesin family member 11 [Source:HGNC Symbol;Acc:HGNC:6388]	0.365	-1.4528	7.8452e-63	3.86151e-61	yes	down	21.61	19.99	7.66	7.55	20.8	7.605
ENSG00000102794	ACOD1	aconitate decarboxylase 1 [Source:HGNC Symbol;Acc:HGNC:33904]	11.759	3.55573	9.35538e-63	4.59129e-61	yes	up	1.12	0.94	14.74	13.52	1.03	14.13
ENSG00000080986	NDC80	NDC80, kinetochore complex component [Source:HGNC Symbol;Acc:HGNC:16909]	0.284	-1.81849	1.00395e-62	4.91261e-61	yes	down	37.57	37.18	10.82	9.99	37.375	10.405
ENSG00000165480	SKA3	spindle and kinetochore associated complex subunit 3 [Source:HGNC Symbol;Acc:HGNC:20262]	0.26	-1.94338	2.73621e-62	1.33109e-60	yes	down	26.75	27.1	6.57	6.26	26.925	6.415
ENSG00000196542	SPTSSB	serine palmitoyltransferase small subunit B [Source:HGNC Symbol;Acc:HGNC:24045]	2.45	1.29258	2.86112e-62	1.38781e-60	yes	up	35.24	42.9	84.91	104.05	39.07	94.48
ENSG00000189057	FAM111B	family with sequence similarity 111 member B [Source:HGNC Symbol;Acc:HGNC:24200]	0.275	-1.86366	3.04444e-62	1.47245e-60	yes	down	21.29	20	5.23	5.96	20.645	5.595
ENSG00000128342	LIF	LIF, interleukin 6 family cytokine [Source:HGNC Symbol;Acc:HGNC:6596]	2.034	1.02407	5.21336e-62	2.51417e-60	yes	up	47.39	33.76	64.16	70.27	40.575	67.215
ENSG00000184897	H1FX	H1 histone family member X [Source:HGNC Symbol;Acc:HGNC:4722]	0.362	-1.46692	8.05762e-62	3.86349e-60	yes	down	86.4	84.76	29.56	32.84	85.58	31.2
ENSG00000123124	WWP1	WW domain containing E3 ubiquitin protein ligase 1 [Source:HGNC Symbol;Acc:HGNC:17004]	2.01	1.00726	8.1173e-62	3.88096e-60	yes	up	29.87	28.38	62.36	61.09	29.125	61.725
ENSG00000115652	UXS1	UDP-glucuronate decarboxylase 1 [Source:HGNC Symbol;Acc:HGNC:17729]	2.101	1.07133	1.24903e-61	5.93768e-60	yes	up	62.85	56.47	128	125.22	59.66	126.61
ENSG00000106462	EZH2	enhancer of zeste 2 polycomb repressive complex 2 subunit [Source:HGNC Symbol;Acc:HGNC:3527]	0.274	-1.86942	1.44666e-61	6.85766e-60	yes	down	29.54	25.48	7.2	7.34	27.51	7.27
ENSG00000125848	FLRT3	fibronectin leucine rich transmembrane protein 3 [Source:HGNC Symbol;Acc:HGNC:3762]	9.261	3.21116	2.39967e-61	1.1311e-59	yes	up	1.06	0.6	7.07	7.13	0.83	7.1
ENSG00000166828	SCNN1G	sodium channel epithelial 1 gamma subunit [Source:HGNC Symbol;Acc:HGNC:10602]	8.181	3.03226	3.40465e-61	1.59579e-59	yes	up	1.11	0.96	9.24	9.56	1.035	9.4
ENSG00000128052	KDR	kinase insert domain receptor [Source:HGNC Symbol;Acc:HGNC:6307]	5.351	2.41969	3.41733e-61	1.59724e-59	yes	up	1.48	1.23	7.39	7.89	1.355	7.64
ENSG00000144802	NFKBIZ	NFKB inhibitor zeta [Source:HGNC Symbol;Acc:HGNC:29805]	2.61	1.38385	4.65614e-61	2.17018e-59	yes	up	11.8	12.09	35.06	33.72	11.945	34.39
ENSG00000100505	TRIM9	tripartite motif containing 9 [Source:HGNC Symbol;Acc:HGNC:16288]	3.295	1.72039	5.53609e-61	2.57312e-59	yes	up	6.44	6.56	20.14	22.75	6.5	21.445
ENSG00000182628	SKA2	spindle and kinetochore associated complex subunit 2 [Source:HGNC Symbol;Acc:HGNC:28006]	0.489	-1.03272	7.49081e-61	3.47199e-59	yes	down	206.48	190.16	94.49	103.28	198.32	98.885
ENSG00000123091	RNF11	ring finger protein 11 [Source:HGNC Symbol;Acc:HGNC:10056]	0.361	-1.46849	1.61507e-60	7.46511e-59	yes	down	51.79	53.65	18.44	18.4	52.72	18.42
ENSG00000164109	MAD2L1	mitotic arrest deficient 2 like 1 [Source:HGNC Symbol;Acc:HGNC:6763]	0.322	-1.63304	5.69292e-60	2.60967e-58	yes	down	32.32	30.91	12.36	10.51	31.615	11.435
ENSG00000172269	DPAGT1	dolichyl-phosphate N-acetylglucosaminephosphotransferase 1 [Source:HGNC Symbol;Acc:HGNC:2995]	0.439	-1.18734	1.57664e-59	7.16835e-58	yes	down	117.01	110.73	59.25	59.48	113.87	59.365
ENSG00000134291	TMEM106C	transmembrane protein 106C [Source:HGNC Symbol;Acc:HGNC:28775]	0.446	-1.16467	3.40618e-59	1.54026e-57	yes	down	174.38	177.58	81.56	91.81	175.98	86.685
ENSG00000167767	KRT80	keratin 80 [Source:HGNC Symbol;Acc:HGNC:27056]	0.209	-2.25594	3.50002e-59	1.57841e-57	yes	down	12.65	12.57	2.4	2.76	12.61	2.58
ENSG00000049130	KITLG	KIT ligand [Source:HGNC Symbol;Acc:HGNC:6343]	2.487	1.31458	7.33501e-59	3.29897e-57	yes	up	13.21	13.98	34.38	30.79	13.595	32.585
ENSG00000184557	SOCS3	suppressor of cytokine signaling 3 [Source:HGNC Symbol;Acc:HGNC:19391]	2.779	1.47478	7.84903e-59	3.52067e-57	yes	up	13.59	13.71	38.02	39.88	13.65	38.95
ENSG00000197632	SERPINB2	serpin family B member 2 [Source:HGNC Symbol;Acc:HGNC:8584]	11.526	3.52685	1.12409e-58	5.02858e-57	yes	up	1.14	1.01	15.75	15.18	1.075	15.465
ENSG00000061794	MRPS35	mitochondrial ribosomal protein S35 [Source:HGNC Symbol;Acc:HGNC:16635]	0.408	-1.29167	1.25049e-58	5.57907e-57	yes	down	82.37	71.69	30.56	30.87	77.03	30.715
ENSG00000164171	ITGA2	integrin subunit alpha 2 [Source:HGNC Symbol;Acc:HGNC:6137]	2.062	1.04384	1.58092e-58	7.03448e-57	yes	up	12.69	11.8	25.13	26.07	12.245	25.6
ENSG00000116489	CAPZA1	capping actin protein of muscle Z-line alpha subunit 1 [Source:HGNC Symbol;Acc:HGNC:1488]	0.485	-1.04293	4.08404e-58	1.8124e-56	yes	down	67.33	64.86	32.41	31.94	66.095	32.175
ENSG00000137710	RDX	radixin [Source:HGNC Symbol;Acc:HGNC:9944]	0.438	-1.18969	5.80589e-58	2.56968e-56	yes	down	49.71	48.49	18.68	18.74	49.1	18.71
ENSG00000129353	SLC44A2	solute carrier family 44 member 2 [Source:HGNC Symbol;Acc:HGNC:17292]	0.473	-1.07881	5.84552e-58	2.58038e-56	yes	down	56.26	51.68	27.67	26.37	53.97	27.02
ENSG00000187741	FANCA	Fanconi anemia complementation group A [Source:HGNC Symbol;Acc:HGNC:3582]	0.309	-1.69455	7.86541e-58	3.46285e-56	yes	down	37.73	37.37	9.39	9.23	37.55	9.31
ENSG00000084073	ZMPSTE24	zinc metallopeptidase STE24 [Source:HGNC Symbol;Acc:HGNC:12877]	0.365	-1.45302	9.03519e-58	3.9674e-56	yes	down	32.5	29.66	11.58	11.54	31.08	11.56
ENSG00000110786	PTPN5	protein tyrosine phosphatase, non-receptor type 5 [Source:HGNC Symbol;Acc:HGNC:9657]	4.569	2.19177	2.38453e-57	1.03886e-55	yes	up	3.6	3.2	16.77	16.78	3.4	16.775
ENSG00000165304	MELK	maternal embryonic leucine zipper kinase [Source:HGNC Symbol;Acc:HGNC:16870]	0.313	-1.6778	2.69153e-57	1.16955e-55	yes	down	34.85	30.13	10.5	9.87	32.49	10.185
ENSG00000116030	SUMO1	small ubiquitin-like modifier 1 [Source:HGNC Symbol;Acc:HGNC:12502]	0.474	-1.07641	3.32557e-57	1.44131e-55	yes	down	155.63	144.65	74.84	67.13	150.14	70.985
ENSG00000128951	DUT	deoxyuridine triphosphatase [Source:HGNC Symbol;Acc:HGNC:3078]	0.35	-1.51607	4.22811e-57	1.82772e-55	yes	down	93.62	105.75	39.39	40.65	99.685	40.02
ENSG00000163808	KIF15	kinesin family member 15 [Source:HGNC Symbol;Acc:HGNC:17273]	0.309	-1.69638	4.29286e-57	1.85092e-55	yes	down	27.73	26.55	8.66	8.02	27.14	8.34
ENSG00000137266	SLC22A23	solute carrier family 22 member 23 [Source:HGNC Symbol;Acc:HGNC:21106]	4.084	2.03002	4.95592e-57	2.1313e-55	yes	up	2.47	1.88	8.88	9.61	2.175	9.245
ENSG00000138092	CENPO	centromere protein O [Source:HGNC Symbol;Acc:HGNC:28152]	0.356	-1.4906	5.27009e-57	2.26058e-55	yes	down	34.66	28.37	10.06	9.28	31.515	9.67
ENSG00000062822	POLD1	DNA polymerase delta 1, catalytic subunit [Source:HGNC Symbol;Acc:HGNC:9175]	0.449	-1.15453	6.60295e-57	2.82505e-55	yes	down	69.93	69.48	29.27	29.88	69.705	29.575
ENSG00000105968	H2AFV	H2A histone family member V [Source:HGNC Symbol;Acc:HGNC:20664]	0.457	-1.12984	9.45517e-57	4.02472e-55	yes	down	145.92	157.85	90.67	91.77	151.885	91.22
ENSG00000143228	NUF2	NUF2, NDC80 kinetochore complex component [Source:HGNC Symbol;Acc:HGNC:14621]	0.291	-1.77952	4.05913e-56	1.70606e-54	yes	down	43.44	36.77	11.96	12.5	40.105	12.23
ENSG00000115183	TANC1	tetratricopeptide repeat, ankyrin repeat and coiled-coil containing 1 [Source:HGNC Symbol;Acc:HGNC:29364]	2.332	1.2215	4.88933e-56	2.04983e-54	yes	up	10.42	8.47	22.52	22.25	9.445	22.385
ENSG00000148229	POLE3	DNA polymerase epsilon 3, accessory subunit [Source:HGNC Symbol;Acc:HGNC:13546]	0.386	-1.37295	6.23223e-56	2.59978e-54	yes	down	66.37	59.87	23.38	25.62	63.12	24.5
ENSG00000133026	MYH10	myosin heavy chain 10 [Source:HGNC Symbol;Acc:HGNC:7568]	0.398	-1.33071	6.35589e-56	2.63817e-54	yes	down	17.81	19.61	6.78	6.51	18.71	6.645
ENSG00000122641	INHBA	inhibin beta A subunit [Source:HGNC Symbol;Acc:HGNC:6066]	0.45	-1.15359	7.37993e-56	3.05562e-54	yes	down	38.1	34.52	18.92	19.27	36.31	19.095
ENSG00000079819	EPB41L2	erythrocyte membrane protein band 4.1 like 2 [Source:HGNC Symbol;Acc:HGNC:3379]	0.468	-1.096	1.44283e-55	5.92983e-54	yes	down	57.3	47.75	25.43	27.15	52.525	26.29
ENSG00000171262	FAM98B	family with sequence similarity 98 member B [Source:HGNC Symbol;Acc:HGNC:26773]	0.369	-1.43658	1.63465e-55	6.70168e-54	yes	down	25	21.24	14.7	9.02	23.12	11.86
ENSG00000113368	LMNB1	lamin B1 [Source:HGNC Symbol;Acc:HGNC:6637]	0.483	-1.04879	1.71485e-55	7.01322e-54	yes	down	73.4	75.6	38.34	37.9	74.5	38.12
ENSG00000116962	NID1	nidogen 1 [Source:HGNC Symbol;Acc:HGNC:7821]	2.056	1.03989	1.83018e-55	7.46662e-54	yes	up	15.51	14.44	30.88	31.55	14.975	31.215
ENSG00000162521	RBBP4	RB binding protein 4, chromatin remodeling factor [Source:HGNC Symbol;Acc:HGNC:9887]	0.468	-1.09558	2.26613e-55	9.2226e-54	yes	down	89.48	84.33	33.56	30.84	86.905	32.2
ENSG00000115207	GTF3C2	general transcription factor IIIC subunit 2 [Source:HGNC Symbol;Acc:HGNC:4665]	0.418	-1.25671	5.06667e-55	2.052e-53	yes	down	45.22	43.09	18.32	18.54	44.155	18.43
ENSG00000111707	SUDS3	SDS3 homolog, SIN3A corepressor complex component [Source:HGNC Symbol;Acc:HGNC:29545]	0.423	-1.2422	5.98153e-55	2.41665e-53	yes	down	25.99	23.54	10.63	10.13	24.765	10.38
ENSG00000119865	CNRIP1	cannabinoid receptor interacting protein 1 [Source:HGNC Symbol;Acc:HGNC:24546]	2.577	1.36562	8.41522e-55	3.3917e-53	yes	up	24.56	25.27	64.85	62.76	24.915	63.805
ENSG00000171617	ENC1	ectodermal-neural cortex 1 [Source:HGNC Symbol;Acc:HGNC:3345]	2.093	1.06587	9.54678e-55	3.82927e-53	yes	up	15.63	16.7	33.79	30.1	16.165	31.945
ENSG00000144810	COL8A1	collagen type VIII alpha 1 chain [Source:HGNC Symbol;Acc:HGNC:2215]	3.951	1.98216	1.30382e-54	5.21716e-53	yes	up	5.9	6.03	19.65	18.3	5.965	18.975
ENSG00000065911	MTHFD2	methylenetetrahydrofolate dehydrogenase (NADP+ dependent) 2, methenyltetrahydrofolate cyclohydrolase [Source:HGNC Symbol;Acc:HGNC:7434]	0.434	-1.20417	1.36198e-54	5.43686e-53	yes	down	62.53	58.6	26.81	25.21	60.565	26.01
ENSG00000154065	ANKRD29	ankyrin repeat domain 29 [Source:HGNC Symbol;Acc:HGNC:27110]	3.303	1.72358	1.46156e-54	5.82042e-53	yes	up	18	14.7	42.84	45.33	16.35	44.085
ENSG00000138758	SEPT11	septin 11 [Source:HGNC Symbol;Acc:HGNC:25589]	0.438	-1.18946	2.94788e-54	1.1656e-52	yes	down	27.44	26.57	16.42	16.94	27.005	16.68
ENSG00000131462	TUBG1	tubulin gamma 1 [Source:HGNC Symbol;Acc:HGNC:12417]	0.437	-1.19388	3.70344e-54	1.46089e-52	yes	down	94.78	88.02	39.32	40.71	91.4	40.015
ENSG00000136636	KCTD3	potassium channel tetramerization domain containing 3 [Source:HGNC Symbol;Acc:HGNC:21305]	0.432	-1.21005	3.85329e-54	1.51641e-52	yes	down	39.1	38.11	18.43	18.88	38.605	18.655
ENSG00000149115	TNKS1BP1	tankyrase 1 binding protein 1 [Source:HGNC Symbol;Acc:HGNC:19081]	2.021	1.01475	5.26623e-54	2.0579e-52	yes	up	36.56	38.28	76.66	72.92	37.42	74.79
ENSG00000122515	ZMIZ2	zinc finger MIZ-type containing 2 [Source:HGNC Symbol;Acc:HGNC:22229]	2.096	1.06731	5.94208e-54	2.31658e-52	yes	up	40.93	33.66	69.18	72.34	37.295	70.76
ENSG00000119403	PHF19	PHD finger protein 19 [Source:HGNC Symbol;Acc:HGNC:24566]	0.41	-1.28647	8.92926e-54	3.46497e-52	yes	down	85	81.26	37.29	37.88	83.13	37.585
ENSG00000134375	TIMM17A	translocase of inner mitochondrial membrane 17A [Source:HGNC Symbol;Acc:HGNC:17315]	0.31	-1.69071	1.20928e-53	4.67084e-52	yes	down	46.04	41.88	13.41	13.38	43.96	13.395
ENSG00000118515	SGK1	serum/glucocorticoid regulated kinase 1 [Source:HGNC Symbol;Acc:HGNC:10810]	3.422	1.77498	1.72103e-53	6.60165e-52	yes	up	8.09	6.9	27.89	26.09	7.495	26.99
ENSG00000101412	E2F1	E2F transcription factor 1 [Source:HGNC Symbol;Acc:HGNC:3113]	0.327	-1.61201	2.14564e-53	8.21152e-52	yes	down	34.21	35.12	11.27	11.46	34.665	11.365
ENSG00000198954	KIF1BP	KIF1 binding protein [Source:HGNC Symbol;Acc:HGNC:23419]	0.44	-1.18321	2.31748e-53	8.84884e-52	yes	down	54.72	50.37	23.23	23.02	52.545	23.125
ENSG00000101084	C20orf24	chromosome 20 open reading frame 24 [Source:HGNC Symbol;Acc:HGNC:15870]	0.451	-1.14992	3.53353e-53	1.34306e-51	yes	down	187.2	185.88	81.46	89.81	186.54	85.635
ENSG00000187735	TCEA1	transcription elongation factor A1 [Source:HGNC Symbol;Acc:HGNC:11612]	0.314	-1.67169	4.9622e-53	1.8818e-51	yes	down	31.81	28.4	9.17	7.42	30.105	8.295
ENSG00000104442	ARMC1	armadillo repeat containing 1 [Source:HGNC Symbol;Acc:HGNC:17684]	0.413	-1.27674	9.56983e-53	3.58836e-51	yes	down	43.03	39.9	17.33	15.21	41.465	16.27
ENSG00000197448	GSTK1	glutathione S-transferase kappa 1 [Source:HGNC Symbol;Acc:HGNC:16906]	2.042	1.02998	1.15376e-52	4.31651e-51	yes	up	104.36	105.45	232.97	217.19	104.905	225.08
ENSG00000242110	AMACR	alpha-methylacyl-CoA racemase [Source:HGNC Symbol;Acc:HGNC:451]	2.361	1.23919	1.35355e-52	5.05266e-51	yes	up	24.18	21.02	57.21	54.8	22.6	56.005
ENSG00000055163	CYFIP2	cytoplasmic FMR1 interacting protein 2 [Source:HGNC Symbol;Acc:HGNC:13760]	0.447	-1.16297	1.40247e-52	5.22358e-51	yes	down	37.23	35.52	20.27	20.16	36.375	20.215
ENSG00000138778	CENPE	centromere protein E [Source:HGNC Symbol;Acc:HGNC:1856]	0.338	-1.56362	1.69367e-52	6.28012e-51	yes	down	9.96	9.89	3.26	2.98	9.925	3.12
ENSG00000198055	GRK6	G protein-coupled receptor kinase 6 [Source:HGNC Symbol;Acc:HGNC:4545]	0.374	-1.41925	2.28175e-52	8.44196e-51	yes	down	41.39	40.68	15.26	14.88	41.035	15.07
ENSG00000111602	TIMELESS	timeless circadian clock [Source:HGNC Symbol;Acc:HGNC:11813]	0.411	-1.28165	2.67928e-52	9.89079e-51	yes	down	23.68	22.87	9.83	10.34	23.275	10.085
ENSG00000275131	AC241952.1	-	3.247	1.69921	3.1802e-52	1.17141e-50	yes	up	18.03	23.14	31.17	26.08	20.585	28.625
ENSG00000198961	PJA2	praja ring finger ubiquitin ligase 2 [Source:HGNC Symbol;Acc:HGNC:17481]	0.405	-1.30408	7.05244e-52	2.58631e-50	yes	down	26.25	21.93	9.74	9.51	24.09	9.625
ENSG00000160957	RECQL4	RecQ like helicase 4 [Source:HGNC Symbol;Acc:HGNC:9949]	0.454	-1.13816	7.95636e-52	2.9114e-50	yes	down	70.05	67.02	29.59	33.39	68.535	31.49
ENSG00000204392	LSM2	LSM2 homolog, U6 small nuclear RNA and mRNA degradation associated [Source:HGNC Symbol;Acc:HGNC:13940]	0.262	-1.93489	1.19323e-51	4.34721e-50	yes	down	93.13	98.66	22.21	27.69	95.895	24.95
ENSG00000123080	CDKN2C	cyclin dependent kinase inhibitor 2C [Source:HGNC Symbol;Acc:HGNC:1789]	0.371	-1.43035	1.41195e-51	5.13286e-50	yes	down	53.72	54.28	23.41	24.61	54	24.01
ENSG00000110944	IL23A	interleukin 23 subunit alpha [Source:HGNC Symbol;Acc:HGNC:15488]	6.118	2.61295	1.88145e-51	6.82477e-50	yes	up	6.18	5.8	40.82	38.38	5.99	39.6
ENSG00000221869	CEBPD	CCAAT/enhancer binding protein delta [Source:HGNC Symbol;Acc:HGNC:1835]	4.341	2.1179	2.87491e-51	1.04058e-49	yes	up	4.93	4.45	21.23	21.64	4.69	21.435
ENSG00000164032	H2AFZ	H2A histone family member Z [Source:HGNC Symbol;Acc:HGNC:4741]	0.494	-1.01882	4.57538e-51	1.64891e-49	yes	down	375.04	406.64	198.23	195.54	390.84	196.885
ENSG00000115163	CENPA	centromere protein A [Source:HGNC Symbol;Acc:HGNC:1851]	0.244	-2.03413	6.15482e-51	2.21335e-49	yes	down	47.02	52.84	13.83	11.64	49.93	12.735
ENSG00000136108	CKAP2	cytoskeleton associated protein 2 [Source:HGNC Symbol;Acc:HGNC:1990]	0.412	-1.28073	9.41285e-51	3.37045e-49	yes	down	36.63	32.03	13.96	14.6	34.33	14.28
ENSG00000131153	GINS2	GINS complex subunit 2 [Source:HGNC Symbol;Acc:HGNC:24575]	0.277	-1.85455	1.56552e-50	5.54742e-49	yes	down	21.16	20.4	6.12	5.31	20.78	5.715
ENSG00000178104	PDE4DIP	phosphodiesterase 4D interacting protein [Source:HGNC Symbol;Acc:HGNC:15580]	2.402	1.26397	1.56588e-50	5.54742e-49	yes	up	18.15	13.73	37.67	34.89	15.94	36.28
ENSG00000163565	IFI16	interferon gamma inducible protein 16 [Source:HGNC Symbol;Acc:HGNC:5395]	2.557	1.3543	1.97792e-50	6.9923e-49	yes	up	17.65	16.11	46.45	49.91	16.88	48.18
ENSG00000123095	BHLHE41	basic helix-loop-helix family member e41 [Source:HGNC Symbol;Acc:HGNC:16617]	2.203	1.13919	2.2317e-50	7.87275e-49	yes	up	26.4	23.5	48.09	43.24	24.95	45.665
ENSG00000166451	CENPN	centromere protein N [Source:HGNC Symbol;Acc:HGNC:30873]	0.285	-1.8133	2.50179e-50	8.80694e-49	yes	down	56.92	43.7	12.38	13.81	50.31	13.095
ENSG00000231298	LINC00704	long intergenic non-protein coding RNA 704 [Source:HGNC Symbol;Acc:HGNC:44678]	0.306	-1.70659	2.99696e-50	1.05278e-48	yes	down	50.88	44.74	14.93	14.17	47.81	14.55
ENSG00000103534	TMC5	transmembrane channel like 5 [Source:HGNC Symbol;Acc:HGNC:22999]	3.443	1.7838	4.93793e-50	1.73097e-48	yes	up	4.29	3.55	13.81	13.45	3.92	13.63
ENSG00000106615	RHEB	Ras homolog enriched in brain [Source:HGNC Symbol;Acc:HGNC:10011]	0.469	-1.09194	4.95825e-50	1.73445e-48	yes	down	112.15	94.02	46.74	47.6	103.085	47.17
ENSG00000112742	TTK	TTK protein kinase [Source:HGNC Symbol;Acc:HGNC:12401]	0.307	-1.70223	1.17821e-49	4.07031e-48	yes	down	22.08	22.49	6.14	7.58	22.285	6.86
ENSG00000143469	SYT14	synaptotagmin 14 [Source:HGNC Symbol;Acc:HGNC:23143]	2.731	1.44946	1.45267e-49	4.99777e-48	yes	up	4.16	3.65	11.29	11.06	3.905	11.175
ENSG00000140323	DISP2	dispatched RND transporter family member 2 [Source:HGNC Symbol;Acc:HGNC:19712]	3.174	1.6661	1.79384e-49	6.15886e-48	yes	up	4.32	1.6	5.81	5.43	2.96	5.62
ENSG00000128245	YWHAH	tyrosine 3-monooxygenase/tryptophan 5-monooxygenase activation protein eta [Source:HGNC Symbol;Acc:HGNC:12853]	0.479	-1.06074	4.66444e-49	1.5949e-47	yes	down	89.25	84.02	42.83	41.17	86.635	42
ENSG00000124875	CXCL6	C-X-C motif chemokine ligand 6 [Source:HGNC Symbol;Acc:HGNC:10643]	2.222	1.15159	6.23524e-49	2.12763e-47	yes	up	48.04	47.8	104.48	122.02	47.92	113.25
ENSG00000173852	DPY19L1	dpy-19 like 1 [Source:HGNC Symbol;Acc:HGNC:22205]	0.354	-1.49724	7.54878e-49	2.57059e-47	yes	down	14.82	14.16	5.1	5.1	14.49	5.1
ENSG00000132305	IMMT	inner membrane mitochondrial protein [Source:HGNC Symbol;Acc:HGNC:6047]	0.488	-1.03395	8.08846e-49	2.74876e-47	yes	down	71.92	63.32	35.21	31.95	67.62	33.58
ENSG00000185262	UBALD2	UBA like domain containing 2 [Source:HGNC Symbol;Acc:HGNC:28438]	0.344	-1.54013	8.25707e-49	2.80036e-47	yes	down	63.54	57.99	21.86	17.93	60.765	19.895
ENSG00000163710	PCOLCE2	procollagen C-endopeptidase enhancer 2 [Source:HGNC Symbol;Acc:HGNC:8739]	2.66	1.4115	1.37737e-48	4.66183e-47	yes	up	20.15	21	58.32	58.18	20.575	58.25
ENSG00000169994	MYO7B	myosin VIIB [Source:HGNC Symbol;Acc:HGNC:7607]	0.18	-2.47149	1.93993e-48	6.53934e-47	yes	down	9.99	8	1.24	1.46	8.995	1.35
ENSG00000138386	NAB1	NGFI-A binding protein 1 [Source:HGNC Symbol;Acc:HGNC:7626]	2.125	1.0874	2.20877e-48	7.43054e-47	yes	up	25.37	18.69	43.34	41.52	22.03	42.43
ENSG00000196220	SRGAP3	SLIT-ROBO Rho GTPase activating protein 3 [Source:HGNC Symbol;Acc:HGNC:19744]	3.149	1.65467	2.69342e-48	9.04273e-47	yes	up	2.82	3.33	10.38	10.38	3.075	10.38
ENSG00000177464	GPR4	G protein-coupled receptor 4 [Source:HGNC Symbol;Acc:HGNC:4497]	0.419	-1.25393	4.17221e-48	1.38957e-46	yes	down	36.53	32.18	14.47	15	34.355	14.735
ENSG00000105379	ETFB	electron transfer flavoprotein beta subunit [Source:HGNC Symbol;Acc:HGNC:3482]	0.472	-1.08359	5.37312e-48	1.78242e-46	yes	down	218.97	208.46	97.15	93.35	213.715	95.25
ENSG00000196209	SIRPB2	signal regulatory protein beta 2 [Source:HGNC Symbol;Acc:HGNC:16247]	9.139	3.19197	6.80704e-48	2.25362e-46	yes	up	0.73	0.55	7.57	7.52	0.64	7.545
ENSG00000162433	AK4	adenylate kinase 4 [Source:HGNC Symbol;Acc:HGNC:363]	0.419	-1.25393	1.0654e-47	3.5133e-46	yes	down	27.79	27.73	18.71	17.39	27.76	18.05
ENSG00000171873	ADRA1D	adrenoceptor alpha 1D [Source:HGNC Symbol;Acc:HGNC:280]	0.378	-1.4035	1.38213e-47	4.54877e-46	yes	down	30.59	29.72	11.41	11.44	30.155	11.425
ENSG00000184584	TMEM173	transmembrane protein 173 [Source:HGNC Symbol;Acc:HGNC:27962]	2.167	1.11599	1.56787e-47	5.14989e-46	yes	up	48.61	42.98	100.65	100.68	45.795	100.665
ENSG00000104889	RNASEH2A	ribonuclease H2 subunit A [Source:HGNC Symbol;Acc:HGNC:18518]	0.437	-1.19573	2.51531e-47	8.2295e-46	yes	down	141.71	151.31	65.12	64.76	146.51	64.94
ENSG00000128510	CPA4	carboxypeptidase A4 [Source:HGNC Symbol;Acc:HGNC:15740]	2.075	1.05327	3.90837e-47	1.27622e-45	yes	up	40.43	35.38	66.26	76.19	37.905	71.225
ENSG00000159784	FAM131B	family with sequence similarity 131 member B [Source:HGNC Symbol;Acc:HGNC:22202]	2.311	1.20827	1.24041e-46	4.02674e-45	yes	up	11.76	9.92	25.37	24.88	10.84	25.125
ENSG00000196715	VKORC1L1	vitamin K epoxide reductase complex subunit 1 like 1 [Source:HGNC Symbol;Acc:HGNC:21492]	0.373	-1.42377	2.2415e-46	7.22041e-45	yes	down	14.22	12.41	5.14	4.92	13.315	5.03
ENSG00000117505	DR1	down-regulator of transcription 1 [Source:HGNC Symbol;Acc:HGNC:3017]	0.448	-1.15844	2.63616e-46	8.47534e-45	yes	down	32.14	31.7	15.17	14.62	31.92	14.895
ENSG00000169894	MUC3A	mucin 3A, cell surface associated [Source:HGNC Symbol;Acc:HGNC:7513]	3.08	1.623	2.96154e-46	9.50313e-45	yes	up	22.29	19.72	61.76	70.59	21.005	66.175
ENSG00000117650	NEK2	NIMA related kinase 2 [Source:HGNC Symbol;Acc:HGNC:7745]	0.286	-1.8061	4.78637e-46	1.52999e-44	yes	down	29.83	27.91	8.59	7.5	28.87	8.045
ENSG00000173559	NABP1	nucleic acid binding protein 1 [Source:HGNC Symbol;Acc:HGNC:26232]	2.193	1.13281	4.98964e-46	1.59191e-44	yes	up	24.27	20.6	48.77	51.01	22.435	49.89
ENSG00000151725	CENPU	centromere protein U [Source:HGNC Symbol;Acc:HGNC:21348]	0.271	-1.88566	7.43334e-46	2.36253e-44	yes	down	27.1	26.44	6.83	7.43	26.77	7.13
ENSG00000110911	SLC11A2	solute carrier family 11 member 2 [Source:HGNC Symbol;Acc:HGNC:10908]	2.162	1.11205	8.38304e-46	2.65426e-44	yes	up	19.1	19.07	41.33	38.43	19.085	39.88
ENSG00000182010	RTKN2	rhotekin 2 [Source:HGNC Symbol;Acc:HGNC:19364]	0.259	-1.9488	1.10142e-45	3.48075e-44	yes	down	10.54	8.51	2.34	2.01	9.525	2.175
ENSG00000040275	SPDL1	spindle apparatus coiled-coil protein 1 [Source:HGNC Symbol;Acc:HGNC:26010]	0.461	-1.11693	1.30794e-45	4.11779e-44	yes	down	59.06	62.07	24.94	27.46	60.565	26.2
ENSG00000167670	CHAF1A	chromatin assembly factor 1 subunit A [Source:HGNC Symbol;Acc:HGNC:1910]	0.357	-1.48633	1.6878e-45	5.30369e-44	yes	down	33.46	26.69	9.05	11.37	30.075	10.21
ENSG00000166670	MMP10	matrix metallopeptidase 10 [Source:HGNC Symbol;Acc:HGNC:7156]	15.323	3.93766	1.86716e-45	5.85629e-44	yes	up	0.45	0.62	11	11.08	0.535	11.04
ENSG00000129195	PIMREG	PICALM interacting mitotic regulator [Source:HGNC Symbol;Acc:HGNC:25483]	0.254	-1.97952	2.04641e-45	6.3825e-44	yes	down	31.12	25.92	7.03	7.08	28.52	7.055
ENSG00000182632	CCNYL2	cyclin Y-like 2 (pseudogene) [Source:HGNC Symbol;Acc:HGNC:23495]	4.333	2.11523	2.67564e-45	8.31391e-44	yes	up	1.94	2.35	9.31	9.01	2.145	9.16
ENSG00000094804	CDC6	cell division cycle 6 [Source:HGNC Symbol;Acc:HGNC:1744]	0.37	-1.43587	3.04034e-45	9.42958e-44	yes	down	24.15	18.31	5.87	9.32	21.23	7.595
ENSG00000109084	TMEM97	transmembrane protein 97 [Source:HGNC Symbol;Acc:HGNC:28106]	0.326	-1.61763	3.39199e-45	1.04813e-43	yes	down	26.78	23.73	9	8.48	25.255	8.74
ENSG00000265415	AC099850.3	-	0.243	-2.04316	5.37666e-45	1.65526e-43	yes	down	67.97	65.05	14.8	16.42	66.51	15.61
ENSG00000014138	POLA2	DNA polymerase alpha 2, accessory subunit [Source:HGNC Symbol;Acc:HGNC:30073]	0.436	-1.19868	8.0468e-45	2.47273e-43	yes	down	41.68	30.9	17.85	15.51	36.29	16.68
ENSG00000196550	FAM72A	family with sequence similarity 72 member A [Source:HGNC Symbol;Acc:HGNC:24044]	0.204	-2.29537	8.63387e-45	2.64339e-43	yes	down	19.81	19.97	4.48	6.11	19.89	5.295
ENSG00000184445	KNTC1	kinetochore associated 1 [Source:HGNC Symbol;Acc:HGNC:17255]	0.428	-1.22298	9.06789e-45	2.77119e-43	yes	down	34.47	29.97	16.92	15.25	32.22	16.085
ENSG00000139354	GAS2L3	growth arrest specific 2 like 3 [Source:HGNC Symbol;Acc:HGNC:27475]	0.284	-1.81717	1.28448e-44	3.90397e-43	yes	down	19.36	16.02	4.7	4.92	17.69	4.81
ENSG00000177707	NECTIN3	nectin cell adhesion molecule 3 [Source:HGNC Symbol;Acc:HGNC:17664]	0.417	-1.26072	1.59636e-44	4.82553e-43	yes	down	16.53	14.53	8.86	8.9	15.53	8.88
ENSG00000100461	RBM23	RNA binding motif protein 23 [Source:HGNC Symbol;Acc:HGNC:20155]	0.429	-1.22155	1.79934e-44	5.42925e-43	yes	down	58.52	51.09	23.71	22.59	54.805	23.15
ENSG00000115295	CLIP4	CAP-Gly domain containing linker protein family member 4 [Source:HGNC Symbol;Acc:HGNC:26108]	2.383	1.25254	2.06477e-44	6.2189e-43	yes	up	11.6	9.68	23.02	23.76	10.64	23.39
ENSG00000136492	BRIP1	BRCA1 interacting protein C-terminal helicase 1 [Source:HGNC Symbol;Acc:HGNC:20473]	0.314	-1.67071	2.8315e-44	8.48231e-43	yes	down	10.08	8.63	3.06	2.68	9.355	2.87
ENSG00000152377	SPOCK1	SPARC/osteonectin, cwcv and kazal like domains proteoglycan 1 [Source:HGNC Symbol;Acc:HGNC:11251]	2.657	1.40964	3.26812e-44	9.75526e-43	yes	up	9.12	7.38	15.9	17.53	8.25	16.715
ENSG00000166889	PATL1	PAT1 homolog 1, processing body mRNA decay factor [Source:HGNC Symbol;Acc:HGNC:26721]	0.482	-1.05326	5.43043e-44	1.61232e-42	yes	down	36.64	31.76	16.32	16.63	34.2	16.475
ENSG00000075651	PLD1	phospholipase D1 [Source:HGNC Symbol;Acc:HGNC:9067]	2.581	1.36821	8.07874e-44	2.3901e-42	yes	up	8.18	8.07	18.81	18.74	8.125	18.775
ENSG00000079616	KIF22	kinesin family member 22 [Source:HGNC Symbol;Acc:HGNC:6391]	0.444	-1.17099	8.44594e-44	2.49432e-42	yes	down	51.11	47.31	21.94	21.14	49.21	21.54
ENSG00000136379	ABHD17C	abhydrolase domain containing 17C [Source:HGNC Symbol;Acc:HGNC:26925]	3.52	1.81569	1.31413e-43	3.84696e-42	yes	up	6.1	5.49	22.16	20.34	5.795	21.25
ENSG00000175662	TOM1L2	target of myb1 like 2 membrane trafficking protein [Source:HGNC Symbol;Acc:HGNC:11984]	2.102	1.07147	1.51796e-43	4.42809e-42	yes	up	16.06	15.8	31.97	35.64	15.93	33.805
ENSG00000160208	RRP1B	ribosomal RNA processing 1B [Source:HGNC Symbol;Acc:HGNC:23818]	0.483	-1.04969	4.28144e-43	1.23599e-41	yes	down	32.64	27.68	14.32	14.95	30.16	14.635
ENSG00000175826	CTDNEP1	CTD nuclear envelope phosphatase 1 [Source:HGNC Symbol;Acc:HGNC:19085]	0.42	-1.25059	4.83906e-43	1.39455e-41	yes	down	89.28	80.93	37.01	38.33	85.105	37.67
ENSG00000164087	POC1A	POC1 centriolar protein A [Source:HGNC Symbol;Acc:HGNC:24488]	0.356	-1.48877	1.20672e-42	3.44193e-41	yes	down	37.51	37.6	12.96	13.65	37.555	13.305
ENSG00000171681	ATF7IP	activating transcription factor 7 interacting protein [Source:HGNC Symbol;Acc:HGNC:20092]	0.451	-1.14951	1.91564e-42	5.44536e-41	yes	down	12.83	11.48	5.45	5.56	12.155	5.505
ENSG00000272622	AC010735.2	-	0.336	-1.57372	1.96403e-42	5.57343e-41	yes	down	5.03	4.98	2.47	2.02	5.005	2.245
ENSG00000139734	DIAPH3	diaphanous related formin 3 [Source:HGNC Symbol;Acc:HGNC:15480]	0.287	-1.80207	1.00307e-41	2.82246e-40	yes	down	11.31	9.06	2.94	2.58	10.185	2.76
ENSG00000196182	STK40	serine/threonine kinase 40 [Source:HGNC Symbol;Acc:HGNC:21373]	2.785	1.47747	1.07872e-41	3.03022e-40	yes	up	6.23	5.98	17.73	20.1	6.105	18.915
ENSG00000011422	PLAUR	plasminogen activator, urokinase receptor [Source:HGNC Symbol;Acc:HGNC:9053]	2.243	1.16535	3.45748e-41	9.63131e-40	yes	up	40.36	35.58	88.29	90.98	37.97	89.635
ENSG00000184661	CDCA2	cell division cycle associated 2 [Source:HGNC Symbol;Acc:HGNC:14623]	0.321	-1.6384	4.60143e-41	1.27966e-39	yes	down	13.72	13.49	5.33	4.12	13.605	4.725
ENSG00000001167	NFYA	nuclear transcription factor Y subunit alpha [Source:HGNC Symbol;Acc:HGNC:7804]	0.471	-1.08646	7.71604e-41	2.13515e-39	yes	down	39.93	37.11	17.9	15.47	38.52	16.685
ENSG00000065328	MCM10	minichromosome maintenance 10 replication initiation factor [Source:HGNC Symbol;Acc:HGNC:18043]	0.256	-1.96697	8.31614e-41	2.2974e-39	yes	down	10.32	8.53	3.45	2.86	9.425	3.155
ENSG00000076356	PLXNA2	plexin A2 [Source:HGNC Symbol;Acc:HGNC:9100]	2.937	1.5542	1.58881e-40	4.36754e-39	yes	up	1.93	2.68	5.32	5.73	2.305	5.525
ENSG00000093009	CDC45	cell division cycle 45 [Source:HGNC Symbol;Acc:HGNC:1739]	0.304	-1.71783	1.88354e-40	5.15225e-39	yes	down	28.54	29.72	8.71	11.46	29.13	10.085
ENSG00000149527	PLCH2	phospholipase C eta 2 [Source:HGNC Symbol;Acc:HGNC:29037]	2.752	1.46038	3.43923e-40	9.37697e-39	yes	up	4.76	4.44	13.42	12.82	4.6	13.12
ENSG00000023445	BIRC3	baculoviral IAP repeat containing 3 [Source:HGNC Symbol;Acc:HGNC:591]	2.075	1.05302	3.55054e-40	9.66466e-39	yes	up	12.11	11.16	25.29	23.83	11.635	24.56
ENSG00000116741	RGS2	regulator of G protein signaling 2 [Source:HGNC Symbol;Acc:HGNC:9998]	0.474	-1.07712	3.9872e-40	1.0818e-38	yes	down	112.92	110.17	56.28	50.38	111.545	53.33
ENSG00000143786	CNIH3	cornichon family AMPA receptor auxiliary protein 3 [Source:HGNC Symbol;Acc:HGNC:26802]	3.37	1.75259	4.11673e-40	1.11513e-38	yes	up	6.72	7.77	24.16	21.46	7.245	22.81
ENSG00000126562	WNK4	WNK lysine deficient protein kinase 4 [Source:HGNC Symbol;Acc:HGNC:14544]	0.415	-1.27037	4.21549e-40	1.14003e-38	yes	down	28.45	24.94	10.23	11.22	26.695	10.725
ENSG00000145569	FAM105A	family with sequence similarity 105 member A [Source:HGNC Symbol;Acc:HGNC:25629]	0.439	-1.18652	4.67482e-40	1.26016e-38	yes	down	31.68	27.98	13.04	12.82	29.83	12.93
ENSG00000077152	UBE2T	ubiquitin conjugating enzyme E2 T [Source:HGNC Symbol;Acc:HGNC:25009]	0.275	-1.86467	5.66321e-40	1.52413e-38	yes	down	58.62	55.12	15.42	15.41	56.87	15.415
ENSG00000171992	SYNPO	synaptopodin [Source:HGNC Symbol;Acc:HGNC:30672]	2.504	1.32428	6.3304e-40	1.70095e-38	yes	up	4.97	4.77	12.82	12.5	4.87	12.66
ENSG00000109107	ALDOC	aldolase, fructose-bisphosphate C [Source:HGNC Symbol;Acc:HGNC:418]	2.339	1.22566	1.17305e-39	3.12676e-38	yes	up	32.51	30.75	69.86	69.47	31.63	69.665
ENSG00000163507	KIAA1524	KIAA1524 [Source:HGNC Symbol;Acc:HGNC:29302]	0.454	-1.13769	1.26676e-39	3.37115e-38	yes	down	36.35	28.95	15.18	14.62	32.65	14.9
ENSG00000113070	HBEGF	heparin binding EGF like growth factor [Source:HGNC Symbol;Acc:HGNC:3059]	3.074	1.62013	1.32671e-39	3.52507e-38	yes	up	7.54	6.63	23.16	22.21	7.085	22.685
ENSG00000079387	SENP1	SUMO1/sentrin specific peptidase 1 [Source:HGNC Symbol;Acc:HGNC:17927]	0.344	-1.53996	1.51255e-39	4.00609e-38	yes	down	14.75	12.37	5.06	5.72	13.56	5.39
ENSG00000120334	CENPL	centromere protein L [Source:HGNC Symbol;Acc:HGNC:17879]	0.486	-1.04034	1.54285e-39	4.07343e-38	yes	down	43.89	40.84	21.22	20.52	42.365	20.87
ENSG00000231412	AC005392.2	-	0.382	-1.38979	2.83854e-39	7.48243e-38	yes	down	78.66	62.84	36.5	31.79	70.75	34.145
ENSG00000111674	ENO2	enolase 2 [Source:HGNC Symbol;Acc:HGNC:3353]	0.44	-1.18512	4.01074e-39	1.05225e-37	yes	down	42.94	43.11	19.09	19.55	43.025	19.32
ENSG00000101911	PRPS2	phosphoribosyl pyrophosphate synthetase 2 [Source:HGNC Symbol;Acc:HGNC:9465]	0.389	-1.36207	5.23606e-39	1.36514e-37	yes	down	33.74	36.1	11.76	13.77	34.92	12.765
ENSG00000117399	CDC20	cell division cycle 20 [Source:HGNC Symbol;Acc:HGNC:1723]	0.236	-2.08341	6.56357e-39	1.70591e-37	yes	down	94.78	98.56	20.05	24.44	96.67	22.245
ENSG00000253522	MIR3142HG	MIR3142 host gene [Source:HGNC Symbol;Acc:HGNC:51944]	3.152	1.65631	7.07713e-39	1.83653e-37	yes	up	6.9	6.71	23.16	21.49	6.805	22.325
ENSG00000076248	UNG	uracil DNA glycosylase [Source:HGNC Symbol;Acc:HGNC:12572]	0.497	-1.00903	1.47022e-38	3.80343e-37	yes	down	82.09	83.71	39.76	43.1	82.9	41.43
ENSG00000259316	AC087632.1	-	0.218	-2.20013	2.12505e-38	5.46357e-37	yes	down	120.51	121.31	24.04	25.05	120.91	24.545
ENSG00000105290	APLP1	amyloid beta precursor like protein 1 [Source:HGNC Symbol;Acc:HGNC:597]	0.297	-1.75366	3.5104e-38	8.98382e-37	yes	down	39.01	31.75	7.31	11.21	35.38	9.26
ENSG00000125821	DTD1	D-tyrosyl-tRNA deacylase 1 [Source:HGNC Symbol;Acc:HGNC:16219]	0.482	-1.05341	3.79858e-38	9.69162e-37	yes	down	97.59	96.09	47.54	48.95	96.84	48.245
ENSG00000154146	NRGN	neurogranin [Source:HGNC Symbol;Acc:HGNC:8000]	0.397	-1.33151	5.06131e-38	1.28739e-36	yes	down	65.89	62.99	26.06	25.43	64.44	25.745
ENSG00000178295	GEN1	GEN1, Holliday junction 5' flap endonuclease [Source:HGNC Symbol;Acc:HGNC:26881]	0.369	-1.43914	5.46031e-38	1.38677e-36	yes	down	10.85	9.9	3.91	4.53	10.375	4.22
ENSG00000129116	PALLD	palladin, cytoskeletal associated protein [Source:HGNC Symbol;Acc:HGNC:17068]	0.405	-1.30505	5.63943e-38	1.43009e-36	yes	down	19.5	19.89	7.85	8.3	19.695	8.075
ENSG00000108691	CCL2	C-C motif chemokine ligand 2 [Source:HGNC Symbol;Acc:HGNC:10618]	2.609	1.38371	5.87585e-38	1.48777e-36	yes	up	50.81	53.87	148.34	136.81	52.34	142.575
ENSG00000106080	FKBP14	FK506 binding protein 14 [Source:HGNC Symbol;Acc:HGNC:18625]	2.486	1.31405	7.31615e-38	1.84686e-36	yes	up	7.4	6.16	15.16	15.27	6.78	15.215
ENSG00000171208	NETO2	neuropilin and tolloid like 2 [Source:HGNC Symbol;Acc:HGNC:14644]	2.611	1.38478	7.74218e-38	1.95145e-36	yes	up	15.86	10.84	31.84	33.74	13.35	32.79
ENSG00000117152	RGS4	regulator of G protein signaling 4 [Source:HGNC Symbol;Acc:HGNC:10000]	2.809	1.48988	1.90319e-37	4.73274e-36	yes	up	14.6	11.6	38.06	38.56	13.1	38.31
ENSG00000086475	SEPHS1	selenophosphate synthetase 1 [Source:HGNC Symbol;Acc:HGNC:19685]	0.451	-1.15026	2.19699e-37	5.44711e-36	yes	down	54.28	55.13	23.34	23.49	54.705	23.415
ENSG00000092853	CLSPN	claspin [Source:HGNC Symbol;Acc:HGNC:19715]	0.252	-1.99023	2.27166e-37	5.62387e-36	yes	down	15.39	12.06	2.48	3.3	13.725	2.89
ENSG00000259781	HMGB1P6	high mobility group box 1 pseudogene 6 [Source:HGNC Symbol;Acc:HGNC:4998]	0.405	-1.30529	3.81313e-37	9.38436e-36	yes	down	285.21	227.27	112.72	99.54	256.24	106.13
ENSG00000197296	FITM2	fat storage inducing transmembrane protein 2 [Source:HGNC Symbol;Acc:HGNC:16135]	0.334	-1.5818	4.5907e-37	1.12814e-35	yes	down	10.81	11.36	3.6	3.74	11.085	3.67
ENSG00000163110	PDLIM5	PDZ and LIM domain 5 [Source:HGNC Symbol;Acc:HGNC:17468]	0.455	-1.13713	5.22896e-37	1.28309e-35	yes	down	16.97	17.51	10.32	8.67	17.24	9.495
ENSG00000101003	GINS1	GINS complex subunit 1 [Source:HGNC Symbol;Acc:HGNC:28980]	0.382	-1.38803	6.14547e-37	1.50578e-35	yes	down	23.56	19.52	12.68	7.25	21.54	9.965
ENSG00000133119	RFC3	replication factor C subunit 3 [Source:HGNC Symbol;Acc:HGNC:9971]	0.354	-1.49654	6.6435e-37	1.62542e-35	yes	down	29.98	24.62	8.25	9.21	27.3	8.73
ENSG00000246898	LINC00920	long intergenic non-protein coding RNA 920 [Source:HGNC Symbol;Acc:HGNC:48611]	3.028	1.59813	9.27849e-37	2.26016e-35	yes	up	7.98	7.21	24.54	23.17	7.595	23.855
ENSG00000130005	GAMT	guanidinoacetate N-methyltransferase [Source:HGNC Symbol;Acc:HGNC:4136]	0.38	-1.3967	1.1616e-36	2.82132e-35	yes	down	65.39	59.27	22.9	22.74	62.33	22.82
ENSG00000261371	PECAM1	platelet and endothelial cell adhesion molecule 1 [Source:HGNC Symbol;Acc:HGNC:8823]	2.774	1.4719	1.19599e-36	2.90063e-35	yes	up	8.02	6.18	19.7	19.05	7.1	19.375
ENSG00000204386	NEU1	neuraminidase 1 [Source:HGNC Symbol;Acc:HGNC:7758]	2.08	1.05641	1.74541e-36	4.22086e-35	yes	up	25.43	24.38	52.9	53.16	24.905	53.03
ENSG00000182504	CEP97	centrosomal protein 97 [Source:HGNC Symbol;Acc:HGNC:26244]	0.395	-1.33913	3.42432e-36	8.24505e-35	yes	down	9.8	8.99	3.86	3.64	9.395	3.75
ENSG00000154429	CCSAP	centriole, cilia and spindle associated protein [Source:HGNC Symbol;Acc:HGNC:29578]	0.284	-1.8154	4.17894e-36	1.00186e-34	yes	down	7.81	6.68	2.02	2.02	7.245	2.02
ENSG00000165138	ANKS6	ankyrin repeat and sterile alpha motif domain containing 6 [Source:HGNC Symbol;Acc:HGNC:26724]	2.014	1.00988	4.52395e-36	1.08302e-34	yes	up	14.51	12.63	25.88	23.16	13.57	24.52
ENSG00000180901	KCTD2	potassium channel tetramerization domain containing 2 [Source:HGNC Symbol;Acc:HGNC:21294]	0.494	-1.01762	5.63051e-36	1.34215e-34	yes	down	31.78	29.58	15.85	16.88	30.68	16.365
ENSG00000124813	RUNX2	runt related transcription factor 2 [Source:HGNC Symbol;Acc:HGNC:10472]	3.574	1.83744	7.10734e-36	1.68936e-34	yes	up	3.24	2.86	9.3	9.85	3.05	9.575
ENSG00000147394	ZNF185	zinc finger protein 185 with LIM domain [Source:HGNC Symbol;Acc:HGNC:12976]	0.419	-1.25405	1.06389e-35	2.50382e-34	yes	down	21.61	20.79	9.51	8.87	21.2	9.19
ENSG00000101868	POLA1	DNA polymerase alpha 1, catalytic subunit [Source:HGNC Symbol;Acc:HGNC:9173]	0.449	-1.15466	1.30961e-35	3.07343e-34	yes	down	16.06	14.04	6.55	6.71	15.05	6.63
ENSG00000152253	SPC25	SPC25, NDC80 kinetochore complex component [Source:HGNC Symbol;Acc:HGNC:24031]	0.198	-2.33473	1.80553e-35	4.23132e-34	yes	down	31.04	26.25	5.15	4.77	28.645	4.96
ENSG00000164647	STEAP1	STEAP family member 1 [Source:HGNC Symbol;Acc:HGNC:11378]	2.714	1.44021	1.85718e-35	4.34628e-34	yes	up	20.48	17.22	54.68	53.09	18.85	53.885
ENSG00000136928	GABBR2	gamma-aminobutyric acid type B receptor subunit 2 [Source:HGNC Symbol;Acc:HGNC:4507]	5.882	2.55624	9.28714e-35	2.13451e-33	yes	up	0.79	0.69	3.49	3.88	0.74	3.685
ENSG00000141429	GALNT1	polypeptide N-acetylgalactosaminyltransferase 1 [Source:HGNC Symbol;Acc:HGNC:4123]	0.459	-1.12385	9.47356e-35	2.17436e-33	yes	down	26.46	22.93	10.41	10.69	24.695	10.55
ENSG00000221823	PPP3R1	protein phosphatase 3 regulatory subunit B, alpha [Source:HGNC Symbol;Acc:HGNC:9317]	0.44	-1.18419	1.43697e-34	3.28007e-33	yes	down	28.48	29.5	13.08	12.42	28.99	12.75
ENSG00000167513	CDT1	chromatin licensing and DNA replication factor 1 [Source:HGNC Symbol;Acc:HGNC:24576]	0.326	-1.61838	1.64749e-34	3.75034e-33	yes	down	24.24	21.94	8.18	7.22	23.09	7.7
ENSG00000078804	TP53INP2	tumor protein p53 inducible nuclear protein 2 [Source:HGNC Symbol;Acc:HGNC:16104]	2.421	1.27561	3.11972e-34	7.06317e-33	yes	up	7.82	6.43	17.47	17.02	7.125	17.245
ENSG00000185634	SHC4	SHC adaptor protein 4 [Source:HGNC Symbol;Acc:HGNC:16743]	2.547	1.34854	3.25751e-34	7.36515e-33	yes	up	5.83	4.92	14.16	13.99	5.375	14.075
ENSG00000196584	XRCC2	X-ray repair cross complementing 2 [Source:HGNC Symbol;Acc:HGNC:12829]	0.387	-1.36934	4.0193e-34	9.06299e-33	yes	down	14.29	11.68	5.23	4.61	12.985	4.92
ENSG00000087085	ACHE	acetylcholinesterase (Cartwright blood group) [Source:HGNC Symbol;Acc:HGNC:108]	2.143	1.09978	7.05686e-34	1.5848e-32	yes	up	18.62	18.65	43.64	40.1	18.635	41.87
ENSG00000136937	NCBP1	nuclear cap binding protein subunit 1 [Source:HGNC Symbol;Acc:HGNC:7658]	0.437	-1.19548	8.17022e-34	1.82627e-32	yes	down	14.37	14.45	6.35	5.91	14.41	6.13
ENSG00000133138	TBC1D8B	TBC1 domain family member 8B [Source:HGNC Symbol;Acc:HGNC:24715]	2.841	1.50629	1.32777e-33	2.94617e-32	yes	up	3.81	3.72	11.04	9.62	3.765	10.33
ENSG00000039139	DNAH5	dynein axonemal heavy chain 5 [Source:HGNC Symbol;Acc:HGNC:2950]	2.388	1.25602	1.83443e-33	4.02755e-32	yes	up	5.32	4.62	12.73	13.24	4.97	12.985
ENSG00000175305	CCNE2	cyclin E2 [Source:HGNC Symbol;Acc:HGNC:1590]	0.273	-1.87106	2.66271e-33	5.80026e-32	yes	down	16.8	12.79	3.62	4.32	14.795	3.97
ENSG00000160193	WDR4	WD repeat domain 4 [Source:HGNC Symbol;Acc:HGNC:12756]	0.471	-1.08621	3.06197e-33	6.66128e-32	yes	down	24.06	24.46	11.93	10.44	24.26	11.185
ENSG00000163362	C1orf106	chromosome 1 open reading frame 106 [Source:HGNC Symbol;Acc:HGNC:25599]	0.421	-1.24704	3.40483e-33	7.3879e-32	yes	down	17.74	18.59	6.87	7.83	18.165	7.35
ENSG00000257261	AC008014.1	-	0.347	-1.52571	3.66607e-33	7.94442e-32	yes	down	16.08	16.75	12.52	16.46	16.415	14.49
ENSG00000111445	RFC5	replication factor C subunit 5 [Source:HGNC Symbol;Acc:HGNC:9973]	0.439	-1.18642	4.17914e-33	9.0328e-32	yes	down	44.76	46.98	19.45	21.33	45.87	20.39
ENSG00000112029	FBXO5	F-box protein 5 [Source:HGNC Symbol;Acc:HGNC:13584]	0.285	-1.81271	4.3578e-33	9.39461e-32	yes	down	21.77	17.77	6.03	4.83	19.77	5.43
ENSG00000257093	KIAA1147	KIAA1147 [Source:HGNC Symbol;Acc:HGNC:29472]	2.012	1.00835	4.41079e-33	9.49657e-32	yes	up	6.54	5.7	12.59	12.43	6.12	12.51
ENSG00000085449	WDFY1	WD repeat and FYVE domain containing 1 [Source:HGNC Symbol;Acc:HGNC:20451]	0.489	-1.03154	4.77344e-33	1.02641e-31	yes	down	23.86	23.42	11.78	11.07	23.64	11.425
ENSG00000139679	LPAR6	lysophosphatidic acid receptor 6 [Source:HGNC Symbol;Acc:HGNC:15520]	2.616	1.38755	5.03078e-33	1.08035e-31	yes	up	10.76	12.94	34.01	31.76	11.85	32.885
ENSG00000119718	EIF2B2	eukaryotic translation initiation factor 2B subunit beta [Source:HGNC Symbol;Acc:HGNC:3258]	0.453	-1.14227	8.44869e-33	1.79129e-31	yes	down	69.06	67.81	31.31	32.64	68.435	31.975
ENSG00000196954	CASP4	caspase 4 [Source:HGNC Symbol;Acc:HGNC:1505]	2.207	1.14192	1.05681e-32	2.23214e-31	yes	up	39.57	33.24	80.63	80.15	36.405	80.39
ENSG00000188610	FAM72B	family with sequence similarity 72 member B [Source:HGNC Symbol;Acc:HGNC:24805]	0.177	-2.50216	1.31067e-32	2.76484e-31	yes	down	10.52	8.58	1.36	1.44	9.55	1.4
ENSG00000148411	NACC2	NACC family member 2 [Source:HGNC Symbol;Acc:HGNC:23846]	0.368	-1.44252	2.04421e-32	4.27439e-31	yes	down	7.06	6.74	2.43	2.61	6.9	2.52
ENSG00000113657	DPYSL3	dihydropyrimidinase like 3 [Source:HGNC Symbol;Acc:HGNC:3015]	0.379	-1.3987	2.3415e-32	4.8899e-31	yes	down	10.28	9.18	4.22	3.39	9.73	3.805
ENSG00000112964	GHR	growth hormone receptor [Source:HGNC Symbol;Acc:HGNC:4263]	4.292	2.10159	2.69454e-32	5.62014e-31	yes	up	1.27	1.43	6.6	5.83	1.35	6.215
ENSG00000129534	MIS18BP1	MIS18 binding protein 1 [Source:HGNC Symbol;Acc:HGNC:20190]	0.406	-1.29886	2.90695e-32	6.05561e-31	yes	down	19.04	18.52	6.89	8.16	18.78	7.525
ENSG00000149573	MPZL2	myelin protein zero like 2 [Source:HGNC Symbol;Acc:HGNC:3496]	5.191	2.37612	4.24676e-32	8.81362e-31	yes	up	1.9	2.73	12.34	11.69	2.315	12.015
ENSG00000100784	RPS6KA5	ribosomal protein S6 kinase A5 [Source:HGNC Symbol;Acc:HGNC:10434]	0.429	-1.22009	6.80116e-32	1.40104e-30	yes	down	22.63	18.27	7.58	8.4	20.45	7.99
ENSG00000196739	COL27A1	collagen type XXVII alpha 1 chain [Source:HGNC Symbol;Acc:HGNC:22986]	2.453	1.29432	7.82515e-32	1.60801e-30	yes	up	4.57	4.32	12.66	13.4	4.445	13.03
ENSG00000053254	FOXN3	forkhead box N3 [Source:HGNC Symbol;Acc:HGNC:1928]	0.379	-1.40121	1.03843e-31	2.12865e-30	yes	down	9.74	13.68	4.13	4.6	11.71	4.365
ENSG00000164509	IL31RA	interleukin 31 receptor A [Source:HGNC Symbol;Acc:HGNC:18969]	2.969	1.5699	2.03486e-31	4.15081e-30	yes	up	2.56	1.93	6.39	6.07	2.245	6.23
ENSG00000080031	PTPRH	protein tyrosine phosphatase, receptor type H [Source:HGNC Symbol;Acc:HGNC:9672]	2.615	1.38685	2.40459e-31	4.89304e-30	yes	up	8.45	9.62	27.56	24.14	9.035	25.85
ENSG00000218336	TENM3	teneurin transmembrane protein 3 [Source:HGNC Symbol;Acc:HGNC:29944]	3.142	1.6515	2.78207e-31	5.65427e-30	yes	up	2.3	2.43	6.89	5.23	2.365	6.06
ENSG00000110851	PRDM4	PR/SET domain 4 [Source:HGNC Symbol;Acc:HGNC:9348]	0.478	-1.06358	3.52799e-31	7.14418e-30	yes	down	22.32	20.96	10.27	9.46	21.64	9.865
ENSG00000203727	SAMD5	sterile alpha motif domain containing 5 [Source:HGNC Symbol;Acc:HGNC:21180]	2.47	1.30455	5.12154e-31	1.0346e-29	yes	up	3.73	3.45	9.42	8.76	3.59	9.09
ENSG00000105486	LIG1	DNA ligase 1 [Source:HGNC Symbol;Acc:HGNC:6598]	0.385	-1.37812	6.26544e-31	1.26262e-29	yes	down	20.38	22.04	9.6	9.91	21.21	9.755
ENSG00000134222	PSRC1	proline and serine rich coiled-coil 1 [Source:HGNC Symbol;Acc:HGNC:24472]	0.281	-1.83237	7.22531e-31	1.4543e-29	yes	down	22.9	19.67	5.68	6.4	21.285	6.04
ENSG00000154839	SKA1	spindle and kinetochore associated complex subunit 1 [Source:HGNC Symbol;Acc:HGNC:28109]	0.251	-1.99191	1.72552e-30	3.43171e-29	yes	down	14.09	13.56	2.84	3.04	13.825	2.94
ENSG00000146733	PSPH	phosphoserine phosphatase [Source:HGNC Symbol;Acc:HGNC:9577]	0.375	-1.41603	2.36242e-30	4.68163e-29	yes	down	35.36	34.37	12.89	13.48	34.865	13.185
ENSG00000099977	DDT	D-dopachrome tautomerase [Source:HGNC Symbol;Acc:HGNC:2732]	0.372	-1.42839	3.19071e-30	6.28573e-29	yes	down	110.69	111.96	44.13	37.62	111.325	40.875
ENSG00000085999	RAD54L	RAD54 like (S. cerevisiae) [Source:HGNC Symbol;Acc:HGNC:9826]	0.287	-1.80305	3.77644e-30	7.4221e-29	yes	down	10.78	14.4	4.54	3.71	12.59	4.125
ENSG00000129810	SGO1	shugoshin 1 [Source:HGNC Symbol;Acc:HGNC:25088]	0.295	-1.76226	4.18053e-30	8.19698e-29	yes	down	14.27	13.88	4.13	3.97	14.075	4.05
ENSG00000123473	STIL	SCL/TAL1 interrupting locus [Source:HGNC Symbol;Acc:HGNC:10879]	0.408	-1.29166	4.65526e-30	9.10641e-29	yes	down	12.52	12.06	5.19	4.39	12.29	4.79
ENSG00000185127	C6orf120	chromosome 6 open reading frame 120 [Source:HGNC Symbol;Acc:HGNC:21247]	2.368	1.24386	7.24864e-30	1.40968e-28	yes	up	9.46	9.55	23.36	22.98	9.505	23.17
ENSG00000166106	ADAMTS15	ADAM metallopeptidase with thrombospondin type 1 motif 15 [Source:HGNC Symbol;Acc:HGNC:16305]	2.784	1.4769	1.04031e-29	2.00678e-28	yes	up	2.57	2.57	7.6	7.22	2.57	7.41
ENSG00000100867	DHRS2	dehydrogenase/reductase 2 [Source:HGNC Symbol;Acc:HGNC:18349]	0.269	-1.89526	1.51843e-29	2.90224e-28	yes	down	20.31	19.33	4.09	5.84	19.82	4.965
ENSG00000278259	MYO19	myosin XIX [Source:HGNC Symbol;Acc:HGNC:26234]	0.496	-1.01178	2.15277e-29	4.09124e-28	yes	down	47.04	43.32	20.65	22.69	45.18	21.67
ENSG00000116711	PLA2G4A	phospholipase A2 group IVA [Source:HGNC Symbol;Acc:HGNC:9035]	3.161	1.66057	3.32456e-29	6.24703e-28	yes	up	3.65	3.78	12.51	12.21	3.715	12.36
ENSG00000124107	SLPI	secretory leukocyte peptidase inhibitor [Source:HGNC Symbol;Acc:HGNC:11092]	5.783	2.53186	5.76092e-29	1.07645e-27	yes	up	7.85	7.16	49.08	54.54	7.505	51.81
ENSG00000135070	ISCA1	iron-sulfur cluster assembly 1 [Source:HGNC Symbol;Acc:HGNC:28660]	0.347	-1.52864	6.47305e-29	1.20681e-27	yes	down	23.57	20.58	7.57	7.53	22.075	7.55
ENSG00000128609	NDUFA5	NADH:ubiquinone oxidoreductase subunit A5 [Source:HGNC Symbol;Acc:HGNC:7688]	0.405	-1.3033	7.79942e-29	1.44601e-27	yes	down	38.4	33.72	15.8	14.99	36.06	15.395
ENSG00000157111	TMEM171	transmembrane protein 171 [Source:HGNC Symbol;Acc:HGNC:27031]	3.189	1.67296	8.89464e-29	1.64724e-27	yes	up	8.62	10.51	32.79	32.87	9.565	32.83
ENSG00000138675	FGF5	fibroblast growth factor 5 [Source:HGNC Symbol;Acc:HGNC:3683]	2.235	1.15999	8.92587e-29	1.65119e-27	yes	up	6.92	5.59	12.96	13.43	6.255	13.195
ENSG00000086062	B4GALT1	beta-1,4-galactosyltransferase 1 [Source:HGNC Symbol;Acc:HGNC:924]	0.411	-1.28339	1.39316e-28	2.56299e-27	yes	down	12.55	11.95	5.21	4.82	12.25	5.015
ENSG00000024526	DEPDC1	DEP domain containing 1 [Source:HGNC Symbol;Acc:HGNC:22949]	0.415	-1.2704	1.65825e-28	3.0473e-27	yes	down	17.28	11.71	5.52	6.21	14.495	5.865
ENSG00000057149	SERPINB3	serpin family B member 3 [Source:HGNC Symbol;Acc:HGNC:10569]	10.501	3.39251	2.09737e-28	3.84158e-27	yes	up	1.81	0.96	22.6	20.35	1.385	21.475
ENSG00000137814	HAUS2	HAUS augmin like complex subunit 2 [Source:HGNC Symbol;Acc:HGNC:25530]	0.47	-1.0891	2.14048e-28	3.91623e-27	yes	down	32.39	34.99	17.25	13.62	33.69	15.435
ENSG00000138182	KIF20B	kinesin family member 20B [Source:HGNC Symbol;Acc:HGNC:7212]	0.379	-1.40011	2.19205e-28	4.00619e-27	yes	down	7.91	7.68	3.22	2.83	7.795	3.025
ENSG00000179750	APOBEC3B	apolipoprotein B mRNA editing enzyme catalytic subunit 3B [Source:HGNC Symbol;Acc:HGNC:17352]	0.446	-1.16603	2.53533e-28	4.6285e-27	yes	down	50.01	44.3	21.81	21.03	47.155	21.42
ENSG00000131873	CHSY1	chondroitin sulfate synthase 1 [Source:HGNC Symbol;Acc:HGNC:17198]	0.463	-1.11046	2.54092e-28	4.63364e-27	yes	down	23.22	17.54	9.66	8.17	20.38	8.915
ENSG00000049541	RFC2	replication factor C subunit 2 [Source:HGNC Symbol;Acc:HGNC:9970]	0.453	-1.14242	3.07182e-28	5.57135e-27	yes	down	46.51	47.29	21.41	20.73	46.9	21.07
ENSG00000181192	DHTKD1	dehydrogenase E1 and transketolase domain containing 1 [Source:HGNC Symbol;Acc:HGNC:23537]	0.375	-1.41668	3.06926e-28	5.57135e-27	yes	down	9.09	8.57	3.17	2.99	8.83	3.08
ENSG00000171320	ESCO2	establishment of sister chromatid cohesion N-acetyltransferase 2 [Source:HGNC Symbol;Acc:HGNC:27230]	0.264	-1.92027	4.15571e-28	7.48028e-27	yes	down	11.34	13.55	2.26	2.35	12.445	2.305
ENSG00000100311	PDGFB	platelet derived growth factor subunit B [Source:HGNC Symbol;Acc:HGNC:8800]	0.455	-1.13465	4.23144e-28	7.6002e-27	yes	down	20.6	20.71	10.79	9.83	20.655	10.31
ENSG00000048028	USP28	ubiquitin specific peptidase 28 [Source:HGNC Symbol;Acc:HGNC:12625]	0.477	-1.06809	4.33545e-28	7.77863e-27	yes	down	25.58	27.36	13.05	12.82	26.47	12.935
ENSG00000125538	IL1B	interleukin 1 beta [Source:HGNC Symbol;Acc:HGNC:5992]	2.035	1.02522	5.48217e-28	9.78347e-27	yes	up	27.32	24.85	55.97	55.19	26.085	55.58
ENSG00000143127	ITGA10	integrin subunit alpha 10 [Source:HGNC Symbol;Acc:HGNC:6135]	5.541	2.47006	6.07547e-28	1.08307e-26	yes	up	0.71	0.7	4.3	5.18	0.705	4.74
ENSG00000130635	COL5A1	collagen type V alpha 1 chain [Source:HGNC Symbol;Acc:HGNC:2209]	3.194	1.67533	8.01707e-28	1.42312e-26	yes	up	1.89	2.3	6.75	5.73	2.095	6.24
ENSG00000221890	NPTXR	neuronal pentraxin receptor [Source:HGNC Symbol;Acc:HGNC:7954]	2.023	1.01656	9.31297e-28	1.65139e-26	yes	up	6.9	6.23	13.67	13.3	6.565	13.485
ENSG00000203930	LINC00632	long intergenic non-protein coding RNA 632 [Source:HGNC Symbol;Acc:HGNC:27865]	0.302	-1.72657	9.90652e-28	1.75478e-26	yes	down	10.22	9.91	2.75	3.88	10.065	3.315
ENSG00000148541	FAM13C	family with sequence similarity 13 member C [Source:HGNC Symbol;Acc:HGNC:19371]	6.122	2.61401	1.02592e-27	1.8134e-26	yes	up	0.91	0.6	6.15	6.06	0.755	6.105
ENSG00000158402	CDC25C	cell division cycle 25C [Source:HGNC Symbol;Acc:HGNC:1727]	0.283	-1.82205	1.10004e-27	1.9403e-26	yes	down	16.78	14.73	4.67	3.76	15.755	4.215
ENSG00000154920	EME1	essential meiotic structure-specific endonuclease 1 [Source:HGNC Symbol;Acc:HGNC:24965]	0.366	-1.44964	1.20997e-27	2.12522e-26	yes	down	26.28	26.68	9.98	8.63	26.48	9.305
ENSG00000213347	MXD3	MAX dimerization protein 3 [Source:HGNC Symbol;Acc:HGNC:14008]	0.328	-1.60774	1.44728e-27	2.53669e-26	yes	down	36.86	42.99	12.64	10.61	39.925	11.625
ENSG00000256537	SMIM10L1	small integral membrane protein 10 like 1 [Source:HGNC Symbol;Acc:HGNC:49847]	0.364	-1.4593	1.70323e-27	2.98217e-26	yes	down	9.52	10.41	3.29	3.88	9.965	3.585
ENSG00000164045	CDC25A	cell division cycle 25A [Source:HGNC Symbol;Acc:HGNC:1725]	0.434	-1.20564	1.8323e-27	3.2048e-26	yes	down	19.05	16.35	8.06	7.1	17.7	7.58
ENSG00000012048	BRCA1	BRCA1, DNA repair associated [Source:HGNC Symbol;Acc:HGNC:1100]	0.373	-1.42368	2.17397e-27	3.79444e-26	yes	down	17.17	14.01	4.24	6.05	15.59	5.145
ENSG00000077514	POLD3	DNA polymerase delta 3, accessory subunit [Source:HGNC Symbol;Acc:HGNC:20932]	0.49	-1.03028	3.13612e-27	5.45665e-26	yes	down	24.07	25.38	10.86	10.87	24.725	10.865
ENSG00000170522	ELOVL6	ELOVL fatty acid elongase 6 [Source:HGNC Symbol;Acc:HGNC:15829]	2.364	1.24145	4.31622e-27	7.47101e-26	yes	up	7.24	7.2	18.28	16.96	7.22	17.62
ENSG00000141858	SAMD1	sterile alpha motif domain containing 1 [Source:HGNC Symbol;Acc:HGNC:17958]	0.48	-1.05934	4.84439e-27	8.37653e-26	yes	down	69.99	55.65	31.31	28.43	62.82	29.87
ENSG00000100410	PHF5A	PHD finger protein 5A [Source:HGNC Symbol;Acc:HGNC:18000]	0.424	-1.23805	5.0661e-27	8.75082e-26	yes	down	61.53	59.98	27.11	24.87	60.755	25.99
ENSG00000164938	TP53INP1	tumor protein p53 inducible nuclear protein 1 [Source:HGNC Symbol;Acc:HGNC:18022]	2.644	1.40264	5.61301e-27	9.68549e-26	yes	up	3.06	2.53	7.49	7.69	2.795	7.59
ENSG00000120820	GLT8D2	glycosyltransferase 8 domain containing 2 [Source:HGNC Symbol;Acc:HGNC:24890]	2.539	1.34451	7.10283e-27	1.22436e-25	yes	up	11.25	11.17	30.98	32.34	11.21	31.66
ENSG00000147251	DOCK11	dedicator of cytokinesis 11 [Source:HGNC Symbol;Acc:HGNC:23483]	2.132	1.09226	8.49578e-27	1.46296e-25	yes	up	6.14	4.84	13.22	11.29	5.49	12.255
ENSG00000143845	ETNK2	ethanolamine kinase 2 [Source:HGNC Symbol;Acc:HGNC:25575]	0.385	-1.37588	8.71936e-27	1.49991e-25	yes	down	23.56	19.88	6.98	8.33	21.72	7.655
ENSG00000162607	USP1	ubiquitin specific peptidase 1 [Source:HGNC Symbol;Acc:HGNC:12607]	0.498	-1.00511	1.0198e-26	1.75066e-25	yes	down	20.91	20.66	10.15	10.32	20.785	10.235
ENSG00000164949	GEM	GTP binding protein overexpressed in skeletal muscle [Source:HGNC Symbol;Acc:HGNC:4234]	2.458	1.2974	1.05692e-26	1.81251e-25	yes	up	10.04	8.8	25.11	24.96	9.42	25.035
ENSG00000127824	TUBA4A	tubulin alpha 4a [Source:HGNC Symbol;Acc:HGNC:12407]	0.345	-1.53675	1.49257e-26	2.54393e-25	yes	down	34.67	24.29	10.41	9.26	29.48	9.835
ENSG00000205208	C4orf46	chromosome 4 open reading frame 46 [Source:HGNC Symbol;Acc:HGNC:27320]	0.388	-1.36537	1.5339e-26	2.61169e-25	yes	down	14.11	13.51	5.5	5.89	13.81	5.695
ENSG00000101945	SUV39H1	suppressor of variegation 3-9 homolog 1 [Source:HGNC Symbol;Acc:HGNC:11479]	0.44	-1.18544	2.10821e-26	3.57132e-25	yes	down	21.58	19.38	8.9	8.87	20.48	8.885
ENSG00000124788	ATXN1	ataxin 1 [Source:HGNC Symbol;Acc:HGNC:10548]	2.295	1.19821	2.36156e-26	3.98433e-25	yes	up	5.31	3.63	9.82	8.36	4.47	9.09
ENSG00000001036	FUCA2	fucosidase, alpha-L- 2, plasma [Source:HGNC Symbol;Acc:HGNC:4008]	0.387	-1.36994	3.15532e-26	5.29674e-25	yes	down	21.18	20.34	8.34	7.02	20.76	7.68
ENSG00000126878	AIF1L	allograft inflammatory factor 1 like [Source:HGNC Symbol;Acc:HGNC:28904]	0.229	-2.12882	3.23633e-26	5.42728e-25	yes	down	5.74	6.36	1.26	1.31	6.05	1.285
ENSG00000137872	SEMA6D	semaphorin 6D [Source:HGNC Symbol;Acc:HGNC:16770]	3.445	1.78449	3.53217e-26	5.91745e-25	yes	up	1.79	1.49	5.95	5.77	1.64	5.86
ENSG00000136824	SMC2	structural maintenance of chromosomes 2 [Source:HGNC Symbol;Acc:HGNC:14011]	0.495	-1.01346	3.90614e-26	6.53739e-25	yes	down	14.04	12.93	7.1	6.23	13.485	6.665
ENSG00000109674	NEIL3	nei like DNA glycosylase 3 [Source:HGNC Symbol;Acc:HGNC:24573]	0.25	-2.00009	5.54672e-26	9.24601e-25	yes	down	9.99	10.65	2.11	2.73	10.32	2.42
ENSG00000104415	WISP1	WNT1 inducible signaling pathway protein 1 [Source:HGNC Symbol;Acc:HGNC:12769]	17.645	4.14119	6.09348e-26	1.01372e-24	yes	up	0.02	0.01	2.5	3.02	0.015	2.76
ENSG00000101842	VSIG1	V-set and immunoglobulin domain containing 1 [Source:HGNC Symbol;Acc:HGNC:28675]	4.555	2.18745	6.44903e-26	1.07073e-24	yes	up	1.39	1.88	10.5	6.6	1.635	8.55
ENSG00000172183	ISG20	interferon stimulated exonuclease gene 20 [Source:HGNC Symbol;Acc:HGNC:6130]	2.944	1.55782	1.15803e-25	1.90938e-24	yes	up	18.07	13.48	34.26	42.39	15.775	38.325
ENSG00000235884	LINC00941	long intergenic non-protein coding RNA 941 [Source:HGNC Symbol;Acc:HGNC:48635]	0.407	-1.29615	1.18287e-25	1.94648e-24	yes	down	15.96	13.83	5.57	4.53	14.895	5.05
ENSG00000169683	LRRC45	leucine rich repeat containing 45 [Source:HGNC Symbol;Acc:HGNC:28302]	0.469	-1.09356	1.2168e-25	1.99837e-24	yes	down	28.9	25.91	13.35	12.38	27.405	12.865
ENSG00000158457	TSPAN33	tetraspanin 33 [Source:HGNC Symbol;Acc:HGNC:28743]	0.338	-1.56328	1.47185e-25	2.41488e-24	yes	down	19.26	18.66	6.36	6.1	18.96	6.23
ENSG00000069812	HES2	hes family bHLH transcription factor 2 [Source:HGNC Symbol;Acc:HGNC:16005]	2.821	1.49625	1.56713e-25	2.56615e-24	yes	up	6.47	7.81	22.2	17.34	7.14	19.77
ENSG00000162961	DPY30	dpy-30, histone methyltransferase complex regulatory subunit [Source:HGNC Symbol;Acc:HGNC:24590]	0.435	-1.2011	1.58719e-25	2.59645e-24	yes	down	116.36	106.85	50.32	48.24	111.605	49.28
ENSG00000166483	WEE1	WEE1 G2 checkpoint kinase [Source:HGNC Symbol;Acc:HGNC:12761]	0.375	-1.41593	1.67931e-25	2.73642e-24	yes	down	21.38	19.99	4.52	6.23	20.685	5.375
ENSG00000162063	CCNF	cyclin F [Source:HGNC Symbol;Acc:HGNC:1591]	0.358	-1.48352	2.39949e-25	3.89095e-24	yes	down	8.32	8.55	3.11	2.81	8.435	2.96
ENSG00000161888	SPC24	SPC24, NDC80 kinetochore complex component [Source:HGNC Symbol;Acc:HGNC:26913]	0.324	-1.62651	2.60734e-25	4.22389e-24	yes	down	28.08	21.29	7.58	5.77	24.685	6.675
ENSG00000196123	KIAA0895L	KIAA0895 like [Source:HGNC Symbol;Acc:HGNC:34408]	2.134	1.0936	3.34447e-25	5.40755e-24	yes	up	10.62	12.57	27.57	25.04	11.595	26.305
ENSG00000112419	PHACTR2	phosphatase and actin regulator 2 [Source:HGNC Symbol;Acc:HGNC:20956]	0.37	-1.4349	3.42894e-25	5.53875e-24	yes	down	9.78	9.16	3.65	2.83	9.47	3.24
ENSG00000163874	ZC3H12A	zinc finger CCCH-type containing 12A [Source:HGNC Symbol;Acc:HGNC:26259]	2.534	1.34124	3.60088e-25	5.81086e-24	yes	up	7.17	6.28	17.75	18.6	6.725	18.175
ENSG00000215784	FAM72D	family with sequence similarity 72 member D [Source:HGNC Symbol;Acc:HGNC:33593]	0.228	-2.13469	4.02741e-25	6.48035e-24	yes	down	8.3	7.68	1.63	1.75	7.99	1.69
ENSG00000163875	MEAF6	MYST/Esa1 associated factor 6 [Source:HGNC Symbol;Acc:HGNC:25674]	0.482	-1.05289	4.48817e-25	7.20093e-24	yes	down	52.11	52.14	25.4	27.49	52.125	26.445
ENSG00000261713	SSTR5-AS1	SSTR5 antisense RNA 1 [Source:HGNC Symbol;Acc:HGNC:26502]	0.347	-1.52644	5.35471e-25	8.55012e-24	yes	down	17.41	14.02	5.64	4.59	15.715	5.115
ENSG00000113578	FGF1	fibroblast growth factor 1 [Source:HGNC Symbol;Acc:HGNC:3665]	2.811	1.49106	8.06354e-25	1.27776e-23	yes	up	3.32	3.86	9.58	12.63	3.59	11.105
ENSG00000223969	AC002456.1	-	0.201	-2.31353	8.56708e-25	1.35627e-23	yes	down	80.91	94.72	17.35	17.21	87.815	17.28
ENSG00000137404	NRM	nurim (nuclear envelope membrane protein) [Source:HGNC Symbol;Acc:HGNC:8003]	0.353	-1.50409	8.94957e-25	1.41413e-23	yes	down	29.55	28.16	10.25	9.93	28.855	10.09
ENSG00000100162	CENPM	centromere protein M [Source:HGNC Symbol;Acc:HGNC:18352]	0.287	-1.80243	9.11951e-25	1.43962e-23	yes	down	33.82	35.34	9.49	9.79	34.58	9.64
ENSG00000149636	DSN1	DSN1 homolog, MIS12 kinetochore complex component [Source:HGNC Symbol;Acc:HGNC:16165]	0.5	-1.00126	1.38646e-24	2.16817e-23	yes	down	32.37	30.24	15.43	15.88	31.305	15.655
ENSG00000105514	RAB3D	RAB3D, member RAS oncogene family [Source:HGNC Symbol;Acc:HGNC:9779]	0.482	-1.05214	1.45382e-24	2.26714e-23	yes	down	16.16	14.06	7.27	7.3	15.11	7.285
ENSG00000109881	CCDC34	coiled-coil domain containing 34 [Source:HGNC Symbol;Acc:HGNC:25079]	0.379	-1.40156	1.47622e-24	2.29993e-23	yes	down	32.28	28.6	12.29	12.11	30.44	12.2
ENSG00000149596	JPH2	junctophilin 2 [Source:HGNC Symbol;Acc:HGNC:14202]	0.489	-1.03354	1.53499e-24	2.38703e-23	yes	down	14.47	13.46	6.88	6.65	13.965	6.765
ENSG00000253368	TRNP1	TMF1-regulated nuclear protein 1 [Source:HGNC Symbol;Acc:HGNC:34348]	0.431	-1.21466	1.67951e-24	2.60933e-23	yes	down	35.61	32.76	13.42	14.28	34.185	13.85
ENSG00000104723	TUSC3	tumor suppressor candidate 3 [Source:HGNC Symbol;Acc:HGNC:30242]	0.39	-1.35729	2.04535e-24	3.16887e-23	yes	down	27.8	28.83	11.26	12.23	28.315	11.745
ENSG00000140694	PARN	poly(A)-specific ribonuclease [Source:HGNC Symbol;Acc:HGNC:8609]	0.451	-1.14884	2.04946e-24	3.17228e-23	yes	down	19.27	19.86	8.12	8.65	19.565	8.385
ENSG00000133789	SWAP70	SWAP switching B-cell complex subunit 70 [Source:HGNC Symbol;Acc:HGNC:17070]	0.41	-1.28468	2.85783e-24	4.39501e-23	yes	down	10.86	9.36	4.6	3.67	10.11	4.135
ENSG00000019549	SNAI2	snail family transcriptional repressor 2 [Source:HGNC Symbol;Acc:HGNC:11094]	2.423	1.27674	2.87745e-24	4.4211e-23	yes	up	10.27	8.92	24.1	23.9	9.595	24
ENSG00000168309	FAM107A	family with sequence similarity 107 member A [Source:HGNC Symbol;Acc:HGNC:30827]	3.023	1.59602	3.07223e-24	4.70736e-23	yes	up	2.85	3.23	8.91	9.14	3.04	9.025
ENSG00000133401	PDZD2	PDZ domain containing 2 [Source:HGNC Symbol;Acc:HGNC:18486]	2.717	1.44195	4.54184e-24	6.91471e-23	yes	up	1.73	1.32	4.38	5.27	1.525	4.825
ENSG00000186767	SPIN4	spindlin family member 4 [Source:HGNC Symbol;Acc:HGNC:27040]	0.459	-1.12414	5.11457e-24	7.76539e-23	yes	down	13.8	12.72	6.37	5.79	13.26	6.08
ENSG00000165490	DDIAS	DNA damage induced apoptosis suppressor [Source:HGNC Symbol;Acc:HGNC:26351]	0.5	-1.00114	5.61544e-24	8.51037e-23	yes	down	23.9	22.29	10.89	11.57	23.095	11.23
ENSG00000168476	REEP4	receptor accessory protein 4 [Source:HGNC Symbol;Acc:HGNC:26176]	0.465	-1.10578	5.80799e-24	8.77033e-23	yes	down	46.19	39.55	17.74	17.93	42.87	17.835
ENSG00000162174	ASRGL1	asparaginase like 1 [Source:HGNC Symbol;Acc:HGNC:16448]	0.365	-1.45524	6.11258e-24	9.22192e-23	yes	down	27.4	22.15	8.67	8.58	24.775	8.625
ENSG00000167191	GPRC5B	G protein-coupled receptor class C group 5 member B [Source:HGNC Symbol;Acc:HGNC:13308]	0.4	-1.32123	7.54082e-24	1.13357e-22	yes	down	9.36	8.08	3.7	3.71	8.72	3.705
ENSG00000198876	DCAF12	DDB1 and CUL4 associated factor 12 [Source:HGNC Symbol;Acc:HGNC:19911]	0.481	-1.05549	8.12617e-24	1.21827e-22	yes	down	16.87	16.41	8.5	8.44	16.64	8.47
ENSG00000051180	RAD51	RAD51 recombinase [Source:HGNC Symbol;Acc:HGNC:9817]	0.359	-1.47647	1.26008e-23	1.86896e-22	yes	down	22.76	16.92	8.76	6.28	19.84	7.52
ENSG00000051341	POLQ	DNA polymerase theta [Source:HGNC Symbol;Acc:HGNC:9186]	0.371	-1.43147	1.3944e-23	2.06634e-22	yes	down	5.6	5.12	2.91	1.99	5.36	2.45
ENSG00000173638	SLC19A1	solute carrier family 19 member 1 [Source:HGNC Symbol;Acc:HGNC:10937]	0.473	-1.07895	1.48174e-23	2.19381e-22	yes	down	26.96	23.23	12.59	13.62	25.095	13.105
ENSG00000124574	ABCC10	ATP binding cassette subfamily C member 10 [Source:HGNC Symbol;Acc:HGNC:52]	2.167	1.11571	1.9404e-23	2.86274e-22	yes	up	7.1	7.93	15.91	18.53	7.515	17.22
ENSG00000111247	RAD51AP1	RAD51 associated protein 1 [Source:HGNC Symbol;Acc:HGNC:16956]	0.334	-1.58337	1.97654e-23	2.91348e-22	yes	down	22.99	21.08	7.73	6.05	22.035	6.89
ENSG00000198855	FICD	FIC domain containing [Source:HGNC Symbol;Acc:HGNC:18416]	2.33	1.2203	2.29315e-23	3.37123e-22	yes	up	6.43	5.89	13.69	14.54	6.16	14.115
ENSG00000115009	CCL20	C-C motif chemokine ligand 20 [Source:HGNC Symbol;Acc:HGNC:10619]	9.108	3.18718	2.34319e-23	3.44176e-22	yes	up	1.43	0.91	16.63	15.67	1.17	16.15
ENSG00000197565	COL4A6	collagen type IV alpha 6 chain [Source:HGNC Symbol;Acc:HGNC:2208]	2.084	1.0596	2.35488e-23	3.45589e-22	yes	up	5.62	5.85	13.87	12.99	5.735	13.43
ENSG00000188215	DCUN1D3	defective in cullin neddylation 1 domain containing 3 [Source:HGNC Symbol;Acc:HGNC:28734]	2.174	1.12038	2.39005e-23	3.50443e-22	yes	up	4.47	3.63	10.77	8.46	4.05	9.615
ENSG00000142731	PLK4	polo like kinase 4 [Source:HGNC Symbol;Acc:HGNC:11397]	0.413	-1.27671	2.48707e-23	3.64192e-22	yes	down	17.62	19.06	5.92	6.34	18.34	6.13
ENSG00000161692	DBF4B	DBF4 zinc finger B [Source:HGNC Symbol;Acc:HGNC:17883]	0.439	-1.18864	3.76447e-23	5.46683e-22	yes	down	22.79	20.56	9.04	10.52	21.675	9.78
ENSG00000197046	SIGLEC15	sialic acid binding Ig like lectin 15 [Source:HGNC Symbol;Acc:HGNC:27596]	0.489	-1.03191	4.15608e-23	6.02506e-22	yes	down	37.27	28.47	17.19	17.95	32.87	17.57
ENSG00000251011	TMEM108-AS1	TMEM108 antisense RNA 1 [Source:HGNC Symbol;Acc:HGNC:50307]	2.533	1.34076	4.99299e-23	7.20077e-22	yes	up	7.25	7.68	19.82	18.38	7.465	19.1
ENSG00000185480	PARPBP	PARP1 binding protein [Source:HGNC Symbol;Acc:HGNC:26074]	0.458	-1.12664	5.67566e-23	8.17825e-22	yes	down	33.55	27.53	13.12	13.25	30.54	13.185
ENSG00000173706	HEG1	heart development protein with EGF like domains 1 [Source:HGNC Symbol;Acc:HGNC:29227]	2.539	1.34401	5.69467e-23	8.19856e-22	yes	up	2.36	2.15	5.86	6.11	2.255	5.985
ENSG00000110881	ASIC1	acid sensing ion channel subunit 1 [Source:HGNC Symbol;Acc:HGNC:100]	2.117	1.0818	6.8462e-23	9.83096e-22	yes	up	9.79	8.22	17.34	17.97	9.005	17.655
ENSG00000171246	NPTX1	neuronal pentraxin 1 [Source:HGNC Symbol;Acc:HGNC:7952]	3.168	1.66379	8.17757e-23	1.17125e-21	yes	up	1.46	1.55	5.36	5.1	1.505	5.23
ENSG00000198056	PRIM1	primase (DNA) subunit 1 [Source:HGNC Symbol;Acc:HGNC:9369]	0.483	-1.05014	9.78414e-23	1.39776e-21	yes	down	32.53	32.44	14.43	15.45	32.485	14.94
ENSG00000135709	KIAA0513	KIAA0513 [Source:HGNC Symbol;Acc:HGNC:29058]	2.365	1.24191	1.04117e-22	1.48614e-21	yes	up	3.28	2.93	6.9	6.92	3.105	6.91
ENSG00000168118	RAB4A	RAB4A, member RAS oncogene family [Source:HGNC Symbol;Acc:HGNC:9781]	0.475	-1.07496	1.13161e-22	1.61247e-21	yes	down	29.88	36.96	17.42	13.89	33.42	15.655
ENSG00000198331	HYLS1	HYLS1, centriolar and ciliogenesis associated [Source:HGNC Symbol;Acc:HGNC:26558]	0.465	-1.10504	1.70507e-22	2.41314e-21	yes	down	39.29	37.72	17.79	17.88	38.505	17.835
ENSG00000025770	NCAPH2	non-SMC condensin II complex subunit H2 [Source:HGNC Symbol;Acc:HGNC:25071]	0.448	-1.15713	1.74519e-22	2.46781e-21	yes	down	27.18	27.49	11.54	12.14	27.335	11.84
ENSG00000105810	CDK6	cyclin dependent kinase 6 [Source:HGNC Symbol;Acc:HGNC:1777]	0.473	-1.08157	3.32302e-22	4.65168e-21	yes	down	4.5	4.25	2.09	2	4.375	2.045
ENSG00000240764	PCDHGC5	protocadherin gamma subfamily C, 5 [Source:HGNC Symbol;Acc:HGNC:8718]	3.803	1.92719	3.51413e-22	4.91095e-21	yes	up	1.02	0.96	4.21	3.81	0.99	4.01
ENSG00000108417	KRT37	keratin 37 [Source:HGNC Symbol;Acc:HGNC:6455]	8.357	3.06297	3.69197e-22	5.15085e-21	yes	up	0.7	0.44	6.81	7.63	0.57	7.22
ENSG00000122126	OCRL	OCRL, inositol polyphosphate-5-phosphatase [Source:HGNC Symbol;Acc:HGNC:8108]	0.452	-1.14489	4.07791e-22	5.6798e-21	yes	down	12.53	10.72	5.92	4.8	11.625	5.36
ENSG00000151849	CENPJ	centromere protein J [Source:HGNC Symbol;Acc:HGNC:17272]	0.393	-1.34921	6.45419e-22	8.91512e-21	yes	down	9.69	9.45	3.62	4	9.57	3.81
ENSG00000140534	TICRR	TOPBP1 interacting checkpoint and replication regulator [Source:HGNC Symbol;Acc:HGNC:28704]	0.496	-1.01291	7.0729e-22	9.74553e-21	yes	down	12.08	10.92	5.67	5.9	11.5	5.785
ENSG00000104147	OIP5	Opa interacting protein 5 [Source:HGNC Symbol;Acc:HGNC:20300]	0.44	-1.18448	8.2651e-22	1.13695e-20	yes	down	43.25	44.31	19.63	18.38	43.78	19.005
ENSG00000164080	RAD54L2	RAD54-like 2 (S. cerevisiae) [Source:HGNC Symbol;Acc:HGNC:29123]	0.498	-1.0053	8.326e-22	1.14438e-20	yes	down	6.19	5.89	3.29	2.88	6.04	3.085
ENSG00000230817	LINC01362	long intergenic non-protein coding RNA 1362 [Source:HGNC Symbol;Acc:HGNC:50596]	2.407	1.2675	1.04647e-21	1.43126e-20	yes	up	7.93	6.75	18.61	17.96	7.34	18.285
ENSG00000107897	ACBD5	acyl-CoA binding domain containing 5 [Source:HGNC Symbol;Acc:HGNC:23338]	0.335	-1.57793	1.04622e-21	1.43126e-20	yes	down	8.23	7.49	2.44	2.76	7.86	2.6
ENSG00000127564	PKMYT1	protein kinase, membrane associated tyrosine/threonine 1 [Source:HGNC Symbol;Acc:HGNC:29650]	0.363	-1.46211	1.56204e-21	2.12249e-20	yes	down	24.95	19.89	7.59	8.46	22.42	8.025
ENSG00000198824	CHAMP1	chromosome alignment maintaining phosphoprotein 1 [Source:HGNC Symbol;Acc:HGNC:20311]	0.439	-1.18903	1.56619e-21	2.1264e-20	yes	down	14.87	13.4	5.68	6.14	14.135	5.91
ENSG00000130021	PUDP	pseudouridine 5'-phosphatase [Source:HGNC Symbol;Acc:HGNC:16818]	2.082	1.05811	1.88283e-21	2.54594e-20	yes	up	16.4	12.98	32.69	28.5	14.69	30.595
ENSG00000156509	FBXO43	F-box protein 43 [Source:HGNC Symbol;Acc:HGNC:28521]	0.287	-1.79981	2.00167e-21	2.70444e-20	yes	down	7.37	6.75	2.08	1.77	7.06	1.925
ENSG00000182585	EPGN	epithelial mitogen [Source:HGNC Symbol;Acc:HGNC:17470]	3.897	1.96224	2.07337e-21	2.79904e-20	yes	up	9.88	5.13	32.35	22.1	7.505	27.225
ENSG00000253276	CCDC71L	coiled-coil domain containing 71 like [Source:HGNC Symbol;Acc:HGNC:26685]	2.299	1.20128	2.35673e-21	3.17132e-20	yes	up	5.69	4.38	12.74	11.66	5.035	12.2
ENSG00000013016	EHD3	EH domain containing 3 [Source:HGNC Symbol;Acc:HGNC:3244]	2.006	1.00462	2.41525e-21	3.24483e-20	yes	up	6.48	5.8	12.75	12.38	6.14	12.565
ENSG00000079257	LXN	latexin [Source:HGNC Symbol;Acc:HGNC:13347]	2.928	1.55011	2.50013e-21	3.35617e-20	yes	up	9.76	9.5	28.96	31.08	9.63	30.02
ENSG00000134897	BIVM	basic, immunoglobulin-like variable motif containing [Source:HGNC Symbol;Acc:HGNC:16034]	2.832	1.50179	2.64949e-21	3.54811e-20	yes	up	5.42	5.17	10.83	11.82	5.295	11.325
ENSG00000181544	FANCB	Fanconi anemia complementation group B [Source:HGNC Symbol;Acc:HGNC:3583]	0.359	-1.47767	3.28824e-21	4.38941e-20	yes	down	5.09	4.45	1.72	1.89	4.77	1.805
ENSG00000283982	AL445623.2	-	5.173	2.37105	3.37902e-21	4.50698e-20	yes	up	0.55	0.45	3.18	3.09	0.5	3.135
ENSG00000101265	RASSF2	Ras association domain family member 2 [Source:HGNC Symbol;Acc:HGNC:9883]	0.455	-1.13685	4.00917e-21	5.33469e-20	yes	down	8.44	7.79	3.8	3.62	8.115	3.71
ENSG00000111358	GTF2H3	general transcription factor IIH subunit 3 [Source:HGNC Symbol;Acc:HGNC:4657]	0.475	-1.07291	5.34329e-21	7.06483e-20	yes	down	31.41	27.68	19.43	17.14	29.545	18.285
ENSG00000075702	WDR62	WD repeat domain 62 [Source:HGNC Symbol;Acc:HGNC:24502]	0.395	-1.34148	5.77207e-21	7.60764e-20	yes	down	8.51	7.23	3.14	2.67	7.87	2.905
ENSG00000162636	FAM102B	family with sequence similarity 102 member B [Source:HGNC Symbol;Acc:HGNC:27637]	0.347	-1.52892	6.03433e-21	7.93451e-20	yes	down	4.92	4.24	1.53	1.51	4.58	1.52
ENSG00000103995	CEP152	centrosomal protein 152 [Source:HGNC Symbol;Acc:HGNC:29298]	0.349	-1.51959	6.68554e-21	8.76315e-20	yes	down	5.49	4.51	1.58	1.94	5	1.76
ENSG00000277117	FP565260.3	-	2.771	1.47021	7.10143e-21	9.29368e-20	yes	up	2.59	2.76	8.3	6.99	2.675	7.645
ENSG00000171475	WIPF2	WAS/WASL interacting protein family member 2 [Source:HGNC Symbol;Acc:HGNC:30923]	0.475	-1.07362	7.60224e-21	9.93351e-20	yes	down	9.24	8.11	3.72	4.41	8.675	4.065
ENSG00000120253	NUP43	nucleoporin 43 [Source:HGNC Symbol;Acc:HGNC:21182]	0.464	-1.10698	1.49568e-20	1.93615e-19	yes	down	12.84	12.33	5.78	5.98	12.585	5.88
ENSG00000143622	RIT1	Ras like without CAAX 1 [Source:HGNC Symbol;Acc:HGNC:10023]	2.166	1.11504	1.49892e-20	1.93836e-19	yes	up	9.67	11.27	21.52	20.9	10.47	21.21
ENSG00000087111	PIGS	phosphatidylinositol glycan anchor biosynthesis class S [Source:HGNC Symbol;Acc:HGNC:14937]	0.472	-1.08173	1.60818e-20	2.07695e-19	yes	down	29.11	22.34	10.64	12.58	25.725	11.61
ENSG00000152661	GJA1	gap junction protein alpha 1 [Source:HGNC Symbol;Acc:HGNC:4274]	2.08	1.05639	2.00566e-20	2.57831e-19	yes	up	9.03	8.18	19.44	17.24	8.605	18.34
ENSG00000156504	FAM122B	family with sequence similarity 122B [Source:HGNC Symbol;Acc:HGNC:30490]	0.396	-1.33673	2.43263e-20	3.11518e-19	yes	down	13.03	10.4	4.37	4.44	11.715	4.405
ENSG00000258498	DIO3OS	DIO3 opposite strand/antisense RNA (head to head) [Source:HGNC Symbol;Acc:HGNC:20348]	6.601	2.72272	2.68883e-20	3.43537e-19	yes	up	0.59	0.57	6.75	8.37	0.58	7.56
ENSG00000112312	GMNN	geminin, DNA replication inhibitor [Source:HGNC Symbol;Acc:HGNC:17493]	0.49	-1.02856	2.78993e-20	3.55365e-19	yes	down	54.45	52.55	25.79	26.61	53.5	26.2
ENSG00000008300	CELSR3	cadherin EGF LAG seven-pass G-type receptor 3 [Source:HGNC Symbol;Acc:HGNC:3230]	2.624	1.3915	3.1306e-20	3.9694e-19	yes	up	1.78	1.69	4.25	4.52	1.735	4.385
ENSG00000157214	STEAP2	STEAP2 metalloreductase [Source:HGNC Symbol;Acc:HGNC:17885]	2.108	1.07558	3.56392e-20	4.51195e-19	yes	up	4.67	4.2	9.6	8.32	4.435	8.96
ENSG00000135678	CPM	carboxypeptidase M [Source:HGNC Symbol;Acc:HGNC:2311]	2.77	1.46964	3.75264e-20	4.74367e-19	yes	up	2.98	4.27	10.84	7.69	3.625	9.265
ENSG00000174080	CTSF	cathepsin F [Source:HGNC Symbol;Acc:HGNC:2531]	2.32	1.21405	3.965e-20	5.00833e-19	yes	up	9.88	10.15	21.98	25.81	10.015	23.895
ENSG00000157613	CREB3L1	cAMP responsive element binding protein 3 like 1 [Source:HGNC Symbol;Acc:HGNC:18856]	2.084	1.05942	4.00405e-20	5.05383e-19	yes	up	10.39	9.71	20.78	21.55	10.05	21.165
ENSG00000183763	TRAIP	TRAF interacting protein [Source:HGNC Symbol;Acc:HGNC:30764]	0.398	-1.32923	4.29999e-20	5.41098e-19	yes	down	27.72	21.23	11.17	8.97	24.475	10.07
ENSG00000261373	VPS9D1-AS1	VPS9D1 antisense RNA 1 [Source:HGNC Symbol;Acc:HGNC:48915]	0.448	-1.15986	4.59226e-20	5.76139e-19	yes	down	29.59	25.69	13.22	11.06	27.64	12.14
ENSG00000197406	DIO3	iodothyronine deiodinase 3 [Source:HGNC Symbol;Acc:HGNC:2885]	6.196	2.63144	4.59066e-20	5.76139e-19	yes	up	0.66	0.61	4.98	5.37	0.635	5.175
ENSG00000121621	KIF18A	kinesin family member 18A [Source:HGNC Symbol;Acc:HGNC:29441]	0.372	-1.42605	4.83437e-20	6.06058e-19	yes	down	8.7	7.65	3.06	2.94	8.175	3
ENSG00000149929	HIRIP3	HIRA interacting protein 3 [Source:HGNC Symbol;Acc:HGNC:4917]	0.431	-1.21269	5.60571e-20	7.00127e-19	yes	down	16.77	15.25	7.7	5.63	16.01	6.665
ENSG00000109787	KLF3	Kruppel like factor 3 [Source:HGNC Symbol;Acc:HGNC:16516]	2.09	1.06333	7.12585e-20	8.86006e-19	yes	up	4.68	4.63	9.97	9.77	4.655	9.87
ENSG00000115657	ABCB6	ATP binding cassette subfamily B member 6 (Langereis blood group) [Source:HGNC Symbol;Acc:HGNC:47]	2.245	1.1664	8.73722e-20	1.08313e-18	yes	up	8.41	9.06	18.91	18.72	8.735	18.815
ENSG00000160223	ICOSLG	inducible T-cell costimulator ligand [Source:HGNC Symbol;Acc:HGNC:17087]	2.312	1.2089	1.00127e-19	1.23848e-18	yes	up	2.89	2.46	6.33	7.51	2.675	6.92
ENSG00000011638	TMEM159	transmembrane protein 159 [Source:HGNC Symbol;Acc:HGNC:30136]	2.565	1.35922	1.10804e-19	1.36852e-18	yes	up	8.13	8.21	25.55	23.31	8.17	24.43
ENSG00000171310	CHST11	carbohydrate sulfotransferase 11 [Source:HGNC Symbol;Acc:HGNC:17422]	2.021	1.01515	1.13441e-19	1.39935e-18	yes	up	4.43	4.39	9.95	8.95	4.41	9.45
ENSG00000215182	MUC5AC	mucin 5AC, oligomeric mucus/gel-forming [Source:HGNC Symbol;Acc:HGNC:7515]	0.44	-1.18467	1.16611e-19	1.43705e-18	yes	down	3.18	3.58	2.2	1.71	3.38	1.955
ENSG00000081014	AP4E1	adaptor related protein complex 4 epsilon 1 subunit [Source:HGNC Symbol;Acc:HGNC:573]	0.386	-1.37279	1.30766e-19	1.60439e-18	yes	down	4.4	4.24	1.61	1.73	4.32	1.67
ENSG00000130717	UCK1	uridine-cytidine kinase 1 [Source:HGNC Symbol;Acc:HGNC:14859]	0.392	-1.3525	2.26712e-19	2.76327e-18	yes	down	16.45	17.41	6.27	6.66	16.93	6.465
ENSG00000189067	LITAF	lipopolysaccharide induced TNF factor [Source:HGNC Symbol;Acc:HGNC:16841]	0.298	-1.74751	3.01097e-19	3.64329e-18	yes	down	9.82	8.94	2.57	3.1	9.38	2.835
ENSG00000134955	SLC37A2	solute carrier family 37 member 2 [Source:HGNC Symbol;Acc:HGNC:20644]	2.159	1.11018	3.40383e-19	4.1127e-18	yes	up	6.73	5.85	13.42	13.71	6.29	13.565
ENSG00000185347	C14orf80	chromosome 14 open reading frame 80 [Source:HGNC Symbol;Acc:HGNC:20127]	0.449	-1.15614	3.8054e-19	4.59124e-18	yes	down	36.92	38.61	16.42	17.7	37.765	17.06
ENSG00000166123	GPT2	glutamic--pyruvic transaminase 2 [Source:HGNC Symbol;Acc:HGNC:18062]	0.463	-1.10967	3.85758e-19	4.65084e-18	yes	down	16.32	18.83	6.49	6.64	17.575	6.565
ENSG00000230021	AL669831.3	-	2.115	1.08074	4.03959e-19	4.86325e-18	yes	up	2483.16	3027.2	6929.55	6945.71	2755.18	6937.63
ENSG00000185361	TNFAIP8L1	TNF alpha induced protein 8 like 1 [Source:HGNC Symbol;Acc:HGNC:28279]	0.496	-1.01083	4.51549e-19	5.41663e-18	yes	down	13.56	13.67	7.05	6.54	13.615	6.795
ENSG00000166845	C18orf54	chromosome 18 open reading frame 54 [Source:HGNC Symbol;Acc:HGNC:13796]	0.457	-1.12823	4.5483e-19	5.44817e-18	yes	down	12.3	9.48	5.85	4.52	10.89	5.185
ENSG00000254858	MPV17L2	MPV17 mitochondrial inner membrane protein like 2 [Source:HGNC Symbol;Acc:HGNC:28177]	0.493	-1.01956	5.10175e-19	6.10672e-18	yes	down	40.82	37.76	19.38	19.29	39.29	19.335
ENSG00000129675	ARHGEF6	Rac/Cdc42 guanine nucleotide exchange factor 6 [Source:HGNC Symbol;Acc:HGNC:685]	2.134	1.09364	6.26033e-19	7.46675e-18	yes	up	4.15	4.03	8.8	9.07	4.09	8.935
ENSG00000204946	ZNF783	zinc finger family member 783 [Source:HGNC Symbol;Acc:HGNC:27222]	2.382	1.25229	6.4885e-19	7.73337e-18	yes	up	3.81	4.11	8.99	9.13	3.96	9.06
ENSG00000263513	FAM72C	family with sequence similarity 72 member C [Source:HGNC Symbol;Acc:HGNC:30602]	0.184	-2.43887	7.04171e-19	8.36284e-18	yes	down	5.47	5.3	1.03	0.61	5.385	0.82
ENSG00000266714	MYO15B	myosin XVB [Source:HGNC Symbol;Acc:HGNC:14083]	3.134	1.64783	7.61829e-19	9.03474e-18	yes	up	4.04	3.06	9.45	9.97	3.55	9.71
ENSG00000166803	PCLAF	PCNA clamp associated factor [Source:HGNC Symbol;Acc:HGNC:28961]	0.367	-1.44597	7.97503e-19	9.43099e-18	yes	down	22.15	23.84	10.22	8.8	22.995	9.51
ENSG00000100292	HMOX1	heme oxygenase 1 [Source:HGNC Symbol;Acc:HGNC:5013]	2.66	1.41151	1.31606e-18	1.54865e-17	yes	up	6	5.75	16.23	16.14	5.875	16.185
ENSG00000104356	POP1	POP1 homolog, ribonuclease P/MRP subunit [Source:HGNC Symbol;Acc:HGNC:30129]	0.462	-1.11424	1.67032e-18	1.95585e-17	yes	down	10.66	9.54	4.4	3.8	10.1	4.1
ENSG00000163220	S100A9	S100 calcium binding protein A9 [Source:HGNC Symbol;Acc:HGNC:10499]	6.299	2.65505	1.76166e-18	2.05848e-17	yes	up	3.57	2.84	28.77	27.84	3.205	28.305
ENSG00000168453	HR	HR, lysine demethylase and nuclear receptor corepressor [Source:HGNC Symbol;Acc:HGNC:5172]	0.377	-1.4079	1.77797e-18	2.07609e-17	yes	down	7.86	8	2.92	2.16	7.93	2.54
ENSG00000109321	AREG	amphiregulin [Source:HGNC Symbol;Acc:HGNC:651]	0.486	-1.04082	1.85118e-18	2.15855e-17	yes	down	44.51	44.44	22.45	21.09	44.475	21.77
ENSG00000165244	ZNF367	zinc finger protein 367 [Source:HGNC Symbol;Acc:HGNC:18320]	0.469	-1.09211	2.19011e-18	2.54486e-17	yes	down	11.75	11.18	5.2	5.52	11.465	5.36
ENSG00000177602	GSG2	germ cell associated 2, haspin [Source:HGNC Symbol;Acc:HGNC:19682]	0.316	-1.66323	2.80745e-18	3.25087e-17	yes	down	7.42	6.93	2	2.33	7.175	2.165
ENSG00000058404	CAMK2B	calcium/calmodulin dependent protein kinase II beta [Source:HGNC Symbol;Acc:HGNC:1461]	2.582	1.36835	3.54503e-18	4.09643e-17	yes	up	3.2	3.65	9.12	9.52	3.425	9.32
ENSG00000172780	RAB43	RAB43, member RAS oncogene family [Source:HGNC Symbol;Acc:HGNC:19983]	2.184	1.1273	3.96742e-18	4.57185e-17	yes	up	8.58	7.26	10.33	9.93	7.92	10.13
ENSG00000177000	MTHFR	methylenetetrahydrofolate reductase [Source:HGNC Symbol;Acc:HGNC:7436]	2.238	1.16192	5.16098e-18	5.93495e-17	yes	up	3.15	4.06	6.33	6.92	3.605	6.625
ENSG00000101670	LIPG	lipase G, endothelial type [Source:HGNC Symbol;Acc:HGNC:6623]	3.861	1.94914	5.52488e-18	6.34031e-17	yes	up	5.28	2.35	6.68	8.62	3.815	7.65
ENSG00000146197	SCUBE3	signal peptide, CUB domain and EGF like domain containing 3 [Source:HGNC Symbol;Acc:HGNC:13655]	2.532	1.34047	5.55926e-18	6.37538e-17	yes	up	1.42	1.32	3.54	3.69	1.37	3.615
ENSG00000112299	VNN1	vanin 1 [Source:HGNC Symbol;Acc:HGNC:12705]	2.424	1.27767	6.81131e-18	7.75792e-17	yes	up	4.08	3.79	10.19	9.48	3.935	9.835
ENSG00000116106	EPHA4	EPH receptor A4 [Source:HGNC Symbol;Acc:HGNC:3388]	4.417	2.14309	8.06528e-18	9.15491e-17	yes	up	0.86	0.89	3.11	2.87	0.875	2.99
ENSG00000100242	SUN2	Sad1 and UNC84 domain containing 2 [Source:HGNC Symbol;Acc:HGNC:14210]	0.497	-1.00872	8.21859e-18	9.3226e-17	yes	down	22.77	21.39	12.24	10.55	22.08	11.395
ENSG00000165983	PTER	phosphotriesterase related [Source:HGNC Symbol;Acc:HGNC:9590]	2.113	1.07961	8.46139e-18	9.58498e-17	yes	up	8.6	7.91	17.27	16.76	8.255	17.015
ENSG00000102003	SYP	synaptophysin [Source:HGNC Symbol;Acc:HGNC:11506]	4.509	2.17278	8.63993e-18	9.77396e-17	yes	up	2.21	0.85	6.78	6.17	1.53	6.475
ENSG00000239282	CASTOR1	cytosolic arginine sensor for mTORC1 subunit 1 [Source:HGNC Symbol;Acc:HGNC:34423]	3.09	1.62768	1.0979e-17	1.23614e-16	yes	up	4.5	5.22	17.1	14.93	4.86	16.015
ENSG00000100299	ARSA	arylsulfatase A [Source:HGNC Symbol;Acc:HGNC:713]	2.551	1.35083	1.11548e-17	1.25508e-16	yes	up	8.24	7.83	20.45	17.47	8.035	18.96
ENSG00000257167	TMPO-AS1	TMPO antisense RNA 1 [Source:HGNC Symbol;Acc:HGNC:44158]	0.275	-1.86032	2.19259e-17	2.44229e-16	yes	down	4.74	4.21	1.21	1.05	4.475	1.13
ENSG00000110031	LPXN	leupaxin [Source:HGNC Symbol;Acc:HGNC:14061]	0.371	-1.43052	2.50428e-17	2.78576e-16	yes	down	19.24	16.88	5.44	7.04	18.06	6.24
ENSG00000136155	SCEL	sciellin [Source:HGNC Symbol;Acc:HGNC:10573]	4.487	2.16575	2.64722e-17	2.93889e-16	yes	up	1.09	0.72	4.89	4.31	0.905	4.6
ENSG00000007968	E2F2	E2F transcription factor 2 [Source:HGNC Symbol;Acc:HGNC:3114]	0.232	-2.10512	2.65415e-17	2.94463e-16	yes	down	2.22	2.39	0.44	0.47	2.305	0.455
ENSG00000099260	PALMD	palmdelphin [Source:HGNC Symbol;Acc:HGNC:15846]	3.608	1.85105	2.80998e-17	3.11337e-16	yes	up	1.77	1.5	6.2	5.97	1.635	6.085
ENSG00000163961	RNF168	ring finger protein 168 [Source:HGNC Symbol;Acc:HGNC:26661]	0.488	-1.03436	2.90668e-17	3.20985e-16	yes	down	10.51	9.92	5.35	4.14	10.215	4.745
ENSG00000106484	MEST	mesoderm specific transcript [Source:HGNC Symbol;Acc:HGNC:7028]	2.125	1.08731	3.29567e-17	3.62024e-16	yes	up	8.22	7.84	17.73	17.57	8.03	17.65
ENSG00000116661	FBXO2	F-box protein 2 [Source:HGNC Symbol;Acc:HGNC:13581]	2.092	1.06489	3.9507e-17	4.32271e-16	yes	up	14.44	13.7	29.21	34.92	14.07	32.065
ENSG00000109265	KIAA1211	KIAA1211 [Source:HGNC Symbol;Acc:HGNC:29219]	2.058	1.04127	4.21814e-17	4.60326e-16	yes	up	3.42	3.56	7.18	7.05	3.49	7.115
ENSG00000240184	PCDHGC3	protocadherin gamma subfamily C, 3 [Source:HGNC Symbol;Acc:HGNC:8716]	2.338	1.22535	4.56068e-17	4.96086e-16	yes	up	6.54	6.02	13.91	15.26	6.28	14.585
ENSG00000123096	SSPN	sarcospan [Source:HGNC Symbol;Acc:HGNC:11322]	2.188	1.12965	5.6721e-17	6.14975e-16	yes	up	5.11	4.25	9.52	10.43	4.68	9.975
ENSG00000280303	AC067931.2	-	2.751	1.45994	7.11529e-17	7.67954e-16	yes	up	4.87	3.79	12.7	12.35	4.33	12.525
ENSG00000274750	HIST1H3E	histone cluster 1 H3 family member e [Source:HGNC Symbol;Acc:HGNC:4769]	3.145	1.65323	7.32436e-17	7.90009e-16	yes	up	2.39	2.05	8.9	6.85	2.22	7.875
ENSG00000111266	DUSP16	dual specificity phosphatase 16 [Source:HGNC Symbol;Acc:HGNC:17909]	2.218	1.14957	7.76581e-17	8.36002e-16	yes	up	5.25	2.97	10.09	8.45	4.11	9.27
ENSG00000131470	PSMC3IP	PSMC3 interacting protein [Source:HGNC Symbol;Acc:HGNC:17928]	0.385	-1.37776	7.81371e-17	8.40616e-16	yes	down	24.38	23.69	8.21	7.97	24.035	8.09
ENSG00000090432	MUL1	mitochondrial E3 ubiquitin protein ligase 1 [Source:HGNC Symbol;Acc:HGNC:25762]	0.481	-1.0548	7.99768e-17	8.593e-16	yes	down	17.09	16.73	8.1	8.17	16.91	8.135
ENSG00000178700	DHFR2	dihydrofolate reductase 2 [Source:HGNC Symbol;Acc:HGNC:27309]	2.046	1.03273	8.30687e-17	8.90227e-16	yes	up	5.31	4.81	10.57	11.07	5.06	10.82
ENSG00000116830	TTF2	transcription termination factor 2 [Source:HGNC Symbol;Acc:HGNC:12398]	0.472	-1.08341	8.4412e-17	9.04042e-16	yes	down	9.6	8.29	2.29	5.68	8.945	3.985
ENSG00000168016	TRANK1	tetratricopeptide repeat and ankyrin repeat containing 1 [Source:HGNC Symbol;Acc:HGNC:29011]	2.731	1.44952	8.50273e-17	9.10048e-16	yes	up	1.37	2.21	4.15	6.77	1.79	5.46
ENSG00000154611	PSMA8	proteasome subunit alpha 8 [Source:HGNC Symbol;Acc:HGNC:22985]	0.351	-1.51223	9.07988e-17	9.69955e-16	yes	down	10.46	8.33	3.03	3.3	9.395	3.165
ENSG00000197299	BLM	Bloom syndrome RecQ like helicase [Source:HGNC Symbol;Acc:HGNC:1058]	0.388	-1.3653	1.34798e-16	1.42899e-15	yes	down	6.68	7.5	3.48	3.84	7.09	3.66
ENSG00000106799	TGFBR1	transforming growth factor beta receptor 1 [Source:HGNC Symbol;Acc:HGNC:11772]	0.342	-1.54641	1.35968e-16	1.44048e-15	yes	down	3.03	2.99	0.89	1.12	3.01	1.005
ENSG00000125089	SH3TC1	SH3 domain and tetratricopeptide repeats 1 [Source:HGNC Symbol;Acc:HGNC:26009]	2.417	1.27345	2.15676e-16	2.26623e-15	yes	up	3.85	3.22	9.67	8.41	3.535	9.04
ENSG00000187123	LYPD6	LY6/PLAUR domain containing 6 [Source:HGNC Symbol;Acc:HGNC:28751]	0.317	-1.6588	2.19725e-16	2.30587e-15	yes	down	4.98	4.07	1.17	1.54	4.525	1.355
ENSG00000137094	DNAJB5	DnaJ heat shock protein family (Hsp40) member B5 [Source:HGNC Symbol;Acc:HGNC:14887]	0.385	-1.37644	2.54054e-16	2.65777e-15	yes	down	10.52	10.22	3.62	4.14	10.37	3.88
ENSG00000168209	DDIT4	DNA damage inducible transcript 4 [Source:HGNC Symbol;Acc:HGNC:24944]	2.48	1.31039	3.67491e-16	3.82291e-15	yes	up	6.29	7.72	17.67	17.95	7.005	17.81
ENSG00000075234	TTC38	tetratricopeptide repeat domain 38 [Source:HGNC Symbol;Acc:HGNC:26082]	0.446	-1.16414	4.17391e-16	4.33122e-15	yes	down	14.81	12.56	6.68	6.53	13.685	6.605
ENSG00000166016	ABTB2	ankyrin repeat and BTB domain containing 2 [Source:HGNC Symbol;Acc:HGNC:23842]	2.028	1.01982	5.28576e-16	5.44769e-15	yes	up	4.71	3.79	8.72	8.87	4.25	8.795
ENSG00000111801	BTN3A3	butyrophilin subfamily 3 member A3 [Source:HGNC Symbol;Acc:HGNC:1140]	2.117	1.0818	5.54182e-16	5.70103e-15	yes	up	6.65	5.68	14.85	13.21	6.165	14.03
ENSG00000125637	PSD4	pleckstrin and Sec7 domain containing 4 [Source:HGNC Symbol;Acc:HGNC:19096]	2.158	1.10989	6.01142e-16	6.18031e-15	yes	up	3.63	3.48	8.26	7.44	3.555	7.85
ENSG00000171365	CLCN5	chloride voltage-gated channel 5 [Source:HGNC Symbol;Acc:HGNC:2023]	2.226	1.1547	6.29433e-16	6.45526e-15	yes	up	2.53	1.55	4.32	4.23	2.04	4.275
ENSG00000258366	RTEL1	regulator of telomere elongation helicase 1 [Source:HGNC Symbol;Acc:HGNC:15888]	0.492	-1.02442	6.75265e-16	6.91256e-15	yes	down	14.26	16.35	7.62	8.98	15.305	8.3
ENSG00000272196	HIST2H2AA4	histone cluster 2 H2A family member a4 [Source:HGNC Symbol;Acc:HGNC:29668]	2.273	1.18447	6.83598e-16	6.99357e-15	yes	up	54.17	40.64	114.22	115.61	47.405	114.915
ENSG00000150636	CCDC102B	coiled-coil domain containing 102B [Source:HGNC Symbol;Acc:HGNC:26295]	3.238	1.69515	7.10564e-16	7.26055e-15	yes	up	3.27	3.87	13.53	12.84	3.57	13.185
ENSG00000196466	ZNF799	zinc finger protein 799 [Source:HGNC Symbol;Acc:HGNC:28071]	2.08	1.0563	7.58656e-16	7.74246e-15	yes	up	8.08	7.11	15.83	19.23	7.595	17.53
ENSG00000135373	EHF	ETS homologous factor [Source:HGNC Symbol;Acc:HGNC:3246]	2.489	1.31577	1.04499e-15	1.05869e-14	yes	up	2.59	1.71	5.08	5.28	2.15	5.18
ENSG00000117877	CD3EAP	CD3e molecule associated protein [Source:HGNC Symbol;Acc:HGNC:24219]	0.484	-1.0477	1.26161e-15	1.27275e-14	yes	down	18.82	15.28	6.96	7.54	17.05	7.25
ENSG00000116774	OLFML3	olfactomedin like 3 [Source:HGNC Symbol;Acc:HGNC:24956]	5.648	2.49782	1.30613e-15	1.31528e-14	yes	up	0.44	0.8	5.07	5.41	0.62	5.24
ENSG00000100629	CEP128	centrosomal protein 128 [Source:HGNC Symbol;Acc:HGNC:20359]	0.346	-1.52941	1.5029e-15	1.50615e-14	yes	down	4.51	5.27	1.63	1.44	4.89	1.535
ENSG00000231574	LINC02015	long intergenic non-protein coding RNA 2015 [Source:HGNC Symbol;Acc:HGNC:52850]	7.291	2.86617	1.50414e-15	1.50649e-14	yes	up	0.18	0.13	3.39	3.4	0.155	3.395
ENSG00000143363	PRUNE1	prune exopolyphosphatase 1 [Source:HGNC Symbol;Acc:HGNC:13420]	0.448	-1.15799	1.72976e-15	1.73038e-14	yes	down	13.77	11.09	5.23	5.57	12.43	5.4
ENSG00000138376	BARD1	BRCA1 associated RING domain 1 [Source:HGNC Symbol;Acc:HGNC:952]	0.463	-1.10987	1.85525e-15	1.8548e-14	yes	down	7.76	6.9	3.23	2.85	7.33	3.04
ENSG00000158716	DUSP23	dual specificity phosphatase 23 [Source:HGNC Symbol;Acc:HGNC:21480]	3.823	1.9347	2.02146e-15	2.01494e-14	yes	up	6.52	5.52	26.51	26.05	6.02	26.28
ENSG00000168778	TCTN2	tectonic family member 2 [Source:HGNC Symbol;Acc:HGNC:25774]	0.42	-1.25174	2.09236e-15	2.08312e-14	yes	down	10	9.49	3.76	4.24	9.745	4
ENSG00000120539	MASTL	microtubule associated serine/threonine kinase like [Source:HGNC Symbol;Acc:HGNC:19042]	0.439	-1.18759	2.25994e-15	2.24194e-14	yes	down	10.11	8.83	3.62	4.15	9.47	3.885
ENSG00000144355	DLX1	distal-less homeobox 1 [Source:HGNC Symbol;Acc:HGNC:2914]	0.477	-1.06647	2.32393e-15	2.30268e-14	yes	down	17.97	17.63	9.39	8.99	17.8	9.19
ENSG00000176170	SPHK1	sphingosine kinase 1 [Source:HGNC Symbol;Acc:HGNC:11240]	2.024	1.01693	2.41066e-15	2.38579e-14	yes	up	11.13	12.44	23.92	25.64	11.785	24.78
ENSG00000114861	FOXP1	forkhead box P1 [Source:HGNC Symbol;Acc:HGNC:3823]	0.49	-1.02819	2.46412e-15	2.43436e-14	yes	down	14.11	10.49	6.67	5.35	12.3	6.01
ENSG00000119969	HELLS	helicase, lymphoid-specific [Source:HGNC Symbol;Acc:HGNC:4861]	0.48	-1.058	2.68979e-15	2.64634e-14	yes	down	13.74	18.93	11.14	8.4	16.335	9.77
ENSG00000142856	ITGB3BP	integrin subunit beta 3 binding protein [Source:HGNC Symbol;Acc:HGNC:6157]	0.366	-1.44865	2.8139e-15	2.76355e-14	yes	down	26.34	26.42	8.96	10.61	26.38	9.785
ENSG00000082497	SERTAD4	SERTA domain containing 4 [Source:HGNC Symbol;Acc:HGNC:25236]	0.192	-2.38191	2.9495e-15	2.88823e-14	yes	down	1.71	1.37	0.2	0.5	1.54	0.35
ENSG00000246228	CASC8	cancer susceptibility 8 (non-protein coding) [Source:HGNC Symbol;Acc:HGNC:45129]	2.741	1.4546	2.97826e-15	2.91297e-14	yes	up	27.96	31.03	80.14	67.22	29.495	73.68
ENSG00000272031	ANKRD34A	ankyrin repeat domain 34A [Source:HGNC Symbol;Acc:HGNC:27639]	2.417	1.27307	3.87317e-15	3.7487e-14	yes	up	3.14	2.73	7.85	7.59	2.935	7.72
ENSG00000172824	CES4A	carboxylesterase 4A [Source:HGNC Symbol;Acc:HGNC:26741]	5.555	2.47374	3.88458e-15	3.7554e-14	yes	up	1.02	0.38	4.82	5.74	0.7	5.28
ENSG00000221947	XKR9	XK related 9 [Source:HGNC Symbol;Acc:HGNC:20937]	4.216	2.07577	4.15583e-15	4.01298e-14	yes	up	1.64	1.16	7.26	6.97	1.4	7.115
ENSG00000088854	C20orf194	chromosome 20 open reading frame 194 [Source:HGNC Symbol;Acc:HGNC:17721]	2.05	1.03579	4.28084e-15	4.12891e-14	yes	up	2.98	2.98	6.37	6.15	2.98	6.26
ENSG00000139278	GLIPR1	GLI pathogenesis related 1 [Source:HGNC Symbol;Acc:HGNC:17001]	2.125	1.08728	4.57449e-15	4.39435e-14	yes	up	3.26	2.51	5.72	6.09	2.885	5.905
ENSG00000185386	MAPK11	mitogen-activated protein kinase 11 [Source:HGNC Symbol;Acc:HGNC:6873]	2.428	1.27969	6.25651e-15	5.96549e-14	yes	up	4.27	4.26	10.51	10.83	4.265	10.67
ENSG00000139636	LMBR1L	limb development membrane protein 1 like [Source:HGNC Symbol;Acc:HGNC:18268]	2.102	1.07159	7.12884e-15	6.78562e-14	yes	up	14.58	11.95	24.52	19.44	13.265	21.98
ENSG00000203499	IQANK1	IQ motif and ankyrin repeat containing 1 [Source:HGNC Symbol;Acc:HGNC:49576]	0.486	-1.04211	7.28423e-15	6.92562e-14	yes	down	9.84	9.47	3.42	4.38	9.655	3.9
ENSG00000127152	BCL11B	B-cell CLL/lymphoma 11B [Source:HGNC Symbol;Acc:HGNC:13222]	2.501	1.32274	7.84919e-15	7.45851e-14	yes	up	1.19	1.04	2.93	2.98	1.115	2.955
ENSG00000152766	ANKRD22	ankyrin repeat domain 22 [Source:HGNC Symbol;Acc:HGNC:28321]	7.827	2.96841	8.56314e-15	8.10923e-14	yes	up	0.23	0.17	3.41	3.64	0.2	3.525
ENSG00000148943	LIN7C	lin-7 homolog C, crumbs cell polarity complex component [Source:HGNC Symbol;Acc:HGNC:17789]	0.483	-1.04924	9.30293e-15	8.79483e-14	yes	down	7.92	7.7	4.1	3.41	7.81	3.755
ENSG00000121957	GPSM2	G protein signaling modulator 2 [Source:HGNC Symbol;Acc:HGNC:29501]	0.436	-1.19613	1.17655e-14	1.1079e-13	yes	down	10.69	8.03	1.81	3.67	9.36	2.74
ENSG00000109255	NMU	neuromedin U [Source:HGNC Symbol;Acc:HGNC:7859]	0.355	-1.49217	1.2874e-14	1.20751e-13	yes	down	32.47	33.4	12.47	10.1	32.935	11.285
ENSG00000147697	GSDMC	gasdermin C [Source:HGNC Symbol;Acc:HGNC:7151]	7.335	2.87475	1.4533e-14	1.3567e-13	yes	up	0.18	0.22	2.16	2.7	0.2	2.43
ENSG00000146859	TMEM140	transmembrane protein 140 [Source:HGNC Symbol;Acc:HGNC:21870]	0.438	-1.19182	1.48877e-14	1.3878e-13	yes	down	14.74	13.46	6.04	6.18	14.1	6.11
ENSG00000118007	STAG1	stromal antigen 1 [Source:HGNC Symbol;Acc:HGNC:11354]	0.459	-1.12293	1.60134e-14	1.48777e-13	yes	down	6.26	5.45	2.18	2.64	5.855	2.41
ENSG00000184489	PTP4A3	protein tyrosine phosphatase type IVA, member 3 [Source:HGNC Symbol;Acc:HGNC:9636]	2.681	1.42272	1.69041e-14	1.56905e-13	yes	up	4.3	4.96	11.62	12.49	4.63	12.055
ENSG00000136883	KIF12	kinesin family member 12 [Source:HGNC Symbol;Acc:HGNC:21495]	5.168	2.36958	1.90647e-14	1.7624e-13	yes	up	0.42	0.96	3.89	4.36	0.69	4.125
ENSG00000182247	UBE2E2	ubiquitin conjugating enzyme E2 E2 [Source:HGNC Symbol;Acc:HGNC:12478]	0.48	-1.05763	2.32821e-14	2.13571e-13	yes	down	36.01	30.47	14.82	17.23	33.24	16.025
ENSG00000188910	GJB3	gap junction protein beta 3 [Source:HGNC Symbol;Acc:HGNC:4285]	2.086	1.06106	3.42796e-14	3.11202e-13	yes	up	7.89	8.93	18.29	19.44	8.41	18.865
ENSG00000142655	PEX14	peroxisomal biogenesis factor 14 [Source:HGNC Symbol;Acc:HGNC:8856]	0.468	-1.09519	3.8323e-14	3.46966e-13	yes	down	19.98	16.69	8.8	7.57	18.335	8.185
ENSG00000170456	DENND5B	DENN domain containing 5B [Source:HGNC Symbol;Acc:HGNC:28338]	0.49	-1.02914	7.00069e-14	6.24004e-13	yes	down	5.07	3.97	2.72	2.78	4.52	2.75
ENSG00000104213	PDGFRL	platelet derived growth factor receptor like [Source:HGNC Symbol;Acc:HGNC:8805]	2.681	1.42271	7.13446e-14	6.35587e-13	yes	up	3.69	3.64	10.95	10.19	3.665	10.57
ENSG00000145375	SPATA5	spermatogenesis associated 5 [Source:HGNC Symbol;Acc:HGNC:18119]	0.425	-1.23388	7.67333e-14	6.81774e-13	yes	down	2.97	2.84	1.53	1.71	2.905	1.62
ENSG00000153823	PID1	phosphotyrosine interaction domain containing 1 [Source:HGNC Symbol;Acc:HGNC:26084]	4.199	2.07002	8.47314e-14	7.51237e-13	yes	up	0.82	0.79	4.22	3.75	0.805	3.985
ENSG00000106123	EPHB6	EPH receptor B6 [Source:HGNC Symbol;Acc:HGNC:3396]	2.82	1.49546	8.65994e-14	7.67391e-13	yes	up	1.75	3.1	4.58	5.42	2.425	5
ENSG00000131018	SYNE1	spectrin repeat containing nuclear envelope protein 1 [Source:HGNC Symbol;Acc:HGNC:17089]	2.029	1.02088	8.88744e-14	7.86715e-13	yes	up	3.73	4.54	6.75	7.97	4.135	7.36
ENSG00000248596	AC139491.2	-	4.105	2.03725	1.05504e-13	9.29973e-13	yes	up	0.44	0.75	2.98	3.04	0.595	3.01
ENSG00000113389	NPR3	natriuretic peptide receptor 3 [Source:HGNC Symbol;Acc:HGNC:7945]	4.034	2.01215	1.09745e-13	9.65821e-13	yes	up	0.33	0.47	1.83	1.81	0.4	1.82
ENSG00000221829	FANCG	Fanconi anemia complementation group G [Source:HGNC Symbol;Acc:HGNC:3588]	0.481	-1.05614	1.29493e-13	1.13662e-12	yes	down	20.29	19.66	8.36	9.51	19.975	8.935
ENSG00000100968	NFATC4	nuclear factor of activated T-cells 4 [Source:HGNC Symbol;Acc:HGNC:7778]	2.386	1.25489	1.40928e-13	1.2344e-12	yes	up	5.13	3.61	11.91	9.86	4.37	10.885
ENSG00000143816	WNT9A	Wnt family member 9A [Source:HGNC Symbol;Acc:HGNC:12778]	2.177	1.12206	1.7131e-13	1.49268e-12	yes	up	3.08	3.04	7.17	6.68	3.06	6.925
ENSG00000183760	ACP7	acid phosphatase 7, tartrate resistant (putative) [Source:HGNC Symbol;Acc:HGNC:33781]	2.131	1.09127	1.71979e-13	1.49773e-12	yes	up	4.77	4.69	9.84	11.93	4.73	10.885
ENSG00000076716	GPC4	glypican 4 [Source:HGNC Symbol;Acc:HGNC:4452]	0.457	-1.13011	1.84785e-13	1.60423e-12	yes	down	7.16	5.37	2.93	2.69	6.265	2.81
ENSG00000237037	NDUFA6-AS1	NDUFA6 antisense RNA 1 (head to head) [Source:HGNC Symbol;Acc:HGNC:45273]	2.447	1.29106	2.43142e-13	2.09559e-12	yes	up	4.85	3.04	9.27	8.97	3.945	9.12
ENSG00000136842	TMOD1	tropomodulin 1 [Source:HGNC Symbol;Acc:HGNC:11871]	3.327	1.73425	2.78016e-13	2.3863e-12	yes	up	0.98	1.03	4.02	3.53	1.005	3.775
ENSG00000136840	ST6GALNAC4	ST6 N-acetylgalactosaminide alpha-2,6-sialyltransferase 4 [Source:HGNC Symbol;Acc:HGNC:17846]	2.113	1.07956	3.00008e-13	2.56846e-12	yes	up	12.51	10.09	22.79	28.77	11.3	25.78
ENSG00000082269	FAM135A	family with sequence similarity 135 member A [Source:HGNC Symbol;Acc:HGNC:21084]	2.143	1.09932	3.35202e-13	2.85804e-12	yes	up	4.11	3.08	8.49	7.25	3.595	7.87
ENSG00000256663	AC112777.1	-	0.335	-1.57586	3.59561e-13	3.05948e-12	yes	down	11.24	11.52	3.44	3.79	11.38	3.615
ENSG00000173868	PHOSPHO1	phosphoethanolamine/phosphocholine phosphatase [Source:HGNC Symbol;Acc:HGNC:16815]	2.323	1.21581	4.43561e-13	3.75698e-12	yes	up	8.21	6.07	17.59	13.42	7.14	15.505
ENSG00000138061	CYP1B1	cytochrome P450 family 1 subfamily B member 1 [Source:HGNC Symbol;Acc:HGNC:2597]	2.731	1.44947	4.62996e-13	3.91365e-12	yes	up	1.12	0.99	3.22	2.94	1.055	3.08
ENSG00000133739	LRRCC1	leucine rich repeat and coiled-coil centrosomal protein 1 [Source:HGNC Symbol;Acc:HGNC:29373]	0.361	-1.47183	4.86213e-13	4.10574e-12	yes	down	4.94	4.61	1.5	1.67	4.775	1.585
ENSG00000134899	ERCC5	ERCC excision repair 5, endonuclease [Source:HGNC Symbol;Acc:HGNC:3437]	2.285	1.19231	4.88039e-13	4.11908e-12	yes	up	12.01	13.48	20.47	24.37	12.745	22.42
ENSG00000102271	KLHL4	kelch like family member 4 [Source:HGNC Symbol;Acc:HGNC:6355]	3.427	1.77707	5.31732e-13	4.48105e-12	yes	up	0.91	0.69	3.13	2.81	0.8	2.97
ENSG00000085840	ORC1	origin recognition complex subunit 1 [Source:HGNC Symbol;Acc:HGNC:8487]	0.395	-1.33917	5.95659e-13	5.0021e-12	yes	down	5.91	6.59	2.44	2.36	6.25	2.4
ENSG00000157693	TMEM268	transmembrane protein 268 [Source:HGNC Symbol;Acc:HGNC:24513]	0.409	-1.28935	7.28875e-13	6.08404e-12	yes	down	7.45	6.88	2.69	2.03	7.165	2.36
ENSG00000121211	MND1	meiotic nuclear divisions 1 [Source:HGNC Symbol;Acc:HGNC:24839]	0.262	-1.93043	7.54538e-13	6.28882e-12	yes	down	14.72	12.72	3.28	3.04	13.72	3.16
ENSG00000171960	PPIH	peptidylprolyl isomerase H [Source:HGNC Symbol;Acc:HGNC:14651]	0.498	-1.00666	8.14898e-13	6.77498e-12	yes	down	68.08	61.19	34.62	30.6	64.635	32.61
ENSG00000198814	GK	glycerol kinase [Source:HGNC Symbol;Acc:HGNC:4289]	2.335	1.22369	8.54389e-13	7.08917e-12	yes	up	3.16	2.39	6.75	6.71	2.775	6.73
ENSG00000188211	NCR3LG1	natural killer cell cytotoxicity receptor 3 ligand 1 [Source:HGNC Symbol;Acc:HGNC:42400]	2.728	1.44796	9.6193e-13	7.96564e-12	yes	up	0.85	0.83	2.69	2.25	0.84	2.47
ENSG00000150627	WDR17	WD repeat domain 17 [Source:HGNC Symbol;Acc:HGNC:16661]	2.732	1.44981	9.72824e-13	8.04786e-12	yes	up	1.2	1.17	3.58	3.93	1.185	3.755
ENSG00000100479	POLE2	DNA polymerase epsilon 2, accessory subunit [Source:HGNC Symbol;Acc:HGNC:9178]	0.492	-1.02194	9.87857e-13	8.16818e-12	yes	down	34.42	30.42	14.52	13.84	32.42	14.18
ENSG00000138835	RGS3	regulator of G protein signaling 3 [Source:HGNC Symbol;Acc:HGNC:9999]	0.337	-1.5688	1.03253e-12	8.5207e-12	yes	down	4.98	5.74	2.39	2.45	5.36	2.42
ENSG00000171729	TMEM51	transmembrane protein 51 [Source:HGNC Symbol;Acc:HGNC:25488]	2.466	1.30204	1.11264e-12	9.15463e-12	yes	up	4.41	4.26	12.08	10.77	4.335	11.425
ENSG00000275395	FCGBP	Fc fragment of IgG binding protein [Source:HGNC Symbol;Acc:HGNC:13572]	3.78	1.91854	1.151e-12	9.45624e-12	yes	up	0.15	0.16	0.72	0.67	0.155	0.695
ENSG00000175938	ORAI3	ORAI calcium release-activated calcium modulator 3 [Source:HGNC Symbol;Acc:HGNC:28185]	2.382	1.25189	1.55937e-12	1.26555e-11	yes	up	4.98	5.85	15.54	11.54	5.415	13.54
ENSG00000198133	TMEM229B	transmembrane protein 229B [Source:HGNC Symbol;Acc:HGNC:20130]	3.266	1.70766	1.72262e-12	1.39532e-11	yes	up	0.79	1.35	3.25	3.38	1.07	3.315
ENSG00000021300	PLEKHB1	pleckstrin homology domain containing B1 [Source:HGNC Symbol;Acc:HGNC:19079]	2.129	1.09027	1.8799e-12	1.52124e-11	yes	up	10.78	6.14	17.66	18.87	8.46	18.265
ENSG00000121274	PAPD5	poly(A) RNA polymerase D5, non-canonical [Source:HGNC Symbol;Acc:HGNC:30758]	0.465	-1.10327	1.90393e-12	1.53994e-11	yes	down	6.35	5.39	2.48	3.08	5.87	2.78
ENSG00000062038	CDH3	cadherin 3 [Source:HGNC Symbol;Acc:HGNC:1762]	2.027	1.01929	1.94543e-12	1.57275e-11	yes	up	5.88	6.11	14.09	14.32	5.995	14.205
ENSG00000163235	TGFA	transforming growth factor alpha [Source:HGNC Symbol;Acc:HGNC:11765]	0.476	-1.07065	2.09728e-12	1.69304e-11	yes	down	7.95	8.79	3.91	3.75	8.37	3.83
ENSG00000170542	SERPINB9	serpin family B member 9 [Source:HGNC Symbol;Acc:HGNC:8955]	4.915	2.29711	2.79574e-12	2.23311e-11	yes	up	0.19	0.26	1.6	1.53	0.225	1.565
ENSG00000256943	AC148477.3	-	3.562	1.83265	3.05669e-12	2.43455e-11	yes	up	0.72	0.52	2.44	2.29	0.62	2.365
ENSG00000143341	HMCN1	hemicentin 1 [Source:HGNC Symbol;Acc:HGNC:19194]	2.237	1.1614	3.48671e-12	2.77176e-11	yes	up	2.08	1.61	3.61	5.17	1.845	4.39
ENSG00000176894	PXMP2	peroxisomal membrane protein 2 [Source:HGNC Symbol;Acc:HGNC:9716]	0.353	-1.50182	3.93569e-12	3.11976e-11	yes	down	22.35	24.61	7.63	9.34	23.48	8.485
ENSG00000256569	AC069234.3	-	0.123	-3.02841	4.13126e-12	3.26702e-11	yes	down	8.55	7.91	0	0	8.23	0
ENSG00000171094	ALK	ALK receptor tyrosine kinase [Source:HGNC Symbol;Acc:HGNC:427]	6.405	2.67913	4.28668e-12	3.38672e-11	yes	up	0.11	0.03	0.95	0.99	0.07	0.97
ENSG00000160563	MED27	mediator complex subunit 27 [Source:HGNC Symbol;Acc:HGNC:2377]	0.475	-1.07492	4.59546e-12	3.62552e-11	yes	down	21.91	22.05	9.73	11.39	21.98	10.56
ENSG00000125319	C17orf53	chromosome 17 open reading frame 53 [Source:HGNC Symbol;Acc:HGNC:28460]	0.479	-1.0619	5.237e-12	4.11415e-11	yes	down	11.87	12.35	5.95	5.82	12.11	5.885
ENSG00000102034	ELF4	E74 like ETS transcription factor 4 [Source:HGNC Symbol;Acc:HGNC:3319]	0.497	-1.00876	6.18387e-12	4.83978e-11	yes	down	6.91	6.69	3.25	3.46	6.8	3.355
ENSG00000000460	C1orf112	chromosome 1 open reading frame 112 [Source:HGNC Symbol;Acc:HGNC:25565]	0.463	-1.11111	6.8565e-12	5.35616e-11	yes	down	10.78	10.21	4.4	4.81	10.495	4.605
ENSG00000169213	RAB3B	RAB3B, member RAS oncogene family [Source:HGNC Symbol;Acc:HGNC:9778]	0.428	-1.22466	7.18434e-12	5.60177e-11	yes	down	1.51	1.45	0.67	0.56	1.48	0.615
ENSG00000184860	SDR42E1	short chain dehydrogenase/reductase family 42E, member 1 [Source:HGNC Symbol;Acc:HGNC:29834]	2.934	1.55272	7.94168e-12	6.17497e-11	yes	up	8.15	8.89	26.06	31.34	8.52	28.7
ENSG00000228705	LINC00659	long intergenic non-protein coding RNA 659 [Source:HGNC Symbol;Acc:HGNC:44316]	2.244	1.16575	8.18353e-12	6.35709e-11	yes	up	11.73	11.22	29.01	27.4	11.475	28.205
ENSG00000135127	BICDL1	BICD family like cargo adaptor 1 [Source:HGNC Symbol;Acc:HGNC:28095]	3.674	1.87754	1.04242e-11	8.03408e-11	yes	up	1.08	1.25	4.34	3.75	1.165	4.045
ENSG00000176912	TYMSOS	TYMS opposite strand [Source:HGNC Symbol;Acc:HGNC:29553]	0.212	-2.23765	1.06505e-11	8.2047e-11	yes	down	10.37	9.44	1.49	1.61	9.905	1.55
ENSG00000127415	IDUA	iduronidase, alpha-L- [Source:HGNC Symbol;Acc:HGNC:5391]	2.845	1.50823	1.0709e-11	8.24217e-11	yes	up	2.73	2.67	9.23	8.35	2.7	8.79
ENSG00000131351	HAUS8	HAUS augmin like complex subunit 8 [Source:HGNC Symbol;Acc:HGNC:30532]	0.46	-1.12033	1.08339e-11	8.32678e-11	yes	down	22.36	19.7	8.55	10.53	21.03	9.54
ENSG00000255471	AP001528.2	-	0.463	-1.11062	1.09771e-11	8.42912e-11	yes	down	5	4.62	2.72	2.67	4.81	2.695
ENSG00000176244	ACBD7	acyl-CoA binding domain containing 7 [Source:HGNC Symbol;Acc:HGNC:17715]	0.431	-1.21434	1.31145e-11	9.99215e-11	yes	down	10.79	11.21	4.35	5.84	11	5.095
ENSG00000163508	EOMES	eomesodermin [Source:HGNC Symbol;Acc:HGNC:3372]	3.312	1.72787	1.31127e-11	9.99215e-11	yes	up	0.86	0.9	3.71	3.38	0.88	3.545
ENSG00000196511	TPK1	thiamin pyrophosphokinase 1 [Source:HGNC Symbol;Acc:HGNC:17358]	2.334	1.22297	1.56236e-11	1.18337e-10	yes	up	4.93	6.2	11.11	9.77	5.565	10.44
ENSG00000153930	ANKFN1	ankyrin repeat and fibronectin type III domain containing 1 [Source:HGNC Symbol;Acc:HGNC:26766]	3.737	1.90205	1.79412e-11	1.35277e-10	yes	up	0.8	1.04	4.5	3.95	0.92	4.225
ENSG00000152689	RASGRP3	RAS guanyl releasing protein 3 [Source:HGNC Symbol;Acc:HGNC:14545]	3.784	1.92002	1.82249e-11	1.37353e-10	yes	up	0.58	1.82	3.96	3.11	1.2	3.535
ENSG00000182901	RGS7	regulator of G protein signaling 7 [Source:HGNC Symbol;Acc:HGNC:10003]	0.316	-1.65985	1.87628e-11	1.41216e-10	yes	down	9.91	8.09	2.19	2.96	9	2.575
ENSG00000118242	MREG	melanoregulin [Source:HGNC Symbol;Acc:HGNC:25478]	3.851	1.94529	2.04643e-11	1.53538e-10	yes	up	0.56	0.83	3.51	3.56	0.695	3.535
ENSG00000137135	ARHGEF39	Rho guanine nucleotide exchange factor 39 [Source:HGNC Symbol;Acc:HGNC:25909]	0.347	-1.52698	2.33329e-11	1.74353e-10	yes	down	5.95	5.03	1.36	1.68	5.49	1.52
ENSG00000197774	EME2	essential meiotic structure-specific endonuclease subunit 2 [Source:HGNC Symbol;Acc:HGNC:27289]	2.238	1.16246	2.39249e-11	1.78379e-10	yes	up	2.65	2.04	6.14	6.27	2.345	6.205
ENSG00000182667	NTM	neurotrimin [Source:HGNC Symbol;Acc:HGNC:17941]	3.401	1.76617	2.62061e-11	1.94864e-10	yes	up	1.48	1.2	4.86	4.99	1.34	4.925
ENSG00000173531	MST1	macrophage stimulating 1 [Source:HGNC Symbol;Acc:HGNC:7380]	2.162	1.11255	2.97133e-11	2.19963e-10	yes	up	8.53	10.49	20.18	17.69	9.51	18.935
ENSG00000164023	SGMS2	sphingomyelin synthase 2 [Source:HGNC Symbol;Acc:HGNC:28395]	0.493	-1.01893	3.01414e-11	2.22934e-10	yes	down	4.87	4.39	2.18	3.45	4.63	2.815
ENSG00000138658	ZGRF1	zinc finger GRF-type containing 1 [Source:HGNC Symbol;Acc:HGNC:25654]	0.448	-1.15932	3.07805e-11	2.27359e-10	yes	down	7.52	6.96	3.33	2.64	7.24	2.985
ENSG00000154760	SLFN13	schlafen family member 13 [Source:HGNC Symbol;Acc:HGNC:26481]	0.403	-1.31192	3.1758e-11	2.34372e-10	yes	down	4.15	4.53	1.99	1.57	4.34	1.78
ENSG00000263561	MIR4704	microRNA 4704 [Source:HGNC Symbol;Acc:HGNC:41602]	0.336	-1.57507	4.00382e-11	2.9366e-10	yes	down	6.16	5.9	1.82	1.91	6.03	1.865
ENSG00000136367	ZFHX2	zinc finger homeobox 2 [Source:HGNC Symbol;Acc:HGNC:20152]	2.144	1.10022	4.09158e-11	2.9957e-10	yes	up	1.1	1.14	3.36	4.04	1.12	3.7
ENSG00000087303	NID2	nidogen 2 [Source:HGNC Symbol;Acc:HGNC:13389]	2.008	1.00574	4.90118e-11	3.56345e-10	yes	up	4.44	3.36	9.3	9.22	3.9	9.26
ENSG00000242732	RTL5	retrotransposon Gag like 5 [Source:HGNC Symbol;Acc:HGNC:29430]	2.362	1.23973	6.08287e-11	4.39198e-10	yes	up	1.62	1.54	4.01	3.96	1.58	3.985
ENSG00000198788	MUC2	mucin 2, oligomeric mucus/gel-forming [Source:HGNC Symbol;Acc:HGNC:7512]	0.366	-1.44831	6.8365e-11	4.91698e-10	yes	down	1.27	1.09	0.44	0.36	1.18	0.4
ENSG00000181938	GINS3	GINS complex subunit 3 [Source:HGNC Symbol;Acc:HGNC:25851]	0.49	-1.03004	9.94895e-11	7.0786e-10	yes	down	14	11.14	6.41	5.81	12.57	6.11
ENSG00000090530	P3H2	prolyl 3-hydroxylase 2 [Source:HGNC Symbol;Acc:HGNC:19317]	2.51	1.32757	1.18606e-10	8.38583e-10	yes	up	3.14	3.43	4.79	4.37	3.285	4.58
ENSG00000006756	ARSD	arylsulfatase D [Source:HGNC Symbol;Acc:HGNC:717]	2.05	1.03589	1.78829e-10	1.25271e-09	yes	up	2.73	2.27	8.59	6.19	2.5	7.39
ENSG00000238105	GOLGA2P5	golgin A2 pseudogene 5 [Source:HGNC Symbol;Acc:HGNC:25315]	0.404	-1.30916	2.01517e-10	1.40809e-09	yes	down	4.96	5.27	1.76	2.24	5.115	2
ENSG00000223745	CCDC18-AS1	CCDC18 antisense RNA 1 [Source:HGNC Symbol;Acc:HGNC:52262]	3.162	1.66085	2.10815e-10	1.47183e-09	yes	up	1.3	1.5	4.28	10.43	1.4	7.355
ENSG00000265763	ZNF488	zinc finger protein 488 [Source:HGNC Symbol;Acc:HGNC:23535]	0.384	-1.37904	2.14978e-10	1.50026e-09	yes	down	4.04	3.69	1.29	1.53	3.865	1.41
ENSG00000198088	NUP62CL	nucleoporin 62 C-terminal like [Source:HGNC Symbol;Acc:HGNC:25960]	0.29	-1.78669	2.19298e-10	1.52913e-09	yes	down	7.61	9.05	1.85	1.43	8.33	1.64
ENSG00000152413	HOMER1	homer scaffolding protein 1 [Source:HGNC Symbol;Acc:HGNC:17512]	0.494	-1.01707	2.40036e-10	1.67024e-09	yes	down	6.29	5.64	4	2.32	5.965	3.16
ENSG00000243244	STON1	stonin 1 [Source:HGNC Symbol;Acc:HGNC:17003]	2.223	1.15229	2.45076e-10	1.7046e-09	yes	up	1.65	1.4	3.37	3.56	1.525	3.465
ENSG00000176208	ATAD5	ATPase family, AAA domain containing 5 [Source:HGNC Symbol;Acc:HGNC:25752]	0.416	-1.26641	2.72374e-10	1.88896e-09	yes	down	2.39	2.1	1	0.83	2.245	0.915
ENSG00000142910	TINAGL1	tubulointerstitial nephritis antigen like 1 [Source:HGNC Symbol;Acc:HGNC:19168]	0.466	-1.10231	2.9507e-10	2.03958e-09	yes	down	10.77	9.59	4.92	5.27	10.18	5.095
ENSG00000198129	DEFB107B	defensin beta 107B [Source:HGNC Symbol;Acc:HGNC:31918]	3.61	1.85218	2.96292e-10	2.04718e-09	yes	up	1.85	2.85	14.95	11.76	2.35	13.355
ENSG00000170965	PLAC1	placenta specific 1 [Source:HGNC Symbol;Acc:HGNC:9044]	3.41	1.76989	3.23649e-10	2.22881e-09	yes	up	2.1	2.35	8.99	11.55	2.225	10.27
ENSG00000134853	PDGFRA	platelet derived growth factor receptor alpha [Source:HGNC Symbol;Acc:HGNC:8803]	2.73	1.44894	4.43524e-10	3.01944e-09	yes	up	1.01	0.55	1.98	1.69	0.78	1.835
ENSG00000165507	C10orf10	chromosome 10 open reading frame 10 [Source:HGNC Symbol;Acc:HGNC:23355]	2.549	1.34985	4.76729e-10	3.23625e-09	yes	up	2.36	3.72	7.57	8.09	3.04	7.83
ENSG00000160145	KALRN	kalirin, RhoGEF kinase [Source:HGNC Symbol;Acc:HGNC:4814]	2.761	1.46527	5.76886e-10	3.87517e-09	yes	up	1.23	1.79	4.71	3.81	1.51	4.26
ENSG00000173110	HSPA6	heat shock protein family A (Hsp70) member 6 [Source:HGNC Symbol;Acc:HGNC:5239]	2.086	1.06082	6.62232e-10	4.42886e-09	yes	up	4.3	4.01	9.06	9.04	4.155	9.05
ENSG00000125730	C3	complement C3 [Source:HGNC Symbol;Acc:HGNC:1318]	2.867	1.51957	6.91364e-10	4.61444e-09	yes	up	2.19	3.17	3.26	3.96	2.68	3.61
ENSG00000241015	TPM3P9	tropomyosin 3 pseudogene 9 [Source:HGNC Symbol;Acc:HGNC:44142]	0.5	-1.00012	7.53431e-10	5.01466e-09	yes	down	8.32	7.92	3.8	6.16	8.12	4.98
ENSG00000176485	PLA2G16	phospholipase A2 group XVI [Source:HGNC Symbol;Acc:HGNC:17825]	0.499	-1.00253	9.3098e-10	6.13763e-09	yes	down	17.4	20.03	10.37	10.24	18.715	10.305
ENSG00000143669	LYST	lysosomal trafficking regulator [Source:HGNC Symbol;Acc:HGNC:1968]	2.026	1.01832	9.48701e-10	6.24705e-09	yes	up	1.94	1.3	2.79	2.91	1.62	2.85
ENSG00000113212	PCDHB7	protocadherin beta 7 [Source:HGNC Symbol;Acc:HGNC:8692]	2.405	1.26609	1.16681e-09	7.61712e-09	yes	up	1.44	1.79	4.45	3.93	1.615	4.19
ENSG00000230606	AC092683.1	-	2.094	1.06636	1.17047e-09	7.63503e-09	yes	up	9.99	10.61	26.59	23.55	10.3	25.07
ENSG00000186638	KIF24	kinesin family member 24 [Source:HGNC Symbol;Acc:HGNC:19916]	0.391	-1.35508	1.17611e-09	7.66885e-09	yes	down	2.12	2.07	0.67	0.86	2.095	0.765
ENSG00000230439	AL512488.1	-	0.488	-1.03393	1.20826e-09	7.86927e-09	yes	down	12.77	12.05	5.51	6.42	12.41	5.965
ENSG00000123610	TNFAIP6	TNF alpha induced protein 6 [Source:HGNC Symbol;Acc:HGNC:11898]	5.139	2.36141	1.28357e-09	8.31751e-09	yes	up	0.37	0.29	3.75	2.82	0.33	3.285
ENSG00000049247	UTS2	urotensin 2 [Source:HGNC Symbol;Acc:HGNC:12636]	2.438	1.2856	1.32937e-09	8.60427e-09	yes	up	11.99	8.35	38.15	28.72	10.17	33.435
ENSG00000203760	CENPW	centromere protein W [Source:HGNC Symbol;Acc:HGNC:21488]	0.398	-1.32934	1.34748e-09	8.71472e-09	yes	down	27.83	25.54	9.61	9.71	26.685	9.66
ENSG00000139618	BRCA2	BRCA2, DNA repair associated [Source:HGNC Symbol;Acc:HGNC:1101]	0.489	-1.03287	1.40797e-09	9.08837e-09	yes	down	5.91	5.24	1.87	2.59	5.575	2.23
ENSG00000123977	DAW1	dynein assembly factor with WD repeats 1 [Source:HGNC Symbol;Acc:HGNC:26383]	2.467	1.3026	1.46615e-09	9.44196e-09	yes	up	2.96	3.57	8.91	8.86	3.265	8.885
ENSG00000102290	PCDH11X	protocadherin 11 X-linked [Source:HGNC Symbol;Acc:HGNC:8656]	0.473	-1.08031	1.48548e-09	9.55541e-09	yes	down	5.15	4.15	2.07	2.13	4.65	2.1
ENSG00000092929	UNC13D	unc-13 homolog D [Source:HGNC Symbol;Acc:HGNC:23147]	0.337	-1.56999	1.48507e-09	9.55541e-09	yes	down	2.8	2.25	0.84	0.61	2.525	0.725
ENSG00000279118	AC093535.2	-	3.35	1.74412	1.48986e-09	9.57986e-09	yes	up	1.15	0.72	3.42	3.97	0.935	3.695
ENSG00000115687	PASK	PAS domain containing serine/threonine kinase [Source:HGNC Symbol;Acc:HGNC:17270]	0.392	-1.35018	1.62941e-09	1.0425e-08	yes	down	4.28	3.14	1.37	1.08	3.71	1.225
ENSG00000177409	SAMD9L	sterile alpha motif domain containing 9 like [Source:HGNC Symbol;Acc:HGNC:1349]	2.289	1.19481	1.70404e-09	1.08816e-08	yes	up	1.53	1.19	3.19	2.7	1.36	2.945
ENSG00000168890	TMEM150A	transmembrane protein 150A [Source:HGNC Symbol;Acc:HGNC:24677]	2.432	1.28232	1.81299e-09	1.15464e-08	yes	up	4.11	5.34	11.28	12.13	4.725	11.705
ENSG00000137968	SLC44A5	solute carrier family 44 member 5 [Source:HGNC Symbol;Acc:HGNC:28524]	3.786	1.92081	2.23014e-09	1.41276e-08	yes	up	0.35	0.27	1.56	1.41	0.31	1.485
ENSG00000280614	FP236383.2	-	3.228	1.69046	2.74622e-09	1.72832e-08	yes	up	1.13	0.86	3.69	3.86	0.995	3.775
ENSG00000261652	C15orf65	chromosome 15 open reading frame 65 [Source:HGNC Symbol;Acc:HGNC:44654]	3.045	1.6064	2.74692e-09	1.72832e-08	yes	up	5.04	4.86	17.81	17.68	4.95	17.745
ENSG00000120913	PDLIM2	PDZ and LIM domain 2 [Source:HGNC Symbol;Acc:HGNC:13992]	0.445	-1.16833	2.89553e-09	1.81634e-08	yes	down	14.3	12.73	6.48	7.48	13.515	6.98
ENSG00000184599	FAM19A3	family with sequence similarity 19 member A3, C-C motif chemokine like [Source:HGNC Symbol;Acc:HGNC:21590]	3.277	1.71229	3.69645e-09	2.29375e-08	yes	up	1.52	1.43	5.39	6.27	1.475	5.83
ENSG00000283228	AC068547.1	-	6.093	2.60725	3.77906e-09	2.34327e-08	yes	up	0	0	1.82	1.88	0	1.85
ENSG00000256043	CTSO	cathepsin O [Source:HGNC Symbol;Acc:HGNC:2542]	2.704	1.43533	4.2315e-09	2.61604e-08	yes	up	1.24	1.19	3.92	3.37	1.215	3.645
ENSG00000122483	CCDC18	coiled-coil domain containing 18 [Source:HGNC Symbol;Acc:HGNC:30370]	0.454	-1.13886	5.47718e-09	3.36001e-08	yes	down	6.56	5.91	4.15	3.18	6.235	3.665
ENSG00000100100	PIK3IP1	phosphoinositide-3-kinase interacting protein 1 [Source:HGNC Symbol;Acc:HGNC:24942]	3.48	1.79921	5.65256e-09	3.45743e-08	yes	up	0.64	0.6	3.16	2.5	0.62	2.83
ENSG00000176261	ZBTB8OS	zinc finger and BTB domain containing 8 opposite strand [Source:HGNC Symbol;Acc:HGNC:24094]	0.446	-1.1649	5.65082e-09	3.45743e-08	yes	down	38.01	34.84	16.04	14.28	36.425	15.16
ENSG00000075643	MOCOS	molybdenum cofactor sulfurase [Source:HGNC Symbol;Acc:HGNC:18234]	0.457	-1.12864	5.73861e-09	3.50877e-08	yes	down	4.75	4.19	2.08	1.99	4.47	2.035
ENSG00000261061	AC092718.4	-	0.269	-1.89498	7.19722e-09	4.36384e-08	yes	down	12.55	11.43	2.04	3.09	11.99	2.565
ENSG00000130766	SESN2	sestrin 2 [Source:HGNC Symbol;Acc:HGNC:20746]	2.305	1.20476	7.65295e-09	4.62336e-08	yes	up	1.79	1.72	4.78	3.87	1.755	4.325
ENSG00000030419	IKZF2	IKAROS family zinc finger 2 [Source:HGNC Symbol;Acc:HGNC:13177]	2.725	1.44634	7.79191e-09	4.7056e-08	yes	up	1.07	0.42	1.58	1.25	0.745	1.415
ENSG00000164061	BSN	bassoon presynaptic cytomatrix protein [Source:HGNC Symbol;Acc:HGNC:1117]	2.047	1.0332	7.80949e-09	4.71451e-08	yes	up	0.57	0.59	1.33	1.11	0.58	1.22
ENSG00000277734	TRAC	T-cell receptor alpha constant [Source:HGNC Symbol;Acc:HGNC:12029]	2.537	1.34285	1.0891e-08	6.50763e-08	yes	up	5.75	4.65	14.76	14.32	5.2	14.54
ENSG00000249599	BMPR1B-AS1	BMPR1B antisense RNA 1 (head to head) [Source:HGNC Symbol;Acc:HGNC:50864]	2.29	1.19532	1.12477e-08	6.7028e-08	yes	up	9.7	9.67	25.75	22.46	9.685	24.105
ENSG00000275198	AL512791.2	-	2.28	1.18888	1.17054e-08	6.96317e-08	yes	up	1.24	1.19	2.91	2.99	1.215	2.95
ENSG00000188037	CLCN1	chloride voltage-gated channel 1 [Source:HGNC Symbol;Acc:HGNC:2019]	2.447	1.29102	1.17456e-08	6.98454e-08	yes	up	1.27	1.16	3.07	3.33	1.215	3.2
ENSG00000259421	AL022318.2	-	0.257	-1.96003	1.23648e-08	7.33969e-08	yes	down	3.28	2.4	0.7	0.39	2.84	0.545
ENSG00000135298	ADGRB3	adhesion G protein-coupled receptor B3 [Source:HGNC Symbol;Acc:HGNC:945]	3.239	1.69556	1.24482e-08	7.38657e-08	yes	up	0.25	0.35	1.13	1.31	0.3	1.22
ENSG00000130176	CNN1	calponin 1 [Source:HGNC Symbol;Acc:HGNC:2155]	4.919	2.29836	1.33683e-08	7.91006e-08	yes	up	0.22	0.22	2.52	3.11	0.22	2.815
ENSG00000135272	MDFIC	MyoD family inhibitor domain containing [Source:HGNC Symbol;Acc:HGNC:28870]	0.43	-1.2161	1.40006e-08	8.26662e-08	yes	down	3.77	4.97	1.48	1.42	4.37	1.45
ENSG00000206072	SERPINB11	serpin family B member 11 (gene/pseudogene) [Source:HGNC Symbol;Acc:HGNC:14221]	2.668	1.4157	1.64315e-08	9.6439e-08	yes	up	1.53	1.06	4.18	3.44	1.295	3.81
ENSG00000223947	AC016738.1	-	2.2	1.13747	1.64713e-08	9.66043e-08	yes	up	1.87	1.83	4.13	4.49	1.85	4.31
ENSG00000136122	BORA	bora, aurora kinase A activator [Source:HGNC Symbol;Acc:HGNC:24724]	0.473	-1.07957	1.86695e-08	1.08846e-07	yes	down	7.23	6.19	2.81	3.92	6.71	3.365
ENSG00000214357	NEURL1B	neuralized E3 ubiquitin protein ligase 1B [Source:HGNC Symbol;Acc:HGNC:35422]	0.267	-1.90683	2.15513e-08	1.2482e-07	yes	down	0.77	0.75	0.18	0.12	0.76	0.15
ENSG00000164105	SAP30	Sin3A associated protein 30 [Source:HGNC Symbol;Acc:HGNC:10532]	0.463	-1.10982	2.43124e-08	1.40033e-07	yes	down	19.13	15.42	7.44	8.16	17.275	7.8
ENSG00000125657	TNFSF9	TNF superfamily member 9 [Source:HGNC Symbol;Acc:HGNC:11939]	2.688	1.4267	2.69438e-08	1.5439e-07	yes	up	2.13	1.94	6.37	5.92	2.035	6.145
ENSG00000248588	AC008517.1	-	0.417	-1.26248	2.87993e-08	1.64627e-07	yes	down	5	5.58	2.47	1.78	5.29	2.125
ENSG00000215105	TTC3P1	tetratricopeptide repeat domain 3 pseudogene 1 [Source:HGNC Symbol;Acc:HGNC:23318]	2.093	1.06533	3.28191e-08	1.86646e-07	yes	up	1.15	1.16	2.54	2.54	1.155	2.54
ENSG00000011052	NME1-NME2	NME1-NME2 readthrough [Source:HGNC Symbol;Acc:HGNC:33531]	0.423	-1.2398	3.66217e-08	2.06862e-07	yes	down	15.57	15.87	7.57	5.43	15.72	6.5
ENSG00000120149	MSX2	msh homeobox 2 [Source:HGNC Symbol;Acc:HGNC:7392]	2.211	1.14469	3.76069e-08	2.12068e-07	yes	up	3.45	3.15	7.06	7.4	3.3	7.23
ENSG00000258712	AC060814.2	-	4.222	2.07788	3.99857e-08	2.25026e-07	yes	up	0.69	0.6	4.15	4.76	0.645	4.455
ENSG00000106069	CHN2	chimerin 2 [Source:HGNC Symbol;Acc:HGNC:1944]	2.007	1.00505	4.00261e-08	2.25177e-07	yes	up	6.28	6.46	10.2	9.44	6.37	9.82
ENSG00000256618	MTRNR2L1	MT-RNR2-like 1 [Source:HGNC Symbol;Acc:HGNC:37155]	2.437	1.28523	4.31475e-08	2.42084e-07	yes	up	13.81	17.03	46.57	36.2	15.42	41.385
ENSG00000172244	C5orf34	chromosome 5 open reading frame 34 [Source:HGNC Symbol;Acc:HGNC:24738]	0.486	-1.0412	4.80051e-08	2.68256e-07	yes	down	9.91	7.99	4.7	4.6	8.95	4.65
ENSG00000138380	CARF	calcium responsive transcription factor [Source:HGNC Symbol;Acc:HGNC:14435]	2.138	1.09624	4.87037e-08	2.71978e-07	yes	up	1.74	2.58	4.33	4.89	2.16	4.61
ENSG00000272767	JMJD1C-AS1	JMJD1C antisense RNA 1 [Source:HGNC Symbol;Acc:HGNC:28222]	0.379	-1.39905	5.60042e-08	3.10564e-07	yes	down	9.4	6.93	2.8	2.9	8.165	2.85
ENSG00000139178	C1RL	complement C1r subcomponent like [Source:HGNC Symbol;Acc:HGNC:21265]	2.102	1.07176	5.59905e-08	3.10564e-07	yes	up	5.07	5.89	10.61	12.2	5.48	11.405
ENSG00000154451	GBP5	guanylate binding protein 5 [Source:HGNC Symbol;Acc:HGNC:19895]	3.38	1.75722	5.63472e-08	3.12155e-07	yes	up	0.47	0.68	2.56	2.38	0.575	2.47
ENSG00000161544	CYGB	cytoglobin [Source:HGNC Symbol;Acc:HGNC:16505]	2.785	1.47789	5.63686e-08	3.12169e-07	yes	up	1.89	1.58	5.53	7.27	1.735	6.4
ENSG00000261770	AC006504.1	-	3.427	1.77694	5.76799e-08	3.18902e-07	yes	up	0.37	0.3	1.54	1.45	0.335	1.495
ENSG00000106688	SLC1A1	solute carrier family 1 member 1 [Source:HGNC Symbol;Acc:HGNC:10939]	2.016	1.01152	6.21759e-08	3.42285e-07	yes	up	2.21	2.05	4.65	4.36	2.13	4.505
ENSG00000153253	SCN3A	sodium voltage-gated channel alpha subunit 3 [Source:HGNC Symbol;Acc:HGNC:10590]	3.129	1.64589	8.35947e-08	4.55093e-07	yes	up	0.27	0.26	0.73	0.8	0.265	0.765
ENSG00000226476	LINC01748	long intergenic non-protein coding RNA 1748 [Source:HGNC Symbol;Acc:HGNC:52535]	2.191	1.13146	9.06462e-08	4.90442e-07	yes	up	2.33	2.24	4.61	5	2.285	4.805
ENSG00000125266	EFNB2	ephrin B2 [Source:HGNC Symbol;Acc:HGNC:3227]	2.001	1.00106	9.10749e-08	4.92602e-07	yes	up	1.95	1.63	3.7	3.77	1.79	3.735
ENSG00000168032	ENTPD3	ectonucleoside triphosphate diphosphohydrolase 3 [Source:HGNC Symbol;Acc:HGNC:3365]	2.578	1.36646	9.15464e-08	4.94831e-07	yes	up	1.36	1.02	3.4	3.49	1.19	3.445
ENSG00000150471	ADGRL3	adhesion G protein-coupled receptor L3 [Source:HGNC Symbol;Acc:HGNC:20974]	0.477	-1.06659	9.18129e-08	4.95929e-07	yes	down	2.96	3.04	1.43	1.12	3	1.275
ENSG00000180818	HOXC10	homeobox C10 [Source:HGNC Symbol;Acc:HGNC:5122]	2.617	1.38811	9.90682e-08	5.33242e-07	yes	up	2	1.64	7.19	5.41	1.82	6.3
ENSG00000283293	RN7SK	RNA, 7SK small nuclear [Source:HGNC Symbol;Acc:HGNC:10037]	3.614	1.85346	1.00191e-07	5.38938e-07	yes	up	20.98	11.53	107.54	67.83	16.255	87.685
ENSG00000179083	FAM133A	family with sequence similarity 133 member A [Source:HGNC Symbol;Acc:HGNC:26748]	2.261	1.17677	1.02778e-07	5.52323e-07	yes	up	1.57	1.62	4.29	3.66	1.595	3.975
ENSG00000142408	CACNG8	calcium voltage-gated channel auxiliary subunit gamma 8 [Source:HGNC Symbol;Acc:HGNC:13628]	2.142	1.0987	1.05614e-07	5.66828e-07	yes	up	0.69	0.68	1.45	1.65	0.685	1.55
ENSG00000255182	AC084125.2	-	2.001	1.00074	1.19434e-07	6.37923e-07	yes	up	2.36	2.4	4.45	4.09	2.38	4.27
ENSG00000265766	CXADRP3	coxsackie virus and adenovirus receptor pseudogene 3 [Source:HGNC Symbol;Acc:HGNC:33974]	4.979	2.31578	1.2741e-07	6.79221e-07	yes	up	0	0.12	1.28	1.57	0.06	1.425
ENSG00000160323	ADAMTS13	ADAM metallopeptidase with thrombospondin type 1 motif 13 [Source:HGNC Symbol;Acc:HGNC:1366]	2.549	1.35001	1.38516e-07	7.36033e-07	yes	up	0.85	1.1	3.12	2.95	0.975	3.035
ENSG00000111907	TPD52L1	tumor protein D52 like 1 [Source:HGNC Symbol;Acc:HGNC:12006]	0.482	-1.05265	1.54118e-07	8.15092e-07	yes	down	16.86	19.12	8.01	8.19	17.99	8.1
ENSG00000110455	ACCS	1-aminocyclopropane-1-carboxylate synthase homolog (inactive) [Source:HGNC Symbol;Acc:HGNC:23989]	2.277	1.18696	1.67116e-07	8.78819e-07	yes	up	2.07	2.98	6.67	7.26	2.525	6.965
ENSG00000248751	AC004997.1	-	3.242	1.69693	1.69913e-07	8.92404e-07	yes	up	1.16	0.85	3.83	4.79	1.005	4.31
ENSG00000138587	MNS1	meiosis specific nuclear structural 1 [Source:HGNC Symbol;Acc:HGNC:29636]	0.415	-1.27018	1.83347e-07	9.59938e-07	yes	down	5.8	4.68	2.08	2.02	5.24	2.05
ENSG00000186088	GSAP	gamma-secretase activating protein [Source:HGNC Symbol;Acc:HGNC:28042]	2.059	1.04166	1.87358e-07	9.79709e-07	yes	up	2.33	3.7	5.48	5.53	3.015	5.505
ENSG00000146233	CYP39A1	cytochrome P450 family 39 subfamily A member 1 [Source:HGNC Symbol;Acc:HGNC:17449]	2.668	1.41551	1.94288e-07	1.01372e-06	yes	up	1.48	1.45	4.68	4.72	1.465	4.7
ENSG00000166546	BEAN1	brain expressed associated with NEDD4 1 [Source:HGNC Symbol;Acc:HGNC:24160]	3.546	1.82604	1.98051e-07	1.03271e-06	yes	up	1.5	0.38	3.04	2.87	0.94	2.955
ENSG00000088340	FER1L4	fer-1 like family member 4, pseudogene [Source:HGNC Symbol;Acc:HGNC:15801]	2.366	1.24237	2.10362e-07	1.09247e-06	yes	up	1.68	3.98	5.46	5.02	2.83	5.24
ENSG00000184307	ZDHHC23	zinc finger DHHC-type containing 23 [Source:HGNC Symbol;Acc:HGNC:28654]	0.488	-1.03537	2.2132e-07	1.14652e-06	yes	down	3.49	3	1.55	1.42	3.245	1.485
ENSG00000212724	KRTAP2-3	keratin associated protein 2-3 [Source:HGNC Symbol;Acc:HGNC:18906]	0.373	-1.42382	2.38041e-07	1.22781e-06	yes	down	12.63	10.68	3.89	4.01	11.655	3.95
ENSG00000149926	FAM57B	family with sequence similarity 57 member B [Source:HGNC Symbol;Acc:HGNC:25295]	2.438	1.28599	2.65905e-07	1.36436e-06	yes	up	2.23	2.05	4.09	5.14	2.14	4.615
ENSG00000139971	C14orf37	chromosome 14 open reading frame 37 [Source:HGNC Symbol;Acc:HGNC:19846]	2.611	1.38468	2.73089e-07	1.40035e-06	yes	up	1.08	2.08	3.13	2.99	1.58	3.06
ENSG00000130812	ANGPTL6	angiopoietin like 6 [Source:HGNC Symbol;Acc:HGNC:23140]	4.317	2.11012	2.81128e-07	1.438e-06	yes	up	0.22	0.19	1.72	2.76	0.205	2.24
ENSG00000105499	PLA2G4C	phospholipase A2 group IVC [Source:HGNC Symbol;Acc:HGNC:9037]	2.793	1.48186	2.91998e-07	1.4909e-06	yes	up	2.18	2.93	7.56	9.01	2.555	8.285
ENSG00000160161	CILP2	cartilage intermediate layer protein 2 [Source:HGNC Symbol;Acc:HGNC:24213]	2.19	1.13118	2.99265e-07	1.52521e-06	yes	up	1.68	1.2	4.2	2.9	1.44	3.55
ENSG00000234859	AC003958.2	-	4.556	2.18765	3.31484e-07	1.68273e-06	yes	up	0.05	0.05	0.42	0.92	0.05	0.67
ENSG00000274847	AC145212.1	-	2.138	1.09641	3.60689e-07	1.82599e-06	yes	up	4.27	4.95	10.09	11.1	4.61	10.595
ENSG00000184381	PLA2G6	phospholipase A2 group VI [Source:HGNC Symbol;Acc:HGNC:9039]	2.032	1.02304	3.74433e-07	1.8927e-06	yes	up	5.12	5.84	10.69	15.41	5.48	13.05
ENSG00000225554	AL359764.1	-	0.415	-1.26974	3.85014e-07	1.94089e-06	yes	down	7.95	9.84	6.45	5.52	8.895	5.985
ENSG00000253304	TMEM200B	transmembrane protein 200B [Source:HGNC Symbol;Acc:HGNC:33785]	0.334	-1.58133	4.21031e-07	2.11479e-06	yes	down	2.22	2.76	0.64	0.76	2.49	0.7
ENSG00000144891	AGTR1	angiotensin II receptor type 1 [Source:HGNC Symbol;Acc:HGNC:336]	4.224	2.07851	4.92097e-07	2.44889e-06	yes	up	0.07	0.22	1.91	1.27	0.145	1.59
ENSG00000255650	FAM222A-AS1	FAM222A antisense RNA 1 [Source:HGNC Symbol;Acc:HGNC:28223]	3.275	1.71166	5.74059e-07	2.82893e-06	yes	up	1.9	2	8.45	8.05	1.95	8.25
ENSG00000110852	CLEC2B	C-type lectin domain family 2 member B [Source:HGNC Symbol;Acc:HGNC:2053]	2.783	1.4768	5.89204e-07	2.89928e-06	yes	up	1.38	1.47	5.54	4.64	1.425	5.09
ENSG00000253159	PCDHGA12	protocadherin gamma subfamily A, 12 [Source:HGNC Symbol;Acc:HGNC:8699]	3.34	1.7399	6.21889e-07	3.05291e-06	yes	up	0.28	0.35	1.14	1.17	0.315	1.155
ENSG00000260566	AC127459.1	-	2.899	1.53572	6.2781e-07	3.07926e-06	yes	up	0.77	0.54	2.33	2.22	0.655	2.275
ENSG00000224715	Z82186.1	-	2.867	1.51969	6.49472e-07	3.1827e-06	yes	up	0.47	0.35	1.36	1.44	0.41	1.4
ENSG00000162078	ZG16B	zymogen granule protein 16B [Source:HGNC Symbol;Acc:HGNC:30456]	2.259	1.17568	6.56283e-07	3.21324e-06	yes	up	6.29	8.07	21.21	18.71	7.18	19.96
ENSG00000187676	B3GLCT	beta 3-glucosyltransferase [Source:HGNC Symbol;Acc:HGNC:20207]	0.479	-1.06327	6.60225e-07	3.23065e-06	yes	down	2.91	2.87	1.41	1.26	2.89	1.335
ENSG00000162426	SLC45A1	solute carrier family 45 member 1 [Source:HGNC Symbol;Acc:HGNC:17939]	2.45	1.2925	6.72076e-07	3.28382e-06	yes	up	1.37	1.95	3.43	5.85	1.66	4.64
ENSG00000171860	C3AR1	complement C3a receptor 1 [Source:HGNC Symbol;Acc:HGNC:1319]	4.396	2.13625	7.01718e-07	3.42064e-06	yes	up	0.07	0.15	1.06	1.23	0.11	1.145
ENSG00000197959	DNM3	dynamin 3 [Source:HGNC Symbol;Acc:HGNC:29125]	2.562	1.35718	7.09934e-07	3.45968e-06	yes	up	4.7	3.23	6.49	7.91	3.965	7.2
ENSG00000123570	RAB9B	RAB9B, member RAS oncogene family [Source:HGNC Symbol;Acc:HGNC:14090]	0.485	-1.04519	7.21315e-07	3.5131e-06	yes	down	3.33	3.76	1.63	1.7	3.545	1.665
ENSG00000233384	AC096537.1	-	2.509	1.32702	7.5212e-07	3.65353e-06	yes	up	5.65	5.02	15.99	16.17	5.335	16.08
ENSG00000139329	LUM	lumican [Source:HGNC Symbol;Acc:HGNC:6724]	4.264	2.09219	8.80986e-07	4.24736e-06	yes	up	0.04	0.12	1.62	1.73	0.08	1.675
ENSG00000024422	EHD2	EH domain containing 2 [Source:HGNC Symbol;Acc:HGNC:3243]	2.037	1.02663	9.12274e-07	4.3868e-06	yes	up	2.32	1.75	4.49	4.21	2.035	4.35
ENSG00000182732	RGS6	regulator of G protein signaling 6 [Source:HGNC Symbol;Acc:HGNC:10002]	3.419	1.77338	9.29076e-07	4.46631e-06	yes	up	0.18	0.4	1.12	1.41	0.29	1.265
ENSG00000120899	PTK2B	protein tyrosine kinase 2 beta [Source:HGNC Symbol;Acc:HGNC:9612]	2.735	1.45162	1.00365e-06	4.80545e-06	yes	up	0.51	1.12	2.06	3.29	0.815	2.675
ENSG00000123119	NECAB1	N-terminal EF-hand calcium binding protein 1 [Source:HGNC Symbol;Acc:HGNC:20983]	3.038	1.60323	1.2596e-06	5.96587e-06	yes	up	0.38	0.18	1.09	1.04	0.28	1.065
ENSG00000176714	CCDC121	coiled-coil domain containing 121 [Source:HGNC Symbol;Acc:HGNC:25833]	2.702	1.43384	1.32284e-06	6.24412e-06	yes	up	1.1	1.11	3.29	3.42	1.105	3.355
ENSG00000113083	LOX	lysyl oxidase [Source:HGNC Symbol;Acc:HGNC:6664]	2.408	1.26769	1.34222e-06	6.3302e-06	yes	up	0.84	0.82	1.95	2.34	0.83	2.145
ENSG00000049192	ADAMTS6	ADAM metallopeptidase with thrombospondin type 1 motif 6 [Source:HGNC Symbol;Acc:HGNC:222]	0.383	-1.3831	1.39964e-06	6.58428e-06	yes	down	0.98	1.11	0.33	0.39	1.045	0.36
ENSG00000170454	KRT75	keratin 75 [Source:HGNC Symbol;Acc:HGNC:24431]	2.402	1.26408	1.44794e-06	6.79425e-06	yes	up	1.39	1.4	3.81	3.68	1.395	3.745
ENSG00000116574	RHOU	ras homolog family member U [Source:HGNC Symbol;Acc:HGNC:17794]	2.224	1.15347	1.49863e-06	7.02224e-06	yes	up	1.03	1.28	2.78	2.86	1.155	2.82
ENSG00000114631	PODXL2	podocalyxin like 2 [Source:HGNC Symbol;Acc:HGNC:17936]	2.321	1.21468	1.59475e-06	7.45169e-06	yes	up	1.84	1.67	4.94	4.02	1.755	4.48
ENSG00000197776	KLHDC1	kelch domain containing 1 [Source:HGNC Symbol;Acc:HGNC:19836]	3.061	1.61396	1.61571e-06	7.54119e-06	yes	up	0.58	0.39	1.9	2.05	0.485	1.975
ENSG00000073737	DHRS9	dehydrogenase/reductase 9 [Source:HGNC Symbol;Acc:HGNC:16888]	3.745	1.90494	1.82668e-06	8.48315e-06	yes	up	0.23	0.6	2.1	2.29	0.415	2.195
ENSG00000146410	MTFR2	mitochondrial fission regulator 2 [Source:HGNC Symbol;Acc:HGNC:21115]	0.426	-1.23217	1.82627e-06	8.48315e-06	yes	down	7.81	7.72	3.35	2.65	7.765	3
ENSG00000213654	GPSM3	G protein signaling modulator 3 [Source:HGNC Symbol;Acc:HGNC:13945]	0.42	-1.25261	1.84726e-06	8.57396e-06	yes	down	6.34	6.21	2.6	2.26	6.275	2.43
ENSG00000283189	AC104452.1	-	2.371	1.24539	1.98225e-06	9.15975e-06	yes	up	0.65	0.75	2.51	2.05	0.7	2.28
ENSG00000248690	HAS2-AS1	HAS2 antisense RNA 1 [Source:HGNC Symbol;Acc:HGNC:34340]	2.078	1.05501	2.23722e-06	1.0281e-05	yes	up	7.19	7.75	18.48	19.06	7.47	18.77
ENSG00000113763	UNC5A	unc-5 netrin receptor A [Source:HGNC Symbol;Acc:HGNC:12567]	2.461	1.29907	2.2841e-06	1.04762e-05	yes	up	0.77	0.66	2.1	2.35	0.715	2.225
ENSG00000123219	CENPK	centromere protein K [Source:HGNC Symbol;Acc:HGNC:29479]	0.472	-1.08401	2.37315e-06	1.08548e-05	yes	down	8.64	11	3.11	5.06	9.82	4.085
ENSG00000179008	C14orf39	chromosome 14 open reading frame 39 [Source:HGNC Symbol;Acc:HGNC:19849]	2.197	1.13577	2.38873e-06	1.09201e-05	yes	up	19.65	4.15	20.29	15.35	11.9	17.82
ENSG00000230453	ANKRD18B	ankyrin repeat domain 18B [Source:HGNC Symbol;Acc:HGNC:23644]	0.426	-1.22975	2.41511e-06	1.10347e-05	yes	down	3.1	3.65	1.46	6.96	3.375	4.21
ENSG00000081026	MAGI3	membrane associated guanylate kinase, WW and PDZ domain containing 3 [Source:HGNC Symbol;Acc:HGNC:29647]	0.477	-1.06813	2.46721e-06	1.12634e-05	yes	down	2.26	1.93	1.55	1.29	2.095	1.42
ENSG00000128422	KRT17	keratin 17 [Source:HGNC Symbol;Acc:HGNC:6427]	3.407	1.76839	2.65195e-06	1.20438e-05	yes	up	0.64	0.47	2.58	3.23	0.555	2.905
ENSG00000170667	RASA4B	RAS p21 protein activator 4B [Source:HGNC Symbol;Acc:HGNC:35202]	2.241	1.16388	2.65805e-06	1.20588e-05	yes	up	1.77	2.97	6.57	6.61	2.37	6.59
ENSG00000092068	SLC7A8	solute carrier family 7 member 8 [Source:HGNC Symbol;Acc:HGNC:11066]	3.058	1.61263	2.75745e-06	1.24792e-05	yes	up	0.51	0.68	2.46	1.68	0.595	2.07
ENSG00000105997	HOXA3	homeobox A3 [Source:HGNC Symbol;Acc:HGNC:5104]	0.5	-1.00101	2.77551e-06	1.25541e-05	yes	down	9.11	8.06	2.47	4.88	8.585	3.675
ENSG00000219410	AC125494.1	-	2.329	1.21947	2.87009e-06	1.29644e-05	yes	up	3.01	2.08	5.48	6.49	2.545	5.985
ENSG00000149243	KLHL35	kelch like family member 35 [Source:HGNC Symbol;Acc:HGNC:26597]	2.644	1.40267	2.98136e-06	1.34234e-05	yes	up	1.25	1.54	4.72	4.63	1.395	4.675
ENSG00000075826	SEC31B	SEC31 homolog B, COPII coat complex component [Source:HGNC Symbol;Acc:HGNC:23197]	2.022	1.01557	3.05545e-06	1.37458e-05	yes	up	1.69	1.83	3.45	3.67	1.76	3.56
ENSG00000160282	FTCD	formimidoyltransferase cyclodeaminase [Source:HGNC Symbol;Acc:HGNC:3974]	3.52	1.81562	3.26788e-06	1.46659e-05	yes	up	0.76	0.76	4.43	3.58	0.76	4.005
ENSG00000261150	EPPK1	epiplakin 1 [Source:HGNC Symbol;Acc:HGNC:15577]	0.482	-1.05375	3.38823e-06	1.51897e-05	yes	down	0.69	0.6	0.32	0.27	0.645	0.295
ENSG00000231607	DLEU2	deleted in lymphocytic leukemia 2 (non-protein coding) [Source:HGNC Symbol;Acc:HGNC:13748]	0.368	-1.4424	4.78148e-06	2.11124e-05	yes	down	5.43	4.55	2.3	2.06	4.99	2.18
ENSG00000093134	VNN3	vanin 3 [Source:HGNC Symbol;Acc:HGNC:16431]	4.036	2.01295	5.25715e-06	2.31087e-05	yes	up	0.16	0.06	1.24	1.55	0.11	1.395
ENSG00000272341	AL137003.2	-	2.251	1.17034	5.35497e-06	2.34954e-05	yes	up	1.28	1.98	4.34	3.89	1.63	4.115
ENSG00000187546	AGMO	alkylglycerol monooxygenase [Source:HGNC Symbol;Acc:HGNC:33784]	3.063	1.61473	5.52703e-06	2.41804e-05	yes	up	1.28	1.82	5.77	7.63	1.55	6.7
ENSG00000170044	ZPLD1	zona pellucida like domain containing 1 [Source:HGNC Symbol;Acc:HGNC:27022]	3.106	1.63494	5.86193e-06	2.55251e-05	yes	up	0.22	0.31	1.25	1.1	0.265	1.175
ENSG00000169174	PCSK9	proprotein convertase subtilisin/kexin type 9 [Source:HGNC Symbol;Acc:HGNC:20001]	2.058	1.04099	6.0812e-06	2.64454e-05	yes	up	1.28	1.37	2.93	2.93	1.325	2.93
ENSG00000283378	BX088645.1	-	3.355	1.74641	6.12288e-06	2.66197e-05	yes	up	0.38	0.66	2.38	2.89	0.52	2.635
ENSG00000152078	TMEM56	transmembrane protein 56 [Source:HGNC Symbol;Acc:HGNC:26477]	0.485	-1.04406	6.19161e-06	2.69045e-05	yes	down	2.34	1.46	0.96	0.74	1.9	0.85
ENSG00000182218	HHIPL1	HHIP like 1 [Source:HGNC Symbol;Acc:HGNC:19710]	2.962	1.56666	6.29076e-06	2.72998e-05	yes	up	0.14	0.15	0.78	0.57	0.145	0.675
ENSG00000162975	KCNF1	potassium voltage-gated channel modifier subfamily F member 1 [Source:HGNC Symbol;Acc:HGNC:6246]	2.253	1.17184	6.49157e-06	2.812e-05	yes	up	1.5	1.6	4.17	3.6	1.55	3.885
ENSG00000150281	CTF1	cardiotrophin 1 [Source:HGNC Symbol;Acc:HGNC:2499]	2.464	1.30111	6.49932e-06	2.81463e-05	yes	up	1.54	1.61	4.81	4.18	1.575	4.495
ENSG00000132357	CARD6	caspase recruitment domain family member 6 [Source:HGNC Symbol;Acc:HGNC:16394]	2.312	1.20915	6.62979e-06	2.86815e-05	yes	up	0.72	0.69	1.72	1.91	0.705	1.815
ENSG00000272825	AL844908.1	-	2.214	1.14674	7.50493e-06	3.21838e-05	yes	up	8.93	8.36	22.83	20.26	8.645	21.545
ENSG00000214435	AS3MT	arsenite methyltransferase [Source:HGNC Symbol;Acc:HGNC:17452]	0.497	-1.00748	7.90793e-06	3.38078e-05	yes	down	5.34	6.17	2.39	2.77	5.755	2.58
ENSG00000144749	LRIG1	leucine rich repeats and immunoglobulin like domains 1 [Source:HGNC Symbol;Acc:HGNC:17360]	3.33	1.73535	7.91317e-06	3.38215e-05	yes	up	0.2	0.29	0.68	0.7	0.245	0.69
ENSG00000147408	CSGALNACT1	chondroitin sulfate N-acetylgalactosaminyltransferase 1 [Source:HGNC Symbol;Acc:HGNC:24290]	2.186	1.1285	8.37018e-06	3.55834e-05	yes	up	1.52	1.08	3.21	2.63	1.3	2.92
ENSG00000123700	KCNJ2	potassium voltage-gated channel subfamily J member 2 [Source:HGNC Symbol;Acc:HGNC:6263]	2.525	1.33637	8.84249e-06	3.74634e-05	yes	up	0.36	0.42	1.3	1.05	0.39	1.175
ENSG00000172000	ZNF556	zinc finger protein 556 [Source:HGNC Symbol;Acc:HGNC:25669]	2.739	1.45344	9.10302e-06	3.85027e-05	yes	up	0.61	0.66	1.62	2.39	0.635	2.005
ENSG00000157927	RADIL	Rap associating with DIL domain [Source:HGNC Symbol;Acc:HGNC:22226]	0.483	-1.04904	9.27777e-06	3.91525e-05	yes	down	3.11	3.24	1.61	1.85	3.175	1.73
ENSG00000163536	SERPINI1	serpin family I member 1 [Source:HGNC Symbol;Acc:HGNC:8943]	2.945	1.55807	9.44767e-06	3.98191e-05	yes	up	1.54	0.7	2.62	2.69	1.12	2.655
ENSG00000160050	CCDC28B	coiled-coil domain containing 28B [Source:HGNC Symbol;Acc:HGNC:28163]	2.204	1.14031	9.54518e-06	4.02098e-05	yes	up	4.26	2.95	9.2	9.81	3.605	9.505
ENSG00000185338	SOCS1	suppressor of cytokine signaling 1 [Source:HGNC Symbol;Acc:HGNC:19383]	2.634	1.39708	9.94254e-06	4.17887e-05	yes	up	1.4	2.22	5.32	6.44	1.81	5.88
ENSG00000271605	MILR1	mast cell immunoglobulin like receptor 1 [Source:HGNC Symbol;Acc:HGNC:27570]	2.337	1.22463	1.00207e-05	4.21067e-05	yes	up	4.44	3.09	7.77	9.82	3.765	8.795
ENSG00000198535	C2CD4A	C2 calcium dependent domain containing 4A [Source:HGNC Symbol;Acc:HGNC:33627]	3.802	1.92666	1.02735e-05	4.30603e-05	yes	up	0.02	0.07	0.54	0.58	0.045	0.56
ENSG00000278719	MCM8-AS1	MCM8 antisense RNA 1 [Source:HGNC Symbol;Acc:HGNC:51230]	0.443	-1.17612	1.06655e-05	4.45916e-05	yes	down	9.8	9.84	4.07	4.1	9.82	4.085
ENSG00000255282	WTAPP1	Wilms tumor 1 associated protein pseudogene 1 [Source:HGNC Symbol;Acc:HGNC:44115]	3.856	1.94722	1.10163e-05	4.59774e-05	yes	up	0.03	0.36	1.19	1.16	0.195	1.175
ENSG00000008735	MAPK8IP2	mitogen-activated protein kinase 8 interacting protein 2 [Source:HGNC Symbol;Acc:HGNC:6883]	2.765	1.46751	1.14154e-05	4.75956e-05	yes	up	0.24	0.46	1.34	1.25	0.35	1.295
ENSG00000258175	LINC02300	long intergenic non-protein coding RNA 2300 [Source:HGNC Symbol;Acc:HGNC:53219]	0.413	-1.27702	1.19466e-05	4.97108e-05	yes	down	3.01	2.4	0.84	0.89	2.705	0.865
ENSG00000114200	BCHE	butyrylcholinesterase [Source:HGNC Symbol;Acc:HGNC:983]	2.043	1.03036	1.24128e-05	5.15353e-05	yes	up	2.08	2.27	4.77	4.88	2.175	4.825
ENSG00000150540	HNMT	histamine N-methyltransferase [Source:HGNC Symbol;Acc:HGNC:5028]	2.035	1.02493	1.30911e-05	5.41895e-05	yes	up	8.13	7.05	11.94	10.86	7.59	11.4
ENSG00000249014	HMGN2P4	high mobility group nucleosomal binding domain 2 pseudogene 4 [Source:HGNC Symbol;Acc:HGNC:33567]	0.444	-1.17086	1.30968e-05	5.41998e-05	yes	down	66.46	57.91	25.3	30.09	62.185	27.695
ENSG00000211451	GNRHR2	gonadotropin releasing hormone receptor 2 (pseudogene) [Source:HGNC Symbol;Acc:HGNC:16341]	2.091	1.06391	1.3223e-05	5.46543e-05	yes	up	4.69	3.76	10.63	9.41	4.225	10.02
ENSG00000132554	RGS22	regulator of G protein signaling 22 [Source:HGNC Symbol;Acc:HGNC:24499]	0.297	-1.75062	1.34964e-05	5.57151e-05	yes	down	1.28	0.63	0.17	0.31	0.955	0.24
ENSG00000227467	LINC01537	long intergenic non-protein coding RNA 1537 [Source:HGNC Symbol;Acc:HGNC:51301]	3.691	1.88416	1.40639e-05	5.79434e-05	yes	up	0.08	0.08	1.02	0.67	0.08	0.845
ENSG00000196296	ATP2A1	ATPase sarcoplasmic/endoplasmic reticulum Ca2+ transporting 1 [Source:HGNC Symbol;Acc:HGNC:811]	0.376	-1.40955	1.54279e-05	6.3202e-05	yes	down	2.37	1.98	0.78	0.57	2.175	0.675
ENSG00000197744	PTMAP2	prothymosin, alpha pseudogene 2 [Source:HGNC Symbol;Acc:HGNC:9625]	0.435	-1.20067	1.67623e-05	6.83352e-05	yes	down	10.89	8.29	4.53	4.88	9.59	4.705
ENSG00000129680	MAP7D3	MAP7 domain containing 3 [Source:HGNC Symbol;Acc:HGNC:25742]	0.315	-1.6684	1.77171e-05	7.2034e-05	yes	down	0.7	0.63	0.29	0.2	0.665	0.245
ENSG00000260267	AC026471.1	-	3.576	1.83823	1.80316e-05	7.32412e-05	yes	up	0.07	0.09	0.62	0.79	0.08	0.705
ENSG00000136244	IL6	interleukin 6 [Source:HGNC Symbol;Acc:HGNC:6018]	2.939	1.55533	1.84448e-05	7.47739e-05	yes	up	1.51	2.3	4.28	6.07	1.905	5.175
ENSG00000129521	EGLN3	egl-9 family hypoxia inducible factor 3 [Source:HGNC Symbol;Acc:HGNC:14661]	3.151	1.65577	1.9154e-05	7.74803e-05	yes	up	2.05	0.78	6.68	7.6	1.415	7.14
ENSG00000101098	RIMS4	regulating synaptic membrane exocytosis 4 [Source:HGNC Symbol;Acc:HGNC:16183]	3.069	1.61764	2.22018e-05	8.92456e-05	yes	up	0.17	0.11	0.57	0.68	0.14	0.625
ENSG00000243649	CFB	complement factor B [Source:HGNC Symbol;Acc:HGNC:1037]	2.645	1.40341	2.28305e-05	9.15966e-05	yes	up	1.75	1.52	2.93	3.42	1.635	3.175
ENSG00000076258	FMO4	flavin containing monooxygenase 4 [Source:HGNC Symbol;Acc:HGNC:3772]	2.294	1.19791	2.30469e-05	9.23759e-05	yes	up	2.41	2.78	4.87	7.11	2.595	5.99
ENSG00000197385	ZNF860	zinc finger protein 860 [Source:HGNC Symbol;Acc:HGNC:34513]	0.402	-1.31603	2.36108e-05	9.45454e-05	yes	down	2.1	1.7	0.71	0.57	1.9	0.64
ENSG00000188760	TMEM198	transmembrane protein 198 [Source:HGNC Symbol;Acc:HGNC:33704]	2.741	1.45464	2.36774e-05	9.47891e-05	yes	up	1.15	0.53	2.72	2.95	0.84	2.835
ENSG00000147813	NAPRT	nicotinate phosphoribosyltransferase [Source:HGNC Symbol;Acc:HGNC:30450]	0.46	-1.12036	2.37797e-05	9.5153e-05	yes	down	9.99	6.49	4.18	4.07	8.24	4.125
ENSG00000105996	HOXA2	homeobox A2 [Source:HGNC Symbol;Acc:HGNC:5103]	0.282	-1.8242	2.5585e-05	0.000101961	yes	down	1.2	1.01	0.12	0.11	1.105	0.115
ENSG00000146094	DOK3	docking protein 3 [Source:HGNC Symbol;Acc:HGNC:24583]	0.462	-1.11299	2.67651e-05	0.00010641	yes	down	5.67	5.66	2.67	2.63	5.665	2.65
ENSG00000235618	FAM21EP	family with sequence similarity 21 member E, pseudogene [Source:HGNC Symbol;Acc:HGNC:45010]	3.1	1.63213	2.72301e-05	0.00010813	yes	up	0.49	0.24	1.62	1.55	0.365	1.585
ENSG00000227400	AC012501.1	-	0.428	-1.22496	2.73642e-05	0.000108585	yes	down	52.56	63.38	22.71	26.3	57.97	24.505
ENSG00000198400	NTRK1	neurotrophic receptor tyrosine kinase 1 [Source:HGNC Symbol;Acc:HGNC:8031]	2.963	1.56712	2.79868e-05	0.000110897	yes	up	0.37	0.25	1.26	1.31	0.31	1.285
ENSG00000182648	LINC01006	long intergenic non-protein coding RNA 1006 [Source:HGNC Symbol;Acc:HGNC:48971]	2.071	1.05052	2.80749e-05	0.00011122	yes	up	2.89	2.89	5.61	6.53	2.89	6.07
ENSG00000154274	C4orf19	chromosome 4 open reading frame 19 [Source:HGNC Symbol;Acc:HGNC:25618]	3.116	1.63991	2.96301e-05	0.000116999	yes	up	0.51	0.24	1.66	2.19	0.375	1.925
ENSG00000166816	LDHD	lactate dehydrogenase D [Source:HGNC Symbol;Acc:HGNC:19708]	2.112	1.07873	3.05445e-05	0.000120488	yes	up	2.06	1.71	5.15	4.71	1.885	4.93
ENSG00000238249	HMGN2P17	high mobility group nucleosomal binding domain 2 pseudogene 17 [Source:HGNC Symbol;Acc:HGNC:39381]	0.44	-1.18501	3.10493e-05	0.000122422	yes	down	14.89	11.52	5.65	5.04	13.205	5.345
ENSG00000164124	TMEM144	transmembrane protein 144 [Source:HGNC Symbol;Acc:HGNC:25633]	2.019	1.01396	3.11209e-05	0.000122675	yes	up	1.62	1.62	2.97	3.79	1.62	3.38
ENSG00000254154	AL359075.2	-	3.46	1.79065	3.64369e-05	0.000142186	yes	up	0.02	0.05	0.35	0.31	0.035	0.33
ENSG00000117228	GBP1	guanylate binding protein 1 [Source:HGNC Symbol;Acc:HGNC:4182]	2.11	1.07751	3.72385e-05	0.000145076	yes	up	2.32	1.15	3.18	4.18	1.735	3.68
ENSG00000259803	SLC22A31	solute carrier family 22 member 31 [Source:HGNC Symbol;Acc:HGNC:27091]	2.1	1.07019	3.75694e-05	0.000146331	yes	up	3.1	3.57	5.88	6.5	3.335	6.19
ENSG00000158006	PAFAH2	platelet activating factor acetylhydrolase 2 [Source:HGNC Symbol;Acc:HGNC:8579]	0.49	-1.02991	3.76503e-05	0.000146536	yes	down	2.94	3.46	1.43	1.5	3.2	1.465
ENSG00000145192	AHSG	alpha 2-HS glycoprotein [Source:HGNC Symbol;Acc:HGNC:349]	3.442	1.78324	4.29228e-05	0.000165904	yes	up	0.24	0.07	1.45	1.24	0.155	1.345
ENSG00000228343	AC115618.2	-	0.399	-1.32559	4.32779e-05	0.000167161	yes	down	26.37	23.62	9.22	8.7	24.995	8.96
ENSG00000255364	SMILR	smooth muscle induced lncRNA, enhancer of proliferation [Source:HGNC Symbol;Acc:HGNC:51825]	2.847	1.50967	4.42944e-05	0.000170771	yes	up	0.44	0.81	3.13	3.74	0.625	3.435
ENSG00000203706	SERTAD4-AS1	SERTAD4 antisense RNA 1 [Source:HGNC Symbol;Acc:HGNC:32019]	0.393	-1.34694	4.74624e-05	0.000182353	yes	down	10.24	8.78	3.05	3.24	9.51	3.145
ENSG00000167964	RAB26	RAB26, member RAS oncogene family [Source:HGNC Symbol;Acc:HGNC:14259]	2.529	1.33873	4.86989e-05	0.000186888	yes	up	2.17	0.93	3.26	3.46	1.55	3.36
ENSG00000128254	C22orf24	chromosome 22 open reading frame 24 [Source:HGNC Symbol;Acc:HGNC:23051]	0.329	-1.60292	5.15094e-05	0.000196814	yes	down	5.11	3.09	0.59	1.04	4.1	0.815
ENSG00000000971	CFH	complement factor H [Source:HGNC Symbol;Acc:HGNC:4883]	2.626	1.39281	5.52199e-05	0.000210125	yes	up	0.64	0.49	1.52	1.33	0.565	1.425
ENSG00000232124	AP001057.1	-	3.441	1.78276	5.67119e-05	0.000215165	yes	up	0.31	0.09	2.76	2.77	0.2	2.765
ENSG00000166920	C15orf48	chromosome 15 open reading frame 48 [Source:HGNC Symbol;Acc:HGNC:29898]	2.624	1.39201	6.24596e-05	0.000235337	yes	up	2.34	2.65	10.11	6.93	2.495	8.52
ENSG00000133135	RNF128	ring finger protein 128, E3 ubiquitin protein ligase [Source:HGNC Symbol;Acc:HGNC:21153]	2.122	1.0851	6.3159e-05	0.000237787	yes	up	1.42	0.97	2.72	2.79	1.195	2.755
ENSG00000250508	AP000808.1	-	2.178	1.12268	6.33144e-05	0.000238211	yes	up	1.32	0.74	2.27	2.65	1.03	2.46
ENSG00000174482	LINGO2	leucine rich repeat and Ig domain containing 2 [Source:HGNC Symbol;Acc:HGNC:21207]	3.071	1.6188	6.4994e-05	0.000244255	yes	up	0.25	0.13	1.14	1.15	0.19	1.145
ENSG00000186642	PDE2A	phosphodiesterase 2A [Source:HGNC Symbol;Acc:HGNC:8777]	3.191	1.67398	7.68669e-05	0.000285976	yes	up	0.35	0.54	1.13	0.73	0.445	0.93
ENSG00000168356	SCN11A	sodium voltage-gated channel alpha subunit 11 [Source:HGNC Symbol;Acc:HGNC:10583]	3.228	1.69052	8.09161e-05	0.000299571	yes	up	0.06	0.03	0.35	0.27	0.045	0.31
ENSG00000225760	LINC00431	long intergenic non-protein coding RNA 431 [Source:HGNC Symbol;Acc:HGNC:42766]	0.364	-1.45748	8.39414e-05	0.000309946	yes	down	3.53	3.85	1.35	0.7	3.69	1.025
ENSG00000279773	AL050303.4	-	2.364	1.24144	8.69422e-05	0.000320317	yes	up	1.12	1.13	2.75	3.53	1.125	3.14
ENSG00000073282	TP63	tumor protein p63 [Source:HGNC Symbol;Acc:HGNC:15979]	3.319	1.7309	8.949e-05	0.000329337	yes	up	0.07	0.05	0.42	0.36	0.06	0.39
ENSG00000121904	CSMD2	CUB and Sushi multiple domains 2 [Source:HGNC Symbol;Acc:HGNC:19290]	3.253	1.70192	9.68161e-05	0.000354115	yes	up	0.08	0	0.21	0.25	0.04	0.23
ENSG00000197520	FAM177B	family with sequence similarity 177 member B [Source:HGNC Symbol;Acc:HGNC:34395]	3.306	1.72494	0.000100983	0.000368169	yes	up	0.04	0.16	1.57	3.57	0.1	2.57
ENSG00000188039	NWD1	NACHT and WD repeat domain containing 1 [Source:HGNC Symbol;Acc:HGNC:27619]	2.081	1.05732	0.000103389	0.000376423	yes	up	0.46	0.32	0.93	0.94	0.39	0.935
ENSG00000164136	IL15	interleukin 15 [Source:HGNC Symbol;Acc:HGNC:5977]	2.135	1.09418	0.000107353	0.000389918	yes	up	1.91	1.19	3.12	3.68	1.55	3.4
ENSG00000183206	POTEC	POTE ankyrin domain family member C [Source:HGNC Symbol;Acc:HGNC:33894]	2.1	1.07006	0.000107412	0.000390051	yes	up	0.65	0.39	1.36	1.03	0.52	1.195
ENSG00000181790	ADGRB1	adhesion G protein-coupled receptor B1 [Source:HGNC Symbol;Acc:HGNC:943]	2.572	1.36277	0.000118462	0.000427754	yes	up	0.26	0.54	1.38	1.16	0.4	1.27
ENSG00000198520	C1orf228	chromosome 1 open reading frame 228 [Source:HGNC Symbol;Acc:HGNC:34345]	2.887	1.52974	0.000120828	0.000435637	yes	up	0.74	0.44	4.02	3.92	0.59	3.97
ENSG00000128683	GAD1	glutamate decarboxylase 1 [Source:HGNC Symbol;Acc:HGNC:4092]	2.523	1.33505	0.000123447	0.00044441	yes	up	0.64	1.86	3.35	3.71	1.25	3.53
ENSG00000125246	CLYBL	citrate lyase beta like [Source:HGNC Symbol;Acc:HGNC:18355]	2.807	1.48925	0.000127693	0.000458902	yes	up	0.47	0.63	3.04	2.41	0.55	2.725
ENSG00000162009	SSTR5	somatostatin receptor 5 [Source:HGNC Symbol;Acc:HGNC:11334]	0.48	-1.05803	0.000129272	0.000463976	yes	down	5.89	5.49	2.41	2.68	5.69	2.545
ENSG00000276672	AL161891.1	-	0.418	-1.2589	0.000132186	0.000473417	yes	down	0.89	1.06	0.33	0.37	0.975	0.35
ENSG00000269035	AC010319.2	-	2.656	1.4093	0.000143306	0.00051007	yes	up	0.8	0.94	2.97	3.36	0.87	3.165
ENSG00000250420	AACSP1	acetoacetyl-CoA synthetase pseudogene 1 [Source:HGNC Symbol;Acc:HGNC:18226]	2.657	1.40979	0.000148306	0.000526516	yes	up	0.24	0.55	1.4	1.57	0.395	1.485
ENSG00000263731	AC145207.5	-	0.395	-1.33875	0.000153031	0.000542256	yes	down	1.43	1.64	0.37	0.61	1.535	0.49
ENSG00000180592	SKIDA1	SKI/DACH domain containing 1 [Source:HGNC Symbol;Acc:HGNC:32697]	2.412	1.27039	0.000156026	0.000551929	yes	up	0.26	0.52	0.97	1.06	0.39	1.015
ENSG00000164100	NDST3	N-deacetylase and N-sulfotransferase 3 [Source:HGNC Symbol;Acc:HGNC:7682]	2.659	1.41107	0.000157237	0.000556093	yes	up	0.35	0.33	0.97	1.24	0.34	1.105
ENSG00000281332	AC018645.3	-	0.483	-1.05089	0.000157722	0.000557456	yes	down	2.83	2.59	1.02	1.4	2.71	1.21
ENSG00000259925	AC130456.2	-	2.432	1.28221	0.000166067	0.000584967	yes	up	1.53	2.45	5.75	6.2	1.99	5.975
ENSG00000182912	TSPEAR-AS2	TSPEAR antisense RNA 2 [Source:HGNC Symbol;Acc:HGNC:16428]	2.007	1.00504	0.000166853	0.000587489	yes	up	3.19	2.09	4.74	4.43	2.64	4.585
ENSG00000172548	NIPAL4	NIPA like domain containing 4 [Source:HGNC Symbol;Acc:HGNC:28018]	2.18	1.12407	0.000168071	0.000591402	yes	up	0.87	0.75	1.91	1.67	0.81	1.79
ENSG00000278522	POTEB3	POTE ankyrin domain family member B3 [Source:HGNC Symbol;Acc:HGNC:51240]	3.176	1.66711	0.00017143	0.000602333	yes	up	0.02	0.02	0.3	0.58	0.02	0.44
ENSG00000181804	SLC9A9	solute carrier family 9 member A9 [Source:HGNC Symbol;Acc:HGNC:20653]	3.163	1.66141	0.000174731	0.000613287	yes	up	0.19	0.26	0.97	0.42	0.225	0.695
ENSG00000106772	PRUNE2	prune homolog 2 [Source:HGNC Symbol;Acc:HGNC:25209]	2.993	1.5814	0.000181279	0.000634668	yes	up	0.16	0.09	0.57	0.3	0.125	0.435
ENSG00000131737	KRT34	keratin 34 [Source:HGNC Symbol;Acc:HGNC:6452]	0.457	-1.13125	0.000182617	0.00063895	yes	down	3.98	4.06	1.99	1.32	4.02	1.655
ENSG00000137673	MMP7	matrix metallopeptidase 7 [Source:HGNC Symbol;Acc:HGNC:7174]	3.076	1.62106	0.000197536	0.000686255	yes	up	0	0	1.28	0.78	0	1.03
ENSG00000235529	AGAP1-IT1	AGAP1 intronic transcript 1 [Source:HGNC Symbol;Acc:HGNC:41427]	2.936	1.55384	0.000199133	0.000691085	yes	up	0.93	0.63	2.94	3.44	0.78	3.19
ENSG00000233822	HIST1H2BN	histone cluster 1 H2B family member n [Source:HGNC Symbol;Acc:HGNC:4749]	2.057	1.04087	0.000202563	0.000701529	yes	up	1.79	3.49	5.49	6.5	2.64	5.995
ENSG00000126785	RHOJ	ras homolog family member J [Source:HGNC Symbol;Acc:HGNC:688]	2.802	1.48647	0.000210056	0.000726123	yes	up	0.6	0.18	1.47	1.58	0.39	1.525
ENSG00000279491	AP003733.4	-	0.497	-1.00725	0.00021597	0.000744868	yes	down	18.12	12.73	5.51	5.67	15.425	5.59
ENSG00000188681	TEKT4P2	tektin 4 pseudogene 2 [Source:HGNC Symbol;Acc:HGNC:40046]	2.072	1.05074	0.000218522	0.000752739	yes	up	1.95	1.99	4.49	4.72	1.97	4.605
ENSG00000261239	ANKRD26P1	ankyrin repeat domain 26 pseudogene 1 [Source:HGNC Symbol;Acc:HGNC:32955]	3.022	1.59562	0.000220909	0.000760803	yes	up	0.21	0.06	0.8	1.13	0.135	0.965
ENSG00000274917	RNA5-8S5	RNA, 5.8S ribosomal 5 [Source:HGNC Symbol;Acc:HGNC:37660]	2.724	1.44599	0.000224893	0.000773724	yes	up	0.67	0.2	2.05	1.37	0.435	1.71
ENSG00000267374	AC016205.1	-	0.376	-1.41126	0.000230453	0.00079106	yes	down	2.24	6.96	4.79	0.35	4.6	2.57
ENSG00000249550	LINC01234	long intergenic non-protein coding RNA 1234 [Source:HGNC Symbol;Acc:HGNC:49757]	2.251	1.17043	0.000230729	0.000791844	yes	up	1.73	1.16	2.98	3.53	1.445	3.255
ENSG00000272077	AC124045.1	-	0.403	-1.31283	0.00024176	0.000827828	yes	down	2.42	2.17	1.03	0.45	2.295	0.74
ENSG00000184486	POU3F2	POU class 3 homeobox 2 [Source:HGNC Symbol;Acc:HGNC:9215]	0.458	-1.1273	0.000244323	0.000835746	yes	down	1.07	1.06	0.39	0.48	1.065	0.435
ENSG00000184613	NELL2	neural EGFL like 2 [Source:HGNC Symbol;Acc:HGNC:7751]	2.488	1.31519	0.000246675	0.000843447	yes	up	0.53	0.54	1.82	3.1	0.535	2.46
ENSG00000196482	ESRRG	estrogen related receptor gamma [Source:HGNC Symbol;Acc:HGNC:3474]	2.345	1.22982	0.000249662	0.000852611	yes	up	0.38	0.42	0.79	0.95	0.4	0.87
ENSG00000237379	CBX1P3	chromobox 1 pseudogene 3 [Source:HGNC Symbol;Acc:HGNC:38657]	2.452	1.29382	0.000252357	0.000861462	yes	up	0.96	1.29	3.45	3.72	1.125	3.585
ENSG00000280334	AC009084.2	-	3.043	1.60557	0.000257888	0.000879445	yes	up	0.1	0.06	0.66	0.5	0.08	0.58
ENSG00000145362	ANK2	ankyrin 2 [Source:HGNC Symbol;Acc:HGNC:493]	2.317	1.21199	0.000269932	0.000917328	yes	up	0.56	0.22	1.1	0.79	0.39	0.945
ENSG00000174599	TRAM1L1	translocation associated membrane protein 1-like 1 [Source:HGNC Symbol;Acc:HGNC:28371]	2.036	1.02576	0.000273902	0.00092893	yes	up	2.04	1.28	3.9	3.53	1.66	3.715
ENSG00000253485	PCDHGA5	protocadherin gamma subfamily A, 5 [Source:HGNC Symbol;Acc:HGNC:8703]	2.235	1.16038	0.000274087	0.000929366	yes	up	0.5	0.53	1.38	1.1	0.515	1.24
ENSG00000274021	AC024909.3	-	2.35	1.23261	0.000282508	0.000956947	yes	up	0.92	0.54	1.94	2.19	0.73	2.065
ENSG00000120658	ENOX1	ecto-NOX disulfide-thiol exchanger 1 [Source:HGNC Symbol;Acc:HGNC:25474]	2.452	1.29375	0.000287461	0.000972146	yes	up	0.51	0.33	1.46	1.15	0.42	1.305
ENSG00000152785	BMP3	bone morphogenetic protein 3 [Source:HGNC Symbol;Acc:HGNC:1070]	3.039	1.60337	0.000301753	0.00101698	yes	up	0.01	0.03	0.2	0.28	0.02	0.24
ENSG00000233559	LINC00513	long intergenic non-protein coding RNA 513 [Source:HGNC Symbol;Acc:HGNC:43566]	0.376	-1.41229	0.000312314	0.00104859	yes	down	1.76	2.13	0.61	0.44	1.945	0.525
ENSG00000158125	XDH	xanthine dehydrogenase [Source:HGNC Symbol;Acc:HGNC:12805]	2.586	1.37088	0.000315314	0.00105777	yes	up	0.76	0.12	0.54	0.5	0.44	0.52
ENSG00000076344	RGS11	regulator of G protein signaling 11 [Source:HGNC Symbol;Acc:HGNC:9993]	2.034	1.02455	0.000322613	0.0010803	yes	up	1.43	1.3	2.36	2.62	1.365	2.49
ENSG00000143507	DUSP10	dual specificity phosphatase 10 [Source:HGNC Symbol;Acc:HGNC:3065]	2.212	1.14507	0.000340183	0.00113344	yes	up	0.86	0.73	2.19	1.85	0.795	2.02
ENSG00000236467	KCNMA1-AS1	KCNMA1 antisense RNA 1 [Source:HGNC Symbol;Acc:HGNC:51213]	2.303	1.20367	0.000342332	0.00113924	yes	up	1.55	1.21	2.63	4.67	1.38	3.65
ENSG00000009950	MLXIPL	MLX interacting protein like [Source:HGNC Symbol;Acc:HGNC:12744]	2.151	1.105	0.00035304	0.00117277	yes	up	1.07	1.1	3.97	3.05	1.085	3.51
ENSG00000186056	MATN1-AS1	MATN1 antisense RNA 1 [Source:HGNC Symbol;Acc:HGNC:40364]	2.539	1.34422	0.000393454	0.00129618	yes	up	0.55	0.8	1.26	2.55	0.675	1.905
ENSG00000105605	CACNG7	calcium voltage-gated channel auxiliary subunit gamma 7 [Source:HGNC Symbol;Acc:HGNC:13626]	2.021	1.0148	0.000419293	0.00137669	yes	up	1.49	1.71	3.07	3.44	1.6	3.255
ENSG00000157502	MUM1L1	MUM1 like 1 [Source:HGNC Symbol;Acc:HGNC:26583]	2.669	1.41606	0.000450669	0.00146958	yes	up	0.35	0.07	0.94	0.68	0.21	0.81
ENSG00000184408	KCND2	potassium voltage-gated channel subfamily D member 2 [Source:HGNC Symbol;Acc:HGNC:6238]	2.241	1.1641	0.000467597	0.00152151	yes	up	0.35	0.27	0.96	0.7	0.31	0.83
ENSG00000274499	AC012414.7	-	2.79	1.48038	0.000469858	0.00152827	yes	up	0.52	0.15	1.84	1.51	0.335	1.675
ENSG00000145246	ATP10D	ATPase phospholipid transporting 10D (putative) [Source:HGNC Symbol;Acc:HGNC:13549]	2.379	1.25065	0.000478785	0.00155519	yes	up	0.87	0.27	1.05	0.58	0.57	0.815
ENSG00000275713	HIST1H2BH	histone cluster 1 H2B family member h [Source:HGNC Symbol;Acc:HGNC:4755]	0.416	-1.26412	0.000481122	0.00156217	yes	down	4	5.16	1.29	1.15	4.58	1.22
ENSG00000163009	C2orf48	chromosome 2 open reading frame 48 [Source:HGNC Symbol;Acc:HGNC:26322]	0.343	-1.54384	0.000511661	0.00165233	yes	down	1.23	0.88	0.03	0.23	1.055	0.13
ENSG00000271857	AL096865.1	-	2.858	1.51479	0.000515126	0.00166062	yes	up	0.46	0.28	2.21	2.51	0.37	2.36
ENSG00000248442	OR10J7P	olfactory receptor family 10 subfamily J member 7 pseudogene [Source:HGNC Symbol;Acc:HGNC:19637]	2.884	1.52831	0.000521074	0.00167883	yes	up	0.27	0.34	1.43	3.21	0.305	2.32
ENSG00000147082	CCNB3	cyclin B3 [Source:HGNC Symbol;Acc:HGNC:18709]	2.809	1.49012	0.000522508	0.00168247	yes	up	0.09	0.08	1.26	0.57	0.085	0.915
ENSG00000172061	LRRC15	leucine rich repeat containing 15 [Source:HGNC Symbol;Acc:HGNC:20818]	2.529	1.33877	0.000528076	0.00169909	yes	up	0.27	0.08	0.65	0.58	0.175	0.615
ENSG00000110002	VWA5A	von Willebrand factor A domain containing 5A [Source:HGNC Symbol;Acc:HGNC:6658]	2.17	1.11759	0.000533469	0.00171545	yes	up	0.82	1.09	2.3	2.91	0.955	2.605
ENSG00000186301	MST1P2	macrophage stimulating 1 pseudogene 2 [Source:HGNC Symbol;Acc:HGNC:7383]	2.538	1.34373	0.000583545	0.00186212	yes	up	0.6	0.22	1.63	1.25	0.41	1.44
ENSG00000156453	PCDH1	protocadherin 1 [Source:HGNC Symbol;Acc:HGNC:8655]	2.071	1.05018	0.000596864	0.00190099	yes	up	0.6	0.95	1.79	1.65	0.775	1.72
ENSG00000186832	KRT16	keratin 16 [Source:HGNC Symbol;Acc:HGNC:6423]	2.796	1.48312	0.000620194	0.00196965	yes	up	0.31	0.23	1.29	1.72	0.27	1.505
ENSG00000273373	AL355488.2	-	0.467	-1.09738	0.000636659	0.00201958	yes	down	1.48	2.04	0.71	0.75	1.76	0.73
ENSG00000267576	AC011472.3	-	0.435	-1.20064	0.000640224	0.00202979	yes	down	4.85	6.72	1.72	2.5	5.785	2.11
ENSG00000224424	PRKAR2A-AS1	PRKAR2A antisense RNA 1 [Source:HGNC Symbol;Acc:HGNC:40471]	2.162	1.11248	0.000655688	0.00207409	yes	up	1.14	0.82	2.68	2.2	0.98	2.44
ENSG00000264187	AC055811.2	-	2.578	1.36606	0.000659047	0.00208366	yes	up	0.55	0.31	1.56	1.74	0.43	1.65
ENSG00000166394	CYB5R2	cytochrome b5 reductase 2 [Source:HGNC Symbol;Acc:HGNC:24376]	0.377	-1.40583	0.000666777	0.00210597	yes	down	2.74	2.58	0.35	1.26	2.66	0.805
ENSG00000245573	BDNF-AS	BDNF antisense RNA [Source:HGNC Symbol;Acc:HGNC:20608]	2.399	1.2626	0.00066948	0.00211371	yes	up	0.51	0.72	2.17	2.52	0.615	2.345
ENSG00000157152	SYN2	synapsin II [Source:HGNC Symbol;Acc:HGNC:11495]	0.43	-1.21876	0.000697473	0.00219379	yes	down	1.76	1.35	0.49	0.53	1.555	0.51
ENSG00000187122	SLIT1	slit guidance ligand 1 [Source:HGNC Symbol;Acc:HGNC:11085]	2.212	1.14541	0.000721017	0.0022623	yes	up	0.2	0.18	0.54	0.71	0.19	0.625
ENSG00000128408	RIBC2	RIB43A domain with coiled-coils 2 [Source:HGNC Symbol;Acc:HGNC:13241]	0.44	-1.18346	0.000731649	0.00229178	yes	down	3.52	3.44	1.04	1.19	3.48	1.115
ENSG00000279267	AL078621.3	-	2.152	1.10574	0.000749273	0.00234258	yes	up	0.75	1.26	2.85	2.38	1.005	2.615
ENSG00000184368	MAP7D2	MAP7 domain containing 2 [Source:HGNC Symbol;Acc:HGNC:25899]	2.642	1.40153	0.000762504	0.00238127	yes	up	0.15	0.26	1.32	0.73	0.205	1.025
ENSG00000118507	AKAP7	A-kinase anchoring protein 7 [Source:HGNC Symbol;Acc:HGNC:377]	0.435	-1.19949	0.000789819	0.00245967	yes	down	1.54	1.77	0.74	0.46	1.655	0.6
ENSG00000197653	DNAH10	dynein axonemal heavy chain 10 [Source:HGNC Symbol;Acc:HGNC:2941]	2.523	1.33502	0.000806682	0.00250891	yes	up	0.3	0.07	0.53	0.5	0.185	0.515
ENSG00000254338	MAFA-AS1	MAFA antisense RNA 1 [Source:HGNC Symbol;Acc:HGNC:51203]	2.316	1.21169	0.000829165	0.0025726	yes	up	1.83	2.11	8.98	6.58	1.97	7.78
ENSG00000170989	S1PR1	sphingosine-1-phosphate receptor 1 [Source:HGNC Symbol;Acc:HGNC:3165]	2.316	1.21149	0.000838306	0.00260048	yes	up	1.06	0.49	1.14	1.41	0.775	1.275
ENSG00000277152	AC110048.2	-	2.062	1.04375	0.000849219	0.00263217	yes	up	0.27	0.33	0.72	0.72	0.3	0.72
ENSG00000230513	THAP7-AS1	THAP7 antisense RNA 1 [Source:HGNC Symbol;Acc:HGNC:41013]	2.011	1.00784	0.000851657	0.00263748	yes	up	1.69	2.39	4.77	4.28	2.04	4.525
ENSG00000280145	CU638689.4	-	0.482	-1.05281	0.000852019	0.00263811	yes	down	1.72	1.96	0.48	0.45	1.84	0.465
ENSG00000105991	HOXA1	homeobox A1 [Source:HGNC Symbol;Acc:HGNC:5099]	2.175	1.12115	0.000853149	0.00264085	yes	up	0.89	0.76	1.69	2.63	0.825	2.16
ENSG00000251320	AC011352.3	-	2.083	1.05862	0.000860193	0.00266145	yes	up	5.28	6.24	14.52	14.27	5.76	14.395
ENSG00000080493	SLC4A4	solute carrier family 4 member 4 [Source:HGNC Symbol;Acc:HGNC:11030]	2.34	1.22657	0.000877686	0.00271055	yes	up	0.17	0.11	0.42	0.49	0.14	0.455
ENSG00000232859	LYRM9	LYR motif containing 9 [Source:HGNC Symbol;Acc:HGNC:27314]	2.518	1.33209	0.000916438	0.00282082	yes	up	0.96	0.26	1.73	2.5	0.61	2.115
ENSG00000250264	AL669918.1	-	2.294	1.19792	0.00092793	0.00285304	yes	up	3.02	1.7	5.44	8.06	2.36	6.75
ENSG00000104894	CD37	CD37 molecule [Source:HGNC Symbol;Acc:HGNC:1666]	0.465	-1.10604	0.000932752	0.00286575	yes	down	2.81	1.56	1.1	0.68	2.185	0.89
ENSG00000223839	FAM95B1	family with sequence similarity 95 member B1 [Source:HGNC Symbol;Acc:HGNC:32318]	2.36	1.23892	0.000945647	0.00290216	yes	up	0.33	0.18	1.26	0.77	0.255	1.015
ENSG00000089163	SIRT4	sirtuin 4 [Source:HGNC Symbol;Acc:HGNC:14932]	2.27	1.18291	0.000958413	0.00293972	yes	up	1.42	1.55	3.51	4.3	1.485	3.905
ENSG00000175161	CADM2	cell adhesion molecule 2 [Source:HGNC Symbol;Acc:HGNC:29849]	2.605	1.38121	0.000976032	0.00299101	yes	up	1.06	0.38	2.52	2.59	0.72	2.555
ENSG00000267120	AD000671.2	-	0.408	-1.29201	0.00103263	0.00315231	yes	down	4.56	3.33	1.54	0.4	3.945	0.97
ENSG00000174567	GOLT1A	golgi transport 1A [Source:HGNC Symbol;Acc:HGNC:24766]	2.288	1.19402	0.00106399	0.00324329	yes	up	1.8	3.1	6.84	7.11	2.45	6.975
ENSG00000168779	SHOX2	short stature homeobox 2 [Source:HGNC Symbol;Acc:HGNC:10854]	2.276	1.18669	0.00106654	0.00324988	yes	up	0.45	0.47	1.09	1.32	0.46	1.205
ENSG00000166450	PRTG	protogenin [Source:HGNC Symbol;Acc:HGNC:26373]	0.404	-1.30642	0.00108446	0.00329964	yes	down	0.59	0.79	0.56	0.36	0.69	0.46
ENSG00000121594	CD80	CD80 molecule [Source:HGNC Symbol;Acc:HGNC:1700]	2.73	1.44889	0.00110774	0.00336498	yes	up	0.07	0.04	0.8	0.93	0.055	0.865
ENSG00000268223	ARL14EPL	ADP ribosylation factor like GTPase 14 effector protein like [Source:HGNC Symbol;Acc:HGNC:44201]	2.047	1.03364	0.0011456	0.00347303	yes	up	2.03	2.51	4.87	5.26	2.27	5.065
ENSG00000164440	TXLNB	taxilin beta [Source:HGNC Symbol;Acc:HGNC:21617]	2.09	1.06347	0.00122597	0.00369986	yes	up	0.32	0.42	0.97	0.86	0.37	0.915
ENSG00000253500	AF121898.1	-	2.52	1.33328	0.00124887	0.00376419	yes	up	0.64	0.23	2	1.62	0.435	1.81
ENSG00000266835	GAPLINC	gastric adenocarcinoma associated, positive CD44 regulator, long intergenic non-coding RNA [Source:HGNC Symbol;Acc:HGNC:51308]	2.241	1.1639	0.00125524	0.00378205	yes	up	6.74	5.43	18.33	18.14	6.085	18.235
ENSG00000156427	FGF18	fibroblast growth factor 18 [Source:HGNC Symbol;Acc:HGNC:3674]	2.637	1.39886	0.0012817	0.0038548	yes	up	0.18	0.16	0.75	1.03	0.17	0.89
ENSG00000260196	AC124798.1	-	2.233	1.15926	0.00128505	0.00386419	yes	up	0.44	0.41	1.21	1.18	0.425	1.195
ENSG00000155367	PPM1J	protein phosphatase, Mg2+/Mn2+ dependent 1J [Source:HGNC Symbol;Acc:HGNC:20785]	2.095	1.06723	0.00129084	0.00388018	yes	up	0.85	1.22	2.51	2.88	1.035	2.695
ENSG00000110876	SELPLG	selectin P ligand [Source:HGNC Symbol;Acc:HGNC:10722]	2.12	1.0838	0.00132032	0.00396025	yes	up	1.12	0.68	2.05	2.41	0.9	2.23
ENSG00000265107	GJA5	gap junction protein alpha 5 [Source:HGNC Symbol;Acc:HGNC:4279]	0.465	-1.10331	0.00132704	0.00397825	yes	down	1.56	1.03	0.53	0.85	1.295	0.69
ENSG00000256576	LINC02361	long intergenic non-protein coding RNA 2361 [Source:HGNC Symbol;Acc:HGNC:53283]	2.072	1.05114	0.00133284	0.00399421	yes	up	1.6	1.22	3.15	3.66	1.41	3.405
ENSG00000188385	JAKMIP3	Janus kinase and microtubule interacting protein 3 [Source:HGNC Symbol;Acc:HGNC:23523]	2.195	1.1343	0.00136661	0.00408587	yes	up	0.26	0.17	0.72	0.49	0.215	0.605
ENSG00000231789	PIK3CD-AS2	PIK3CD antisense RNA 2 [Source:HGNC Symbol;Acc:HGNC:51334]	2.08	1.05636	0.00139349	0.00416176	yes	up	2.45	2.37	5.76	6.16	2.41	5.96
ENSG00000213931	HBE1	hemoglobin subunit epsilon 1 [Source:HGNC Symbol;Acc:HGNC:4830]	2.544	1.34727	0.0014297	0.00426228	yes	up	0.57	1.42	3.5	4.37	0.995	3.935
ENSG00000173432	SAA1	serum amyloid A1 [Source:HGNC Symbol;Acc:HGNC:10513]	2.458	1.29777	0.00149164	0.0044311	yes	up	0.88	2.73	7.87	6.82	1.805	7.345
ENSG00000109667	SLC2A9	solute carrier family 2 member 9 [Source:HGNC Symbol;Acc:HGNC:13446]	2.655	1.40846	0.00152052	0.00450968	yes	up	0.04	0.14	1.78	2.63	0.09	2.205
ENSG00000135333	EPHA7	EPH receptor A7 [Source:HGNC Symbol;Acc:HGNC:3390]	2.078	1.05534	0.0016364	0.00483874	yes	up	0.42	0.3	0.73	0.71	0.36	0.72
ENSG00000099715	PCDH11Y	protocadherin 11 Y-linked [Source:HGNC Symbol;Acc:HGNC:15813]	0.477	-1.06782	0.00167071	0.00492882	yes	down	5.52	4.77	2.34	1.79	5.145	2.065
ENSG00000188582	PAQR9	progestin and adipoQ receptor family member 9 [Source:HGNC Symbol;Acc:HGNC:30131]	2.573	1.36336	0.00167566	0.00494256	yes	up	0.03	0	0.43	0.28	0.015	0.355
ENSG00000228828	TLK2P2	tousled like kinase 2 pseudogene 2 [Source:HGNC Symbol;Acc:HGNC:22227]	2.136	1.09471	0.00169083	0.00498378	yes	up	0.65	0.68	1.66	1.81	0.665	1.735
ENSG00000272512	AL645608.8	-	0.398	-1.32962	0.00171582	0.00505118	yes	down	1.14	0.89	0.35	0.13	1.015	0.24
ENSG00000277801	AL138478.1	-	0.499	-1.00391	0.00175891	0.00516618	yes	down	8.95	6.55	3.85	3.13	7.75	3.49
ENSG00000250770	AC005865.2	-	2.454	1.29513	0.00190575	0.00557758	yes	up	0.21	0.21	0.69	1.05	0.21	0.87
ENSG00000283559	AC139491.6	-	2.532	1.34041	0.0020347	0.00592203	yes	up	0.89	0.61	2.16	4.09	0.75	3.125
ENSG00000182742	HOXB4	homeobox B4 [Source:HGNC Symbol;Acc:HGNC:5115]	2.328	1.21916	0.00204581	0.00595108	yes	up	0.23	0.19	0.81	0.56	0.21	0.685
ENSG00000270885	RASL10B	RAS like family 10 member B [Source:HGNC Symbol;Acc:HGNC:30295]	0.431	-1.21551	0.00207071	0.00601319	yes	down	0.66	0.93	0.25	0.26	0.795	0.255
ENSG00000225906	AP000949.1	-	2.402	1.26408	0.0020786	0.00603296	yes	up	0.75	0.98	3.77	2.67	0.865	3.22
ENSG00000148848	ADAM12	ADAM metallopeptidase domain 12 [Source:HGNC Symbol;Acc:HGNC:190]	2.215	1.14742	0.00208355	0.00604627	yes	up	0.09	0.26	0.51	0.75	0.175	0.63
ENSG00000150275	PCDH15	protocadherin related 15 [Source:HGNC Symbol;Acc:HGNC:14674]	2.132	1.09208	0.00216575	0.00626739	yes	up	0.26	0.24	0.84	0.97	0.25	0.905
ENSG00000231793	DOC2GP	double C2 domain gamma pseudogene [Source:HGNC Symbol;Acc:HGNC:37962]	2.556	1.35404	0.00219034	0.00632756	yes	up	0.16	0.05	1.17	0.32	0.105	0.745
ENSG00000134215	VAV3	vav guanine nucleotide exchange factor 3 [Source:HGNC Symbol;Acc:HGNC:12659]	2.401	1.26361	0.00220778	0.00637243	yes	up	0.15	0.33	0.87	0.9	0.24	0.885
ENSG00000231233	CFAP58-AS1	CFAP58 antisense RNA 1 (head to head) [Source:HGNC Symbol;Acc:HGNC:45243]	2.556	1.3541	0.00230839	0.00664329	yes	up	0.12	0.35	2.2	1.86	0.235	2.03
ENSG00000170049	KCNAB3	potassium voltage-gated channel subfamily A regulatory beta subunit 3 [Source:HGNC Symbol;Acc:HGNC:6230]	0.435	-1.20094	0.00230904	0.006644	yes	down	2.8	1.78	0.36	1.02	2.29	0.69
ENSG00000225269	LINC00705	long intergenic non-protein coding RNA 705 [Source:HGNC Symbol;Acc:HGNC:27874]	0.442	-1.17818	0.00243326	0.00696422	yes	down	1.81	1.53	0.44	0.68	1.67	0.56
ENSG00000185105	MYADML2	myeloid associated differentiation marker like 2 [Source:HGNC Symbol;Acc:HGNC:34548]	2.422	1.27597	0.00249325	0.00712248	yes	up	0.14	0.27	0.86	0.8	0.205	0.83
ENSG00000274383	AC103691.1	-	2.428	1.27957	0.00261977	0.00743932	yes	up	1.48	1.93	6.09	8.25	1.705	7.17
ENSG00000028137	TNFRSF1B	TNF receptor superfamily member 1B [Source:HGNC Symbol;Acc:HGNC:11917]	0.474	-1.07744	0.00262548	0.00745301	yes	down	1.02	0.84	0.36	0.35	0.93	0.355
ENSG00000236682	AC068282.1	-	2.115	1.08033	0.00264169	0.00749263	yes	up	0.4	0.47	1.25	1.03	0.435	1.14
ENSG00000174951	FUT1	fucosyltransferase 1 (H blood group) [Source:HGNC Symbol;Acc:HGNC:4012]	0.489	-1.03254	0.00269922	0.00764153	yes	down	0.85	1.07	0.52	0.3	0.96	0.41
ENSG00000197815	AC122129.1	-	2.489	1.31569	0.00271707	0.00768685	yes	up	0.08	0.26	0.93	0.93	0.17	0.93
ENSG00000259070	LINC00639	long intergenic non-protein coding RNA 639 [Source:HGNC Symbol;Acc:HGNC:27502]	2.295	1.19824	0.00276274	0.00780017	yes	up	0.17	0.18	0.84	0.54	0.175	0.69
ENSG00000177694	NAALADL2	N-acetylated alpha-linked acidic dipeptidase like 2 [Source:HGNC Symbol;Acc:HGNC:23219]	2.045	1.03182	0.00282377	0.00795767	yes	up	2.19	1.38	2.54	1.71	1.785	2.125
ENSG00000220804	LINC01881	long intergenic non-protein coding RNA 1881 [Source:HGNC Symbol;Acc:HGNC:52700]	0.474	-1.07799	0.00283023	0.00797319	yes	down	7.38	6.36	2.97	1.76	6.87	2.365
ENSG00000254231	AC103760.1	-	2.486	1.3138	0.00284654	0.00801643	yes	up	0.25	0.15	1.1	1.02	0.2	1.06
ENSG00000247746	USP51	ubiquitin specific peptidase 51 [Source:HGNC Symbol;Acc:HGNC:23086]	2.429	1.28025	0.00287837	0.0080965	yes	up	0.1	0.17	0.55	0.33	0.135	0.44
ENSG00000164404	GDF9	growth differentiation factor 9 [Source:HGNC Symbol;Acc:HGNC:4224]	2.104	1.07306	0.00303659	0.00850856	yes	up	0.63	0.53	1.25	1.71	0.58	1.48
ENSG00000152208	GRID2	glutamate ionotropic receptor delta type subunit 2 [Source:HGNC Symbol;Acc:HGNC:4576]	2.471	1.30536	0.00304836	0.00854012	yes	up	0.43	0.04	0.4	0.24	0.235	0.32
ENSG00000213513	IMPDH1P5	inosine monophosphate dehydrogenase 1 pseudogene 5 [Source:HGNC Symbol;Acc:HGNC:33960]	0.422	-1.24364	0.00305383	0.00855402	yes	down	1.48	1.45	0.23	0.56	1.465	0.395
ENSG00000204248	COL11A2	collagen type XI alpha 2 chain [Source:HGNC Symbol;Acc:HGNC:2187]	2.117	1.08229	0.00306251	0.00857624	yes	up	0.18	0.46	0.95	0.9	0.32	0.925
ENSG00000095587	TLL2	tolloid like 2 [Source:HGNC Symbol;Acc:HGNC:11844]	2.475	1.3073	0.00308519	0.0086346	yes	up	0.01	0.06	0.21	0.24	0.035	0.225
ENSG00000184260	HIST2H2AC	histone cluster 2 H2A family member c [Source:HGNC Symbol;Acc:HGNC:4738]	0.418	-1.25869	0.00310533	0.0086866	yes	down	13.88	12.91	3	4.4	13.395	3.7
ENSG00000131746	TNS4	tensin 4 [Source:HGNC Symbol;Acc:HGNC:24352]	0.416	-1.26707	0.00315677	0.0088172	yes	down	0.51	0.37	0.09	0.15	0.44	0.12
ENSG00000116254	CHD5	chromodomain helicase DNA binding protein 5 [Source:HGNC Symbol;Acc:HGNC:16816]	2.007	1.00469	0.00336299	0.00934316	yes	up	0.25	0.76	0.37	0.84	0.505	0.605
ENSG00000157782	CABP1	calcium binding protein 1 [Source:HGNC Symbol;Acc:HGNC:1384]	2.226	1.15423	0.003363	0.00934316	yes	up	0.82	0.39	2.06	1.33	0.605	1.695
ENSG00000155307	SAMSN1	SAM domain, SH3 domain and nuclear localization signals 1 [Source:HGNC Symbol;Acc:HGNC:10528]	2.458	1.29777	0.00344027	0.00952927	yes	up	0.15	0.08	0.61	0.79	0.115	0.7
ENSG00000262576	PCDHGA4	protocadherin gamma subfamily A, 4 [Source:HGNC Symbol;Acc:HGNC:8702]	2.276	1.18641	0.00348938	0.00965408	yes	up	0.21	0.17	0.55	0.45	0.19	0.5
ENSG00000255292	SDHD	succinate dehydrogenase complex subunit D [Source:HGNC Symbol;Acc:HGNC:10683]	0.424	-1.23649	0.00349919	0.0096764	yes	down	5.29	11.41	3.98	0.93	8.35	2.455
ENSG00000134321	RSAD2	radical S-adenosyl methionine domain containing 2 [Source:HGNC Symbol;Acc:HGNC:30908]	2.227	1.15543	0.00355171	0.00980703	yes	up	0.26	0.19	0.94	0.71	0.225	0.825
ENSG00000233901	LINC01503	long intergenic non-protein coding RNA 1503 [Source:HGNC Symbol;Acc:HGNC:51184]	0.414	-1.27175	0.0036615	0.0100951	yes	down	2.48	2.19	0.32	0.72	2.335	0.52
ENSG00000261822	AC018362.2	-	0.491	-1.02549	0.00366942	0.0101136	yes	down	14.3	10.36	6.16	4.5	12.33	5.33
ENSG00000244642	RN7SL396P	RNA, 7SL, cytoplasmic 396, pseudogene [Source:HGNC Symbol;Acc:HGNC:46412]	0.41	-1.28748	0.00372898	0.0102548	yes	down	4.01	4.77	0.49	0.73	4.39	0.61
ENSG00000273275	AC017083.3	-	0.472	-1.08247	0.0038047	0.0104468	yes	down	13.89	4.63	3.26	3.73	9.26	3.495
ENSG00000279528	AC115618.3	-	0.436	-1.19712	0.0038346	0.0105202	yes	down	10.16	15.18	3.01	5.09	12.67	4.05
ENSG00000213253	RPL12P42	ribosomal protein L12 pseudogene 42 [Source:HGNC Symbol;Acc:HGNC:36165]	0.469	-1.09248	0.00386827	0.0105987	yes	down	3.41	3.3	1.63	1.41	3.355	1.52
ENSG00000235070	AC062015.1	-	0.413	-1.27418	0.00397411	0.0108673	yes	down	1.62	1.1	0.23	0.28	1.36	0.255
ENSG00000113361	CDH6	cadherin 6 [Source:HGNC Symbol;Acc:HGNC:1765]	2.296	1.19908	0.0041184	0.0112268	yes	up	0.54	0.23	0.71	0.43	0.385	0.57
ENSG00000163072	NOSTRIN	nitric oxide synthase trafficking [Source:HGNC Symbol;Acc:HGNC:20203]	0.415	-1.26735	0.00416152	0.0113352	yes	down	0.96	1.14	0.07	0.63	1.05	0.35
ENSG00000189280	GJB5	gap junction protein beta 5 [Source:HGNC Symbol;Acc:HGNC:4287]	2.377	1.24934	0.00424073	0.0115377	yes	up	0.45	0.17	1.05	1.68	0.31	1.365
ENSG00000147576	ADHFE1	alcohol dehydrogenase, iron containing 1 [Source:HGNC Symbol;Acc:HGNC:16354]	2.066	1.04673	0.00425851	0.0115748	yes	up	1.44	1	2.86	2.72	1.22	2.79
ENSG00000133958	UNC79	unc-79 homolog (C. elegans) [Source:HGNC Symbol;Acc:HGNC:19966]	2.381	1.25173	0.0042803	0.0116245	yes	up	0.05	0.02	0.2	0.14	0.035	0.17
ENSG00000060566	CREB3L3	cAMP responsive element binding protein 3 like 3 [Source:HGNC Symbol;Acc:HGNC:18855]	2.266	1.18024	0.0043145	0.0117082	yes	up	0.35	0.36	1.24	0.83	0.355	1.035
ENSG00000109511	ANXA10	annexin A10 [Source:HGNC Symbol;Acc:HGNC:534]	2.231	1.15742	0.0044928	0.0121542	yes	up	0.81	0.43	2.06	2.12	0.62	2.09
ENSG00000229028	KRT223P	keratin 223 pseudogene [Source:HGNC Symbol;Acc:HGNC:32968]	2.393	1.259	0.0044958	0.0121603	yes	up	0	0.92	4.23	3.74	0.46	3.985
ENSG00000152670	DDX4	DEAD-box helicase 4 [Source:HGNC Symbol;Acc:HGNC:18700]	2.365	1.24174	0.00462637	0.0124811	yes	up	0	0.08	0.35	0.39	0.04	0.37
ENSG00000214182	PTMAP5	prothymosin, alpha pseudogene 5 [Source:HGNC Symbol;Acc:HGNC:9628]	0.45	-1.15047	0.00473114	0.012739	yes	down	10.2	6.97	4.89	3.33	8.585	4.11
ENSG00000220008	LINGO3	leucine rich repeat and Ig domain containing 3 [Source:HGNC Symbol;Acc:HGNC:21206]	2.337	1.22438	0.00475161	0.0127921	yes	up	0.18	0.16	0.8	0.65	0.17	0.725
ENSG00000169783	LINGO1	leucine rich repeat and Ig domain containing 1 [Source:HGNC Symbol;Acc:HGNC:21205]	2.376	1.2488	0.00478728	0.0128777	yes	up	0.06	0.11	1.39	0.5	0.085	0.945
ENSG00000214212	C19orf38	chromosome 19 open reading frame 38 [Source:HGNC Symbol;Acc:HGNC:34073]	2.371	1.24523	0.00487568	0.013086	yes	up	0.08	0.14	1.1	0.85	0.11	0.975
ENSG00000185437	SH3BGR	SH3 domain binding glutamate rich protein [Source:HGNC Symbol;Acc:HGNC:10822]	2.034	1.02419	0.00513326	0.0136871	yes	up	2.38	2.05	6.38	9.65	2.215	8.015
ENSG00000182853	VMO1	vitelline membrane outer layer 1 homolog [Source:HGNC Symbol;Acc:HGNC:30387]	2.367	1.24316	0.00513266	0.0136871	yes	up	0.26	0.47	2.15	2.46	0.365	2.305
ENSG00000162998	FRZB	frizzled-related protein [Source:HGNC Symbol;Acc:HGNC:3959]	0.491	-1.02545	0.00513582	0.0136917	yes	down	1.05	0.89	0.36	0.43	0.97	0.395
ENSG00000277400	AC145212.2	MaFF-interacting protein [Source:UniProtKB/Swiss-Prot;Acc:Q8WZ33]	2.193	1.13259	0.00517413	0.013785	yes	up	0.65	0.19	1.3	1.28	0.42	1.29
ENSG00000079101	CLUL1	clusterin like 1 [Source:HGNC Symbol;Acc:HGNC:2096]	2.304	1.20419	0.00524609	0.0139544	yes	up	0.81	1.61	1.43	2.12	1.21	1.775
ENSG00000262655	SPON1	spondin 1 [Source:HGNC Symbol;Acc:HGNC:11252]	2.356	1.23652	0.00536817	0.0142383	yes	up	0.01	0.05	0.26	0.45	0.03	0.355
ENSG00000250041	AC069360.1	-	0.427	-1.22884	0.00539855	0.0143143	yes	down	5.65	4.59	0.64	0.65	5.12	0.645
ENSG00000274307	AC023449.2	-	0.428	-1.22402	0.00542581	0.0143729	yes	down	0.63	0.53	0.09	0.16	0.58	0.125
ENSG00000196951	SCOC-AS1	SCOC antisense RNA 1 [Source:HGNC Symbol;Acc:HGNC:50601]	2.222	1.15206	0.00599383	0.0157352	yes	up	3.44	2.02	9.07	11.36	2.73	10.215
ENSG00000226278	PSPHP1	phosphoserine phosphatase pseudogene 1 [Source:HGNC Symbol;Acc:HGNC:9578]	0.464	-1.10886	0.00604333	0.0158602	yes	down	6.89	6.93	2.1	2.76	6.91	2.43
ENSG00000259661	AC068831.6	-	0.429	-1.21971	0.0060602	0.0159019	yes	down	5.15	0.62	0.53	0.36	2.885	0.445
ENSG00000169885	CALML6	calmodulin like 6 [Source:HGNC Symbol;Acc:HGNC:24193]	2.186	1.12851	0.00610886	0.016017	yes	up	0.63	0.48	1.77	1.36	0.555	1.565
ENSG00000230699	AL645608.3	-	2.26	1.1763	0.00625104	0.0163487	yes	up	0.2	0.1	0.55	0.55	0.15	0.55
ENSG00000137752	CASP1	caspase 1 [Source:HGNC Symbol;Acc:HGNC:1499]	2.07	1.04977	0.0062594	0.0163629	yes	up	0.89	1.7	3.34	2.73	1.295	3.035
ENSG00000196092	PAX5	paired box 5 [Source:HGNC Symbol;Acc:HGNC:8619]	2.195	1.13446	0.00629628	0.0164516	yes	up	0.15	0.06	0.22	0.2	0.105	0.21
ENSG00000171450	CDK5R2	cyclin dependent kinase 5 regulatory subunit 2 [Source:HGNC Symbol;Acc:HGNC:1776]	2.008	1.00583	0.00634732	0.0165642	yes	up	0.49	0.5	1.3	1.17	0.495	1.235
ENSG00000125895	TMEM74B	transmembrane protein 74B [Source:HGNC Symbol;Acc:HGNC:15893]	2.024	1.01755	0.00644533	0.0167937	yes	up	0.62	1.1	2.64	2.28	0.86	2.46
ENSG00000143061	IGSF3	immunoglobulin superfamily member 3 [Source:HGNC Symbol;Acc:HGNC:5950]	0.496	-1.01185	0.00645924	0.0168247	yes	down	1.67	0.41	0.19	0.13	1.04	0.16
ENSG00000266242	GRAMD4P7	GRAM domain containing 4 pseudogene 7 [Source:HGNC Symbol;Acc:HGNC:49142]	2.31	1.20803	0.00656256	0.0170645	yes	up	0.19	0.14	1.07	0.95	0.165	1.01
ENSG00000153563	CD8A	CD8a molecule [Source:HGNC Symbol;Acc:HGNC:1706]	2.206	1.14116	0.0065732	0.0170868	yes	up	0.19	0.21	0.99	0.68	0.2	0.835
ENSG00000225108	ZBTB45P1	zinc finger and BTB domain containing 45 pseudogene 1 [Source:HGNC Symbol;Acc:HGNC:49227]	2.11	1.07703	0.00662227	0.0172037	yes	up	0	0	6.02	1.82	0	3.92
ENSG00000177098	SCN4B	sodium voltage-gated channel beta subunit 4 [Source:HGNC Symbol;Acc:HGNC:10592]	2.307	1.20594	0.00665514	0.0172864	yes	up	0.06	0.04	0.27	0.21	0.05	0.24
ENSG00000168348	INSM2	INSM transcriptional repressor 2 [Source:HGNC Symbol;Acc:HGNC:17539]	2.238	1.1623	0.00671093	0.0174177	yes	up	0.13	0.16	0.61	0.5	0.145	0.555
ENSG00000274290	HIST1H2BE	histone cluster 1 H2B family member e [Source:HGNC Symbol;Acc:HGNC:4753]	0.45	-1.15162	0.00701621	0.0181395	yes	down	0.7	0.62	0.28	0.51	0.66	0.395
ENSG00000047936	ROS1	ROS proto-oncogene 1, receptor tyrosine kinase [Source:HGNC Symbol;Acc:HGNC:10261]	2.283	1.19104	0.00714002	0.0184283	yes	up	0.03	0.04	0.14	0.17	0.035	0.155
ENSG00000188659	SAXO2	stabilizer of axonemal microtubules 2 [Source:HGNC Symbol;Acc:HGNC:33727]	2.173	1.1199	0.00714441	0.0184338	yes	up	0.34	1.11	1.27	1.45	0.725	1.36
ENSG00000205791	LOH12CR2	loss of heterozygosity, 12, chromosomal region 2 (non-protein coding) [Source:HGNC Symbol;Acc:HGNC:26524]	2.206	1.14119	0.00742501	0.0190723	yes	up	0.5	0.23	1.33	1.2	0.365	1.265
ENSG00000198723	TEX45	testis expressed 45 [Source:HGNC Symbol;Acc:HGNC:24745]	2.206	1.14159	0.007713	0.019721	yes	up	0.6	1.06	1.99	3.05	0.83	2.52
ENSG00000043591	ADRB1	adrenoceptor beta 1 [Source:HGNC Symbol;Acc:HGNC:285]	2.271	1.18358	0.00772164	0.0197378	yes	up	0.05	0.07	0.42	0.31	0.06	0.365
ENSG00000234899	SOX9-AS1	SOX9 antisense RNA 1 [Source:HGNC Symbol;Acc:HGNC:49321]	2.01	1.0075	0.0078819	0.0201005	yes	up	1.36	0.82	2.74	4.16	1.09	3.45
ENSG00000152137	HSPB8	heat shock protein family B (small) member 8 [Source:HGNC Symbol;Acc:HGNC:30171]	0.476	-1.06971	0.00820288	0.0208172	yes	down	0.9	1.19	0.37	0.38	1.045	0.375
ENSG00000135116	HRK	harakiri, BCL2 interacting protein [Source:HGNC Symbol;Acc:HGNC:5185]	2.006	1.00436	0.00826507	0.0209591	yes	up	0.14	0.42	0.49	0.44	0.28	0.465
ENSG00000270977	AC015849.5	-	0.474	-1.07669	0.00827258	0.0209718	yes	down	0.48	1.08	0.12	0.14	0.78	0.13
ENSG00000171004	HS6ST2	heparan sulfate 6-O-sulfotransferase 2 [Source:HGNC Symbol;Acc:HGNC:19133]	2.028	1.02037	0.00853246	0.0215618	yes	up	0.22	0.2	0.51	0.64	0.21	0.575
ENSG00000165521	EML5	echinoderm microtubule associated protein like 5 [Source:HGNC Symbol;Acc:HGNC:18197]	0.487	-1.03912	0.00902206	0.0226857	yes	down	0.46	0.32	0.14	0.35	0.39	0.245
ENSG00000260604	AL590004.4	-	0.474	-1.0781	0.0090975	0.0228444	yes	down	0.29	0.24	0.11	0.07	0.265	0.09
ENSG00000271985	BX248123.2	-	0.48	-1.05869	0.00914064	0.0229389	yes	down	2.5	1.55	0.8	0.63	2.025	0.715
ENSG00000276223	AL118522.1	-	2.225	1.15405	0.00914883	0.022956	yes	up	1.05	0.66	4.47	3.58	0.855	4.025
ENSG00000232220	AC008440.2	-	2.067	1.04766	0.00936391	0.0234533	yes	up	5.11	3.35	12.23	12.61	4.23	12.42
ENSG00000240449	AC005586.1	-	2.084	1.05915	0.00985168	0.0245241	yes	up	0.24	0.54	1.31	1.33	0.39	1.32
ENSG00000268120	AC010336.3	-	0.489	-1.03198	0.00992281	0.0246828	yes	down	7.03	4.59	1.36	3.04	5.81	2.2
ENSG00000132465	JCHAIN	joining chain of multimeric IgA and IgM [Source:HGNC Symbol;Acc:HGNC:5713]	2.213	1.1457	0.00993495	0.0247056	yes	up	0.16	0.16	0.88	0.84	0.16	0.86
ENSG00000231652	AL590428.1	-	2.192	1.13193	0.00994552	0.0247208	yes	up	0.15	0.2	0.63	0.83	0.175	0.73
ENSG00000224321	RPL12P14	ribosomal protein L12 pseudogene 14 [Source:HGNC Symbol;Acc:HGNC:36495]	0.47	-1.08991	0.00994425	0.0247208	yes	down	1.97	2.92	0.71	0.69	2.445	0.7
ENSG00000169918	OTUD7A	OTU deubiquitinase 7A [Source:HGNC Symbol;Acc:HGNC:20718]	2.081	1.05721	0.0100067	0.0248618	yes	up	0.44	0.42	0.68	0.79	0.43	0.735
ENSG00000130600	H19	H19, imprinted maternally expressed transcript (non-protein coding) [Source:HGNC Symbol;Acc:HGNC:4713]	0.466	-1.10079	0.0103031	0.0255374	yes	down	0.91	1.42	0.58	0.14	1.165	0.36
ENSG00000189334	S100A14	S100 calcium binding protein A14 [Source:HGNC Symbol;Acc:HGNC:18901]	0.482	-1.054	0.0103401	0.0256139	yes	down	2.62	2.01	0.9	0.67	2.315	0.785
ENSG00000196104	SPOCK3	SPARC/osteonectin, cwcv and kazal like domains proteoglycan 3 [Source:HGNC Symbol;Acc:HGNC:13565]	2.182	1.12542	0.0104947	0.0259544	yes	up	0.38	0.17	0.67	0.7	0.275	0.685
ENSG00000271013	LRRC37A9P	leucine rich repeat containing 37 member A9, pseudogene [Source:HGNC Symbol;Acc:HGNC:43813]	0.46	-1.11986	0.0106801	0.0263466	yes	down	0.25	0.23	0.05	0.07	0.24	0.06
ENSG00000175147	TMEM51-AS1	TMEM51 antisense RNA 1 [Source:HGNC Symbol;Acc:HGNC:26301]	2.193	1.13278	0.0107433	0.0264752	yes	up	0.04	0.03	0.19	0.17	0.035	0.18
ENSG00000006210	CX3CL1	C-X3-C motif chemokine ligand 1 [Source:HGNC Symbol;Acc:HGNC:10647]	2.176	1.12162	0.0107639	0.026522	yes	up	0.02	0.04	0.57	0.2	0.03	0.385
ENSG00000197238	HIST1H4J	histone cluster 1 H4 family member j [Source:HGNC Symbol;Acc:HGNC:4785]	0.499	-1.00221	0.0108027	0.0266136	yes	down	19.27	21.77	7.38	10.03	20.52	8.705
ENSG00000205704	LINC00634	long intergenic non-protein coding RNA 634 [Source:HGNC Symbol;Acc:HGNC:27930]	2.181	1.12482	0.0108668	0.0267478	yes	up	0.05	0.15	0.44	0.96	0.1	0.7
ENSG00000196071	OR2L13	olfactory receptor family 2 subfamily L member 13 [Source:HGNC Symbol;Acc:HGNC:19578]	2.152	1.10589	0.0109643	0.0269441	yes	up	0.17	0.35	0.91	1.07	0.26	0.99
ENSG00000261474	AC026471.4	-	2.168	1.11608	0.0110608	0.0271531	yes	up	0	0.36	2.26	0.78	0.18	1.52
ENSG00000183150	GPR19	G protein-coupled receptor 19 [Source:HGNC Symbol;Acc:HGNC:4473]	0.471	-1.08586	0.0114564	0.0279966	yes	down	2.57	1.46	1.23	0.19	2.015	0.71
ENSG00000277209	RPPH1	ribonuclease P RNA component H1 [Source:HGNC Symbol;Acc:HGNC:19273]	2.141	1.09822	0.0115564	0.0282258	yes	up	4.97	5.13	21.57	19.13	5.05	20.35
ENSG00000275632	AL035461.2	-	0.482	-1.05252	0.0117113	0.0285694	yes	down	9.61	4.89	2.63	2.41	7.25	2.52
ENSG00000257086	AP001453.3	-	0.461	-1.1167	0.0119784	0.0291359	yes	down	2.7	1.08	0.64	0.18	1.89	0.41
ENSG00000134339	SAA2	serum amyloid A2 [Source:HGNC Symbol;Acc:HGNC:10514]	2.154	1.10698	0.0121718	0.0295588	yes	up	0.3	0.44	1.39	3.39	0.37	2.39
ENSG00000259024	TVP23C-CDRT4	TVP23C-CDRT4 readthrough [Source:HGNC Symbol;Acc:HGNC:42961]	2.118	1.08282	0.0123264	0.0299169	yes	up	0.25	0.11	0.38	0.57	0.18	0.475
ENSG00000064989	CALCRL	calcitonin receptor like receptor [Source:HGNC Symbol;Acc:HGNC:16709]	2.16	1.11114	0.012369	0.0300116	yes	up	0.05	0.04	0.27	0.41	0.045	0.34
ENSG00000113448	PDE4D	phosphodiesterase 4D [Source:HGNC Symbol;Acc:HGNC:8783]	2.042	1.03009	0.0124655	0.0302148	yes	up	0.18	0.22	0.28	0.35	0.2	0.315
ENSG00000205634	LINC00898	long intergenic non-protein coding RNA 898 [Source:HGNC Symbol;Acc:HGNC:48581]	2.154	1.1069	0.0126922	0.0307063	yes	up	0.08	0.03	0.36	0.27	0.055	0.315
ENSG00000101306	MYLK2	myosin light chain kinase 2 [Source:HGNC Symbol;Acc:HGNC:16243]	0.468	-1.09625	0.0135927	0.0326248	yes	down	0.49	0.7	0.08	0.18	0.595	0.13
ENSG00000260658	AC138305.1	-	0.468	-1.09517	0.0137292	0.0329145	yes	down	34.45	13.98	2.66	9.96	24.215	6.31
ENSG00000265666	RARA-AS1	RARA antisense RNA 1 [Source:HGNC Symbol;Acc:HGNC:49577]	2.025	1.01817	0.0140682	0.0336205	yes	up	0.48	0.33	1.17	1.14	0.405	1.155
ENSG00000126460	PRRG2	proline rich and Gla domain 2 [Source:HGNC Symbol;Acc:HGNC:9470]	2.123	1.08594	0.014384	0.0342823	yes	up	0.74	0.94	0.74	1.82	0.84	1.28
ENSG00000239739	AC026316.2	-	0.475	-1.07296	0.0146202	0.034761	yes	down	9.75	9.54	3.17	2.78	9.645	2.975
ENSG00000168350	DEGS2	delta 4-desaturase, sphingolipid 2 [Source:HGNC Symbol;Acc:HGNC:20113]	2.045	1.03205	0.0148131	0.0351445	yes	up	0.71	0.14	0.81	0.82	0.425	0.815
ENSG00000012124	CD22	CD22 molecule [Source:HGNC Symbol;Acc:HGNC:1643]	0.476	-1.06972	0.0148519	0.0352117	yes	down	0.43	1.23	0.32	0.48	0.83	0.4
ENSG00000153162	BMP6	bone morphogenetic protein 6 [Source:HGNC Symbol;Acc:HGNC:1073]	2.089	1.06286	0.0155201	0.0366291	yes	up	0.05	0.04	0.33	0.25	0.045	0.29
ENSG00000099338	CATSPERG	cation channel sperm associated auxiliary subunit gamma [Source:HGNC Symbol;Acc:HGNC:25243]	2.014	1.00998	0.015829	0.0372529	yes	up	0.72	0.45	1.43	2.29	0.585	1.86
ENSG00000084628	NKAIN1	sodium/potassium transporting ATPase interacting 1 [Source:HGNC Symbol;Acc:HGNC:25743]	2.077	1.05477	0.0160605	0.0377338	yes	up	0.05	0.04	0.19	0.45	0.045	0.32
ENSG00000259699	HMGB1P8	high mobility group box 1 pseudogene 8 [Source:HGNC Symbol;Acc:HGNC:13319]	0.481	-1.05731	0.0162313	0.0380815	yes	down	1.52	1.87	0.44	0.5	1.695	0.47
ENSG00000254894	NAV2-AS1	NAV2 antisense RNA 1 [Source:HGNC Symbol;Acc:HGNC:40744]	0.49	-1.02807	0.016275	0.038168	yes	down	3.59	4.15	1.66	0.92	3.87	1.29
ENSG00000229931	AL137003.1	-	2.047	1.03326	0.0173302	0.0403588	yes	up	1.48	0.88	3.34	4.23	1.18	3.785
ENSG00000204335	SP5	Sp5 transcription factor [Source:HGNC Symbol;Acc:HGNC:14529]	0.499	-1.00395	0.0173704	0.0404356	yes	down	0.93	4.8	0.42	0.22	2.865	0.32
ENSG00000198835	GJC2	gap junction protein gamma 2 [Source:HGNC Symbol;Acc:HGNC:17494]	0.491	-1.02638	0.0176863	0.0410623	yes	down	0.65	0.68	0.2	0.22	0.665	0.21
ENSG00000242866	STRC	stereocilin [Source:HGNC Symbol;Acc:HGNC:16035]	2.046	1.03263	0.0180822	0.0418764	yes	up	0.14	0.08	0.8	0.44	0.11	0.62
ENSG00000160801	PTH1R	parathyroid hormone 1 receptor [Source:HGNC Symbol;Acc:HGNC:9608]	0.485	-1.04418	0.0183056	0.0423234	yes	down	1.02	0.54	0.27	0.06	0.78	0.165
ENSG00000220868	MRPL35P1	mitochondrial ribosomal protein L35 pseudogene 1 [Source:HGNC Symbol;Acc:HGNC:29705]	2.065	1.04598	0.0185207	0.0427435	yes	up	0.72	0.78	5.45	3.19	0.75	4.32
ENSG00000214273	AGGF1P1	angiogenic factor with G-patch and FHA domains 1 pseudogene 1 [Source:HGNC Symbol;Acc:HGNC:38051]	2.06	1.04251	0.0188493	0.0434299	yes	up	0.13	0.14	0.49	0.59	0.135	0.54
ENSG00000214814	FER1L6	fer-1 like family member 6 [Source:HGNC Symbol;Acc:HGNC:28065]	2.04	1.02874	0.0188913	0.0435206	yes	up	0.02	0.02	0.15	0.1	0.02	0.125
ENSG00000259287	AC010809.1	-	2.056	1.03989	0.0190266	0.04379	yes	up	0.63	0.47	3.33	2.59	0.55	2.96
ENSG00000214711	CAPN14	calpain 14 [Source:HGNC Symbol;Acc:HGNC:16664]	2.058	1.04135	0.0190408	0.0438167	yes	up	0.05	0.08	0.27	0.34	0.065	0.305
ENSG00000101638	ST8SIA5	ST8 alpha-N-acetyl-neuraminide alpha-2,8-sialyltransferase 5 [Source:HGNC Symbol;Acc:HGNC:17827]	0.497	-1.00967	0.0193168	0.0443539	yes	down	2.11	4.53	1.31	1.14	3.32	1.225
ENSG00000224945	AL353150.1	-	2.047	1.03376	0.0195996	0.0449137	yes	up	0.97	0.73	3.57	3.35	0.85	3.46
ENSG00000205795	CYS1	cystin 1 [Source:HGNC Symbol;Acc:HGNC:18525]	2.025	1.01764	0.0199125	0.0455399	yes	up	0.22	0.15	0.54	0.5	0.185	0.52
ENSG00000138378	STAT4	signal transducer and activator of transcription 4 [Source:HGNC Symbol;Acc:HGNC:11365]	2.042	1.02971	0.0204408	0.0465695	yes	up	0.03	0.13	0.37	0.55	0.08	0.46
ENSG00000178115	GOLGA8Q	golgin A8 family member Q [Source:HGNC Symbol;Acc:HGNC:44408]	2.002	1.0016	0.0220784	0.0497568	yes	up	0.12	0.12	1.05	0.41	0.12	0.73
