# Supplementary material for: OTUD6A promotes prostate tumorigenesis via deubiquitinating Brg1 and AR
Source: Commun Biol. 2022 Mar 1;5:182. doi: 10.1038/s42003-022-03133-1 (PMC8888634; doi:10.1038/s42003-022-03133-1)
Supplement: Supplementary file 7 — Supplementary Data 4 [file 42003_2022_3133_MOESM7_ESM.xlsx]

## Sheet: Fig. 1a
Prostate (SU2C, 2019, 444 samples)
	mutation (%)	amplification (%)	deep deletion (%)
OTUB1	0.45	1.8	0.23
OTUB2	0	2.7	0
OTUD1	0.23	1.58	2.03
OTUD2/YOD1	0.45	7.43	0.45
OTUD3	0	0.68	0
OTUD4	0.9	1.8	0.23
OTUD5	0	9.23	0
OTUD6A	0	18.47	0.45
OTUD6B	0.45	21.62	0
OTUD7A	0.9	0.68	0
OTUD7B	0.23	12.39	0
ALG13	0.68	3.15	0.45
OTULIN	0.45	3.83	0.45
A20	1.35	2.25	0.45
Prostate (SU2C, 2015, 150 samples)
	mutation (%)	amplification (%)	deep deletion (%)
OTUB1	0	0.67	0
OTUB2	0	0	0
OTUD1	0	0.67	0
OTUD2/YOD1	0	3.33	0
OTUD3	0	0	0
OTUD4	0	2.67	0
OTUD5	0	4	0
OTUD6A	0	14.67	0
OTUD6B	0.67	12	0
OTUD7A	0.67	0.67	1.33
OTUD7B	0	6	0
ALG13	1.33	0.67	0
OTULIN	0.67	2	0
A20	0.67	0.67	0
Prostate (FHCRC, 2016, 176 samples)
	mutation (%)	amplification (%)	deep deletion (%)
OTUB1	0	1.3	0
OTUB2	0	0	0
OTUD1	0	0.65	1.3
OTUD2/YOD1	1.3	7.14	0
OTUD3	0.65	0	0
OTUD4	2.6	1.4	0
OTUD5	0	9.74	1.3
OTUD6A	0.65	13.64	0.65
OTUD6B	1.3	15.58	0
OTUD7A	0.65	0	1.95
OTUD7B	0.65	9.09	0.65
ALG13	1.3	0.65	1.3
OTULIN	0	2.6	0
A20	0	1.95	0

## Sheet: Fig. 1b
TCGA Prostate Database			Michigan Prostate Database			GSE21032 Prostate Database
Normal (n=21)	Tumor (n=233)		Normal (n=19)	Tumor (n=86)		Normal (n=29)	Tumor (n=156)
6.40158	4.29326		-1.67	-0.78		-1.2	-1.48
6.51924	8.64395		-1.12	-0.68		-1.12	-1.45
9.50247	12.545		-0.67	-0.43		-1.03	-0.29
8.24881	6.83213		-0.54	-0.4		-1.04	-1.29
6.69767	6.5755		-0.15	-0.23		-1	-0.28
4.74602	9.21066		-0.23	-0.23		-0.99	-1.25
10.5795	9.3323		0	-0.21		-0.98	-1.23
12.0529	5.98946		0.01	-0.17		-0.97	-1.22
14.1785	21.7281		0.11	-0.16		-0.95	-1.2
7.68686	8.80434		0.12	-0.1		-0.94	-0.2
11.3163	18.36		0.18	-0.09		-0.94	-1.2
13.2871	22.6624		0.2	0		-0.92	-1.1
8.21153	15.5217		0.22	0.02		-0.92	-1.1
10.0153	26.3844		0.36	0.05		-0.9	-0.1
5.69494	20.3939		0.38	0.07		-0.89	-1.1
3.30606	18.4669		0.48	0.09		-0.78	-1.1
8.68024	23.2956		1.06	0.14		-0.77	-1
3.89818	14.3766		1.08	0.2		-0.7	-0.05
4.80045	13.5576		1.09	0.22		-0.66	-1
4.5897	14.3782			0.25		-0.66	-1
4.45368	13.7221			0.26		-0.63	-1
	18.5052			0.29		-0.59	-0.12
	21.5005			0.32		-0.62	-1
	16.4595			0.33		-0.57	-1
	10.5235			0.38		-0.51	-1
	17.5916			0.39		-0.27	-0.27
	21.0177			0.41		-0.22	-1
	11.5997			0.41		-0.05	-1
	21.0769			0.51		-0.94	-1
	12.3903			0.52			-0.09
	18.7671			0.53			-0.99
	4.96374			0.55			-0.29
	8.84069			0.55			-0.99
	20.7782			0.57			-0.98
	17.4006			0.57			-0.97
	7.76782			0.58			-0.07
	13.6876			0.6			-0.97
	6.46697			0.6			-0.96
	7.31899			0.61			-0.16
	10.6207			0.68			-0.95
	4.04772			0.73			-0.95
	9.95223			0.75			-0.94
	6.54139			0.75			-0.14
	4.28668			0.9			-0.03
	16.916			0.92			-0.93
	9.92237			0.96			-0.91
	5.63617			1.02			-0.91
	10.8696			1.1			-0.91
	11.9281			1.11			-0.9
	10.8889			1.12			-0.9
	13.1866			1.14			-0.29
	7.9224			1.25			-0.9
	4.61			1.26			-0.89
	4.6506			1.26			-0.89
	9.14474			1.27			-0.87
	9.31821			1.27			-0.87
	11.4105			1.31			-0.86
	5.42551			1.34			-0.85
	2.90595			1.35			-0.85
	17.9939			1.38			-0.15
	19.2725			1.38			-0.85
	8.41855			1.39			-0.84
	21.9378			1.43			-0.84
	11.7465			1.5			-0.04
	15.493			1.52			-0.83
	13.0312			1.58			-0.83
	8.55524			1.69			-0.82
	22.11			1.74			-0.22
	4.10555			1.77			-0.82
	16.7999			1.81			-0.81
	13.4084			1.84			-0.8
	9.9206			1.92			-0.8
	11.9743			1.96			-0.79
	7.36511			1.99			-0.29
	12.2595			2.03			-0.79
	14.5115			2.17			-0.37
	8.79031			2.18			-0.77
	6.11348			2.27			-0.76
	17.6369			2.36			-0.76
	14.6997			2.46			-0.75
	15.4985			2.65			-0.15
	14.8115			2.76			-0.74
	17.987			2.91			-0.74
	16.9289			2.98			-0.73
	8.06205			3.78			-0.12
	15.576			4.54			-0.72
	9.05217						-0.72
	8.73226						-0.72
	8.31535						-0.71
	24.3088						-0.71
	17.0272						-0.71
	17.0238						-0.71
	7.996						-0.7
	6.67399						-0.68
	19.0334						-0.68
	3.91458						-0.68
	14.8096						-0.66
	15.0157						-0.66
	11.2814						-0.35
	4.75628						-0.65
	11.6178						-0.64
	7.81967						-0.04
	18.0687						-0.24
	18.6797						-0.64
	18.2125						-0.61
	6.94091						-0.61
	9.2348						-0.6
	19.1942						-0.6
	11.3702						-0.6
	9.4591						-0.6
	16.9986						-0.6
	20.8784						-0.58
	12.4858						-0.58
	10.4561						-0.58
	3.41995						-0.58
	5.09936						-0.56
	3.97965						-0.54
	12.7347						-0.54
	8.74219						-0.14
	19.9359						-0.52
	3.97323						-0.52
	17.8404						-0.51
	12.9606						-0.5
	13.5189						-0.5
	11.4902						-0.48
	4.78831						-0.47
	8.9432						-0.46
	16.0827						-0.45
	7.55639						-0.44
	2.79293						-0.44
	4.53877						-0.43
	5.43867						-0.41
	14.9173						-0.4
	5.06513						-0.38
	15.6698						-0.36
	11.9426						-0.35
	12.3672						-0.28
	5.18905						-0.26
	2.89847						-0.18
	6.93525						-0.07
	4.54381						-0.01
	4.76535						0.09
	4.11107						0
	11.9405						0
	3.25983						0
	9.69506						0.02
	5.59802						0.04
	4.60863						0.04
	12.7131						0.05
	3.34307						0.06
	16.3891						0.07
	12.9608						0.07
	9.37938						0.07
	18.6062						0.1
	8.99488						0.11
	23.0631						0.12
	5.79593
	14.8739
	10.9713
	6.18464
	4.98692
	7.94571
	5.49237
	5.41192
	4.91836
	4.4705
	8.48613
	11.25
	14.6885
	12.5794
	13.9714
	18.1115
	17.8972
	9.8155
	15.4397
	12.8146
	14.0791
	16.4676
	14.4903
	16.5266
	17.9175
	22.0342
	16.5128
	20.5839
	14.5557
	13.0474
	14.0868
	14.6064
	18.226
	17.0827
	11.165
	6.6242
	14.8944
	3.31021
	6.65956
	7.96333
	10.445
	10.1113
	9.43477
	6.10836
	12.674
	7.10639
	6.86854
	5.45881
	8.94134
	7.61661
	10.4995
	5.37561
	4.71116
	8.8894
	7.20296
	11.9186
	8.91054
	7.98388
	6.98392
	7.64452
	13.5124
	13.8492
	13.0221
	8.23767
	21.861
	8.8665
	17.0769
	13.1702
	8.41306
	19.7161
	9.1445
	13.5605
	14.7073
	14.8511
	15.0898
	21.6024
	14.8064

## Sheet: Fig. 1c
Changhai Hospital Cohort
Normal (n=90)	Tumor (n=90)
0	8
1	8
2	4
4	3
1	4
2	8
4	4
0	4
2	8
0	2
2	6
1	8
3	6
2	0
0	8
0	3
2	4
2	3
0	4
3	4
0	9
2	8
6	3
4	6
0	3
1	9
2	3
0	8
2	8
2	8
2	8
0	3
4	8
3	8
3	6
0	4
2	2
2	4
6	8
0	9
2	8
1	9
0	3
8	9
0	12
2	1
0	4
2	4
0	8
0	3
2	12
2	3
6	12
3	4
2	8
0	12
3	8
12	6
3	1
4	4
4	8
6	6
1	12
2	3
0	9
0	12
6	8
6	8
3	9
9	1
6	8
3	8
1	8
0	12
0	4
4	8
4	4
2	1
4	8
2	3
2	12
0	1
2	8
0	9
9	6
9	8
1	8
2	4
2	12
0	8

## Sheet: Fig. 1d
PSA≤10 (n=20)	PSA>10 (n=70)
8	8
4	3
3	6
4	3
8	9
4	8
4	3
8	8
2	8
6	8
8	8
6	3
0	8
8	8
3	6
4	4
3	2
4	4
4	8
9	9
	8
	9
	3
	9
	12
	1
	4
	4
	8
	3
	12
	3
	12
	4
	8
	12
	8
	6
	1
	4
	8
	6
	12
	3
	9
	12
	8
	8
	9
	1
	8
	8
	8
	12
	4
	8
	4
	1
	8
	3
	12
	1
	8
	9
	6
	8
	8
	4
	12
	8

## Sheet: Fig. 1e
Gleason≤7 (n=45)	Gleason>7 (n=45)
0	8
4	8
3	4
8	6
3	3
4	8
4	2
4	4
2	8
6	8
8	3
6	3
3	6
3	8
4	8
8	4
3	1
3	8
9	4
8	8
8	8
3	9
8	8
6	8
4	9
9	9
3	12
12	12
1	8
4	6
4	12
8	9
4	12
8	8
8	8
1	12
4	8
8	3
9	12
1	9
8	6
4	8
1	8
8	12
4	12

## Sheet: Fig. 1f
pT2 (n=47)	pT3 (n=43)
4	8
3	8
4	8
4	6
4	8
8	8
2	3
6	4
0	9
4	8
3	9
4	3
3	8
6	8
3	6
8	2
8	4
3	8
8	9
8	3
4	12
8	4
9	12
9	8
1	8
4	6
8	12
3	9
12	12
3	8
4	8
12	8
8	12
6	4
1	8
4	4
3	1
9	12
1	8
8	6
8	8
8	12
3	8
1
9
8
4

## Sheet: Fig. 1g
Days	OTUD6A High (n=47)	OTUD6A Low (n=43)
1	1
15	1
22	1
29	1
29	1
30	0
33	1
35	1
42	1
42	1
48	1
87	0
87	1
98	1
107	1
119	1
127	1
136	1
148	1
150	0
156	1
192	1
203	0
271	1
327	1
336	1
349	1
371	0
407	1
435	1
459	0
629	1
644	0
653	1
727	1
780	0
785	1
800	1
887	1
933	0
967	0
999	1
1064	0
1103	0
1109	0
1111	1
1420	0
29		1
41		0
58		0
59		1
61		0
85		1
112		1
168		1
270		1
274		1
283		0
395		1
468		0
490		0
509		0
532		0
549		0
619		0
624		0
652		0
665		0
692		0
746		0
815		0
907		0
949		1
1000		0
1139		0
1160		1
1166		0
1168		0
1178		0
1194		0
1195		0
1322		0
1371		0
1479		1
1484		0
1518		0
1567		0
1574		0
1620		0
1720		0

## Sheet: Fig. 2a
OD 560nm																		Relative Cell Growth Ratio (%)
LNCaP	shScramble					shOTUD6A#1					shOTUD6A#2							LNCaP	shScramble					shOTUD6A#1					shOTUD6A#2
1 Day	0.085	0.085	0.087	0.1	0.114	0.049	0.05	0.049	0.054	0.055	0.057	0.053	0.053	0.052	0.051			1 Day	90.2335	90.2335	92.3567	106.157	121.019	95.3307	97.2763	95.3307	105.058	107.004	107.143	99.6241	99.6241	97.7444	95.8647
3 Day	0.218	0.215	0.176	0.247	0.181	0.057	0.055	0.053	0.054	0.054	0.051	0.056	0.051	0.053	0.051			3 Day	231.423	228.238	186.837	262.208	192.144	110.895	107.004	103.113	105.058	105.058	95.8647	105.263	95.8647	99.6241	95.8647
5 Day	0.703	0.669	0.657	0.649	0.66	0.082	0.075	0.073	0.079	0.069	0.075	0.073	0.1	0.061	0.058			5 Day	746.284	710.191	697.452	688.96	700.637	159.533	145.914	142.023	153.696	134.241	140.977	137.218	187.97	114.662	109.023
7 Day	1.087	1.063	1.069	1.038	0.981	0.092	0.079	0.071	0.072	0.075	0.062	0.063	0.062	0.069	0.056			7 Day	1153.93	1128.45	1134.82	1101.91	1041.4	178.988	153.696	138.132	140.078	145.914	116.541	118.421	116.541	129.699	105.263
C4-2	shScramble					shOTUD6A#1					shOTUD6A#2							C4-2	shScramble					shOTUD6A#1					shOTUD6A#2
1 Day	0.224	0.229	0.235	0.229	0.204	0.13	0.127	0.14	0.14	0.14	0.115	0.112	0.123	0.114	0.13			1 Day	99.9108	102.141	104.817	102.141	90.9902	96.0118	93.7962	103.397	103.397	103.397	96.8013	94.2761	103.535	95.9596	109.428
3 Day	0.786	0.731	0.691	0.786	0.756	0.246	0.2	0.232	0.198	0.237	0.225	0.196	0.172	0.185	0.16			3 Day	350.58	326.048	308.207	350.58	337.199	181.684	147.71	171.344	146.233	175.037	189.394	164.983	144.781	155.724	134.68
5 Day	1.879	1.956	2.067	2.082	1.973	0.345	0.388	0.387	0.359	0.426	0.243	0.277	0.316	0.393	0.312			5 Day	838.091	872.435	921.945	928.635	880.018	254.801	286.558	285.82	265.14	314.623	204.546	233.165	265.993	330.808	262.626
7 Day	2.824	2.817	2.94	2.949	2.864	0.985	0.927	0.909	0.877	1.041	0.646	0.789	0.724	0.82	0.661			7 Day	1259.59	1256.47	1311.33	1315.34	1277.43	727.474	684.638	671.344	647.711	768.833	543.771	664.141	609.428	690.236	556.397
VCaP	shScramble					shOTUD6A#1					shOTUD6A#2							VCaP	shScramble					shOTUD6A#1					shOTUD6A#2
1 Day	0.1	0.155	0.085	0.097	0.096	0.088	0.09	0.089	0.093	0.086	0.097	0.097	0.088	0.091	0.082			1 Day	93.8086	145.403	79.7373	90.9944	90.0563	98.6547	100.897	99.7758	104.26	96.4126	106.593	106.593	96.7033	100	90.1099
3 Day	0.151	0.136	0.142	0.136	0.141	0.129	0.104	0.112	0.114	0.104	0.115	0.101	0.087	0.091	0.09			3 Day	141.651	127.58	133.208	127.58	132.27	144.619	116.592	125.561	127.803	116.592	126.374	110.989	95.6044	100	98.9011
5 Day	0.332	0.336	0.337	0.334	0.296	0.168	0.172	0.149	0.17	0.156	0.177	0.151	0.148	0.123	0.136			5 Day	311.445	315.197	316.135	313.321	277.673	188.341	192.825	167.04	190.583	174.888	194.506	165.934	162.637	135.165	149.451
7 Day	0.492	0.48	0.429	0.523	0.493	0.187	0.233	0.217	0.203	0.214	0.207	0.197	0.2	0.17	0.199			7 Day	461.538	450.281	402.439	490.619	462.476	209.641	261.211	243.274	227.578	239.91	227.472	216.483	219.78	186.813	218.681
PC-3	shScramble					shOTUD6A#1					shOTUD6A#2							PC-3	shScramble					shOTUD6A#1					shOTUD6A#2
1 Day	0.115	0.116	0.122	0.122	0.116	0.078	0.079	0.077	0.077	0.073	0.085	0.082	0.085	0.08	0.098			1 Day	97.2927	98.1388	103.215	103.215	98.1388	101.562	102.865	100.26	100.26	95.0521	98.8372	95.3488	98.8372	93.0233	113.954
3 Day	0.204	0.179	0.192	0.208	0.235	0.075	0.076	0.082	0.08	0.086	0.098	0.094	0.087	0.118	0.119			3 Day	172.589	151.438	162.436	175.973	198.816	97.6562	98.9583	106.771	104.167	111.979	113.954	109.302	101.163	137.209	138.372
5 Day	0.997	1.211	1.3	1.197	1.29	0.152	0.18	0.189	0.174	0.172	0.259	0.276	0.255	0.274	0.264			5 Day	843.486	1024.54	1099.83	1012.69	1091.37	197.917	234.375	246.094	226.562	223.958	301.163	320.93	296.512	318.605	306.977
7 Day	2.286	2.372	2.47	2.501	2.176	0.237	0.287	0.229	0.275	0.286	0.573	0.622	0.491	0.583	0.435			7 Day	1934.01	2006.77	2089.68	2115.91	1840.95	308.594	373.698	298.177	358.073	372.396	666.279	723.256	570.93	677.907	505.814

## Sheet: Fig. 2b
Relative Colony Formation (%)
	shScramble				shOTUD6A#1				shOTUD6A#2
22RV1	108.108	96.2162	103.784	91.8919	0	1.08108	2.16216	0	0	2.16216	3.24324	5.40541
C4-2	89.6	96	108.8	105.6	16	16	19.2	19.2	25.6	12.8	25.6	19.2
VCaP	76.9231	132.308	73.8461	116.923	7.69231	12.3077	9.23077	9.23077	10.7692	7.69231	9.23077	13.8461
PC-3	88.4956	81.4159	113.274	116.814	35.3982	24.7788	28.3186	21.2389	17.6991	28.3186	49.5575	42.4779

## Sheet: Fig. 2e
C4-2	Tumor Volume (mm3)
Days	shScramble (n=6)						shOTUD6A (n=6)
0	0	0	0	0	0	0	0	0	0	0	0	0
1
2
12	123.7	160.03	182.95	192.13	216.53	235.47	95.99	100.61	123.02	134.81	140.66	150.46
13
14
15	174.39	187.14	238.11	295.13	275.16	384	117.87	142.63	138.64	165.87	191.28	188.46
16
17
18
19	234.63	211.06	314.4	415.8	443.32	543.99	164.67	163.66	200.82	206.65	268.23	245.26
20
21
22	310.53	290.78	430.92	547.54	571.46	735.66	239.92	196.06	251.47	290.15	391.98	322.09
23
24
25
26	421.74	361.3	626.39	689.22	789.39	887.39	349.03	254.08	329.01	382.21	540.48	440.21
27
28
29	567.31	487.67	783.01	937.36	964.9	1113.65	430.76	307.13	374.06	459.76	672.93	539.02
30
31
32
33	829.9	679.23	1049.68	1282.83	1109.35	1389.58	515.31	393.24	425.91	543.53	875.75	622.18

[truncated: 8 more sheets: Fig. 2f, Fig. 2g, Fig. 2h, Fig. 3b, Fig. 3e, Fig. 3f, Fig. 3g, Fig. 5d]
